# Supplementary material for: Search for Novel Lead Inhibitors of Yeast Cytochrome bc1, from Drugbank and COCONUT
Source: Molecules. 2021 Jul 16;26(14):4323. doi: 10.3390/molecules26144323 (PMC8307329; doi:10.3390/molecules26144323)
Supplement: Supplementary file 1 [file molecules-26-04323-s001.zip › molecules-1275410 pdf files/Supplementary_files/Supplementary_MD_instructions/Amber_mmpbsa_in/mdMD.in]

MD runs
&cntrl
ntt = 9, gamma_ln = 5, nstlim = 1000000,
ntx = 5, irest = 1,
ntp = 1,
temp0 = 300,
dt = 0.001,
cut = 7.0,
ig = 577,
ntc = 1, ntf = 1,
ntpr = 5000, ntwr = 10, ntwx = 5000,
ioutfm = 0, ntxo = 1,
/
