# Supplementary material for: Search for Novel Lead Inhibitors of Yeast Cytochrome bc1, from Drugbank and COCONUT
Source: Molecules. 2021 Jul 16;26(14):4323. doi: 10.3390/molecules26144323 (PMC8307329; doi:10.3390/molecules26144323)
Supplement: Supplementary file 1 [file molecules-26-04323-s001.zip › molecules-1275410 pdf files/Supplementary_files/Supplementary_MD_instructions/Amber_mmpbsa_in/mmpbsa.in]

Sample input file for MMPBSA with membrane proteins   razlika use sander je 0
&general
use_sander=0,
startframe=1, endframe=200, interval=1,
keep_files=2, debug_printlevel=2
/
&pb
radiopt=0, indi=20.0, istrng=0.000,
fillratio=1.25, ipb=1, nfocus=1,
bcopt=5, eneopt=2, cutfd=6.0,
npbverb=1, solvopt=2, inp=2,
maxarcdot=1500
/
