# Supplementary material for: Search for Novel Lead Inhibitors of Yeast Cytochrome bc1, from Drugbank and COCONUT
Source: Molecules. 2021 Jul 16;26(14):4323. doi: 10.3390/molecules26144323 (PMC8307329; doi:10.3390/molecules26144323)
Supplement: Supplementary file 1 [file molecules-26-04323-s001.zip › molecules-1275410 pdf files/Supplementary_files/Supplementary_MD_instructions/Gromacs_input_folder/charmm36-mar2019.ff/gb.itp]

[ implicit_genborn_params ]

; Atom type sar		st		pi		gbr		 hct
 NH1			0.155	1		1.028	0.17063  0.79 ; N
 N		0.155	1	1	0.155	 0.79 ; Proline backbone N
 NP		0.155	1	1	0.155	 0.79 ; Proline backbone N for Proline N-terminus
 H				0.1		1		1		0.115	 0.85 ; H
 CT1			0.180	1		1.276	0.190	 0.72 ; C
 HB1			0.1		1		1		0.125	 0.85 ; H
 CT3			0.200	1		0.880	0.190	 0.72 ; C
 HA				0.1		1		1		0.125	 0.85 ; H
 C				0.172	1		1.554	0.1875	 0.72 ; C
 O				0.150	1		0.926	0.148	 0.85 ; O
 CT2			0.190	1		1.045	0.190	 0.72 ; C
 NC2			0.160	1		1.215	0.17063  0.79 ; N
 HC				0.1		1		1		0.115	 0.85 ; H
 CC				0.172	1		1.554	0.1875	 0.72 ; C
 CD		0.172	1	1.554	0.1875	 0.72 ; carbonyl C (in COOH termini)
 NH2			0.160	1		1.215	0.17063  0.79 ; N
 OC				0.170	1		0.922	0.148	 0.85 ; O
 OB		0.170	1	0.922	0.148	 0.85 ; carbonyl O (in COOH termini)
 S				0.180	1		1.121	0.1775	 0.96 ; S
 SM				0.180	1		1.121	0.1775	 0.96 ; disulfide sulfur
 HS				0.1		1		1		0.125	 0.85 ; H
 NR1			0.155	1		1.028	0.17063  0.79 ; N
 CPH1			0.172	1		1.554	0.1875	 0.72 ; C
 CPH2			0.180	1		1.073	0.1875	 0.72 ; C
 HR1			0.1		1		1		0.125	 0.85 ; H
 HR2			0.1		1		1		0.125	 0.85 ; H
 NR2			0.155	1		1.215	0.17063  0.79 ; N
 HR3			0.1		1		1		0.115	 0.85 ; H
 NR3			0.155	1		1.215	0.17063  0.79 ; N
 NH3			0.160	1		1.215	0.1625	 0.79 ; N
 HP				0.1		1		1		0.125	 0.85 ; H
 CP3			0.190	1		1.045	0.190	 0.72 ; C
 CP1			0.180	1		1.276	0.190	 0.72 ; C
 CP2			0.190	1		1.045	0.190	 0.72 ; C
 OH1			0.152	1		1.080	0.1535	 0.85 ; O
 CY				0.172	0.012	1.554	0.1875	 0.72 ; C
 CA				0.180	1		1.073	0.1875	 0.72 ; C
 HP				0.1		1		1		0.125	 0.85 ; H
 NY				0.155	1		1.028	0.17063  0.79 ; N
 CPT			0.172	0.012	1.554	0.1875	 0.72 ; C	  
 MNH3		0	0	0	0	 0	  ; vsite (rigid tetrahedrical NH3 group)
 MNH2		0	0	0	0	 0	  ; vsite
 MCH3		0	0	0	0	 0	  ; vsite (rigid CH3 group)
 MCH3S		0	0	0	0	 0	  ; vsite
 MW			0	0	0	0	 0	  ; vsite
