# Supplementary material for: Search for Novel Lead Inhibitors of Yeast Cytochrome bc1, from Drugbank and COCONUT
Source: Molecules. 2021 Jul 16;26(14):4323. doi: 10.3390/molecules26144323 (PMC8307329; doi:10.3390/molecules26144323)
Supplement: Supplementary file 1 [file molecules-26-04323-s001.zip › molecules-1275410 pdf files/Supplementary_files/Supplementary_MD_instructions/Gromacs_input_folder/charmm36-mar2019.ff/ions.itp]

[ moleculetype ] ; added by Bjelkmar Jan 2010, from c32b1/toppar/stream/toppar_water_ions.str
; molname	nrexcl
OH		1

[ atoms ]
; id	at type		res nr	residu name at name  cg nr	charge
1		OC			1		OH			O1		 1		-1.32
2		H			1		OH			H1		 1		 0.32

[ bonds ]
;i	j	funct	length	force.c.
1	2	1	0.09700 456056	 ; hydroxyl bond

[ moleculetype ]
; molname	nrexcl
LI		1

[ atoms ]
; id	at type		res nr	residu name at name  cg nr	charge	 
1		LIT			1		LI			LI		 1		1  

[ moleculetype ]
; molname	nrexcl
NA		1

[ atoms ]
; id	at type		res nr	residu name at name  cg nr	charge	 
1		SOD			1		NA			NA		 1		1		 

[ moleculetype ]
; molname	nrexcl
K		1

[ atoms ]
; id	at type		res nr	residu name at name  cg nr	charge	 
1		POT			1		K			K		 1		1		 

[ moleculetype ]
; molname	nrexcl
CS		1

[ atoms ]
; id	at type		res nr	residu name at name  cg nr	charge	 
1		CES			1		Ces			Ces		 1		1		 

[ moleculetype ]
; molname	nrexcl
CL		1

[ atoms ]
; id	at type		res nr	residu name at name  cg nr	charge	 
1		CLA			1		CL			CL		 1		-1	 

[ moleculetype ]
; molname	nrexcl
CA		1

[ atoms ]
; id	at type		res nr	residu name at name  cg nr	charge	 
1		CAL			1		Cal			Cal		 1		2	

[ moleculetype ]
; molname	nrexcl
MG		1

[ atoms ]
; id	at type		res nr	residu name at name  cg nr	charge
#ifdef MG_ALLNER
; Use parameters from Allner et al. (DOI: 10.1021/ct3000734)
1		MGA			1		MG			MG		 1		2
#else
; Standard CHARMM parameters
1		MG			1		MG			MG		 1		2
#endif

[ moleculetype ]
; molname	nrexcl
ZN		1

[ atoms ]
; id	at type		res nr	residu name at name  cg nr	charge	 
1		ZN			1		ZN			ZN		 1		2	
