# Supplementary material for: Search for Novel Lead Inhibitors of Yeast Cytochrome bc1, from Drugbank and COCONUT
Source: Molecules. 2021 Jul 16;26(14):4323. doi: 10.3390/molecules26144323 (PMC8307329; doi:10.3390/molecules26144323)
Supplement: Supplementary file 1 [file molecules-26-04323-s001.zip › molecules-1275410 pdf files/Supplementary_files/Supplementary_MD_instructions/Gromacs_input_folder/charmm36-mar2019.ff/merged.c.tdb]

[ None ]

; CHARMM CTER
[ COO- ]
[ replace ]
 C		C	CC	12.011	 0.34
 O		OT1 OC	15.9994 -0.67
 OXT	OT2 OC	15.9994 -0.67	
[ add ]
 2	8	OT	C	CA	N
	OC	15.9994 -0.67	-1
[ impropers ]
 C	CA	OT2 OT1		 

; CHARMM CNEU
[ COOH ]
[ replace ]
 C		C	CD	12.011	 0.72
 O		OT1 OB	15.9994 -0.55
 OXT	OT2 OH1 15.9994 -0.61
[ add ]
 2	8	OT	C	CA	N
	OB	15.9994 -0.55	-1
 1	2	HT2 OT2 C	CA
	H	1.008	0.44	-1
[ replace ]
 OT2	OT2 OH1		15.9994 -0.61
[ impropers ]
 C	CA	OT2 OT1

; Created by Michel Cuendet.
[ CT2 ]
[ replace ]
 C		CC		12.011	0.55
 O		O		15.9994 -0.55
[ add ]
 1	2	NT	C	CA	N
	NH2 14.0027 -0.62	-1
 2	3	HT	NT	C	CA
	H	1.008	0.00   -1
[ replace ]
 HT1		H		1.008	0.30	; this one is trans to O
 HT2		H		1.008	0.32	; this one is cis to O
[ impropers ]
 C	NT	CA	O
 C	CA	NT	O
 NT C	HT1 HT2
 NT C	HT2 HT1


; added by Justin Lemkul 
[ 3TER ]
[ replace ]
 O3'   ON5		15.9994  -0.66
 C3'   CN7		12.011	  0.14
[ add ]
 1	2  H3T	O3'  C3'  C4'
	HN5  1.008	 0.43	-1
