# Supplementary material for: Search for Novel Lead Inhibitors of Yeast Cytochrome bc1, from Drugbank and COCONUT
Source: Molecules. 2021 Jul 16;26(14):4323. doi: 10.3390/molecules26144323 (PMC8307329; doi:10.3390/molecules26144323)
Supplement: Supplementary file 1 [file molecules-26-04323-s001.zip › molecules-1275410 pdf files/Supplementary_files/Supplementary_MD_instructions/Gromacs_input_folder/charmm36-mar2019.ff/merged.hdb]

ACE	 1		 
3	4	HH3 CH3 C	O
ADE 10
1	6	H5'  C5'  O5'  C4'
1	6	H5'' C5'  C4'  O5'
1	5	H4'  C4'  C5'  O4'	C3'
1	5	H1'  C1'  O4'  N9	C2'
1	1	H8	 C8   N9   N7
2	3	H6	 N6   C6   C5
1	1	H2	 C2   N1   N3
1	5	H3'  C3'  C4'  C2'	O3'
1	6	H2'' C2'  C1'  C3'
1	2	H2'  O2'  C2'  C1' 
AIB		3		
1	1	HN	N	-C	CA
3	4	HB1 CB1 CA	N
3	4	HB2 CB2 CA	N
ALA		3		
1	1	HN	N	-C	CA
1	5	HA	CA	N	C	CB
3	4	HB	CB	CA	N
ARG		8		
1	1	HN	N	-C	CA
1	5	HA	CA	N	C	CB
2	6	HB	CB	CG	CA
2	6	HG	CG	CD	CB
2	6	HD	CD	NE	CG
1	1	HE	NE	CD	CZ
2	3	HH1 NH1 CZ	NE
2	3	HH2 NH2 CZ	NE
ARGN	8		
1	1	HN	N	-C	CA
1	5	HA	CA	N	C	CB
2	6	HB	CB	CG	CA
2	6	HG	CG	CD	CB
2	6	HD	CD	NE	CG
1	1	HE	NE	CD	CZ
1	2	HH1 NH1 CZ	NE
2	3	HH2 NH2 CZ	NE
ASN		4		
1	1	HN	N	-C	CA
1	5	HA	CA	N	C	CB
2	6	HB	CB	CG	CA
2	3	HD2 ND2 CG	CB
ASP		3		
1	1	HN	N	-C	CA
1	5	HA	CA	N	C	CB
2	6	HB	CB	CG	CA
ASPP	4		
1	1	HN	N	-C	CA
1	5	HA	CA	N	C	CB
2	6	HB	CB	CG	CA
1	2	HD2 OD2 CG	CB
ATP 11
1   6   H5'  C5'  O5'  C4'
1   6   H5'' C5'  C4'  O5'
1   5   H4'  C4'  C5'  O4'  C3'
1   5   H1'  C1'  O4'  N9   C2'
1   1   H8   C8   N9   N7
2   3   H6   N6   C6   C5
1   1   H2   C2   N1   N3
1   5   H3'  C3'  C4'  C2'  O3'
1   6   H2'' C2'  C1'  C3'
1   2   H2'  O2'  C2'  C1'
1   2   H3T  O3'  C3'  C2'
CYN		3		
1	1	HN	N	-C	CA
1	5	HA	CA	N	C	CB
2	6	HB	CB	SG	CA
CYS2	3		
1	1	HN	N	-C	CA
1	5	HA	CA	N	C	CB
2	6	HB	CB	SG	CA
CYS		4		
1	1	HN	N	-C	CA
1	5	HA	CA	N	C	CB
2	6	HB	CB	SG	CA
1	2	HG1 SG	CB	CA
CYT 10 
1	6	H5'  C5'  O5'  C4'
1	6	H5'' C5'  C4'  O5'
1	5	H4'  C4'  C5'  O4'	C3'
1	5	H1'  C1'  O4'  N1	C2'
1	1	H6	 C6   N1   C5
1	1	H5	 C5   C6   C4
2	3	H4	 N4   C4   C5
1	5	H3'  C3'  C4'  C2'	O3'
1	6	H2'' C2'  C1'  C3'
1	1	H2'  O2'  C2'  C1'
DA	10 
1	6	H5'  C5'  O5'  C4'
1	6	H5'' C5'  C4'  O5'
1	5	H4'  C4'  C5'  O4'	C3'
1	5	H1'  C1'  O4'  N9	C2'
1	1	H8	 C8   N9   N7
2	3	H6	 N6   C6   C5
1	1	H2	 C2   N1   N3
1	5	H3'  C3'  C4'  C2'	O3'
1	6	H2'  C2'  C1'  C3'
1	6	H2'' C2'  C3'  C1'
DT	10 
1	6	H5'  C5'  O5'  C4'
1	6	H5'' C5'  C4'  O5'
1	5	H4'  C4'  C5'  O4'	C3'
1	5	H1'  C1'  O4'  N1	C2'
1	1	H6	 C6   N1   C5
3	4	H5	 C5M  C5   C6
1	1	H3	 N3   C4   C2
1	5	H3'  C3'  C4'  C2'	O3'
1	6	H2'  C2'  C1'  C3'
1	6	H2'' C2'  C3'  C1'
DG	10 
1	6	H5'  C5'  O5'  C4'
1	6	H5'' C5'  C4'  O5'
1	5	H4'  C4'  C5'  O4'	C3'
1	5	H1'  C1'  O4'  N9	C2'
1	1	H8	 C8   N9   N7
1	1	H1	 N1   C6   C2
2	3	H2	 N2   C2   N1
1	5	H3'  C3'  C4'  C2'	O3'
1	6	H2'  C2'  C1'  C3'
1	6	H2'' C2'  C3'  C1'
DC	10 
1	6	H5'  C5'  O5'  C4'
1	6	H5'' C5'  C4'  O5'
1	5	H4'  C4'  C5'  O4'	C3'
1	5	H1'  C1'  O4'  N1	C2'
1	1	H6	 C6   N1   C5
1	1	H5	 C5   C6   C4
2	3	H4	 N4   C4   C5
1	5	H3'  C3'  C4'  C2'	O3'
1	6	H2'  C2'  C1'  C3'
1	6	H2'' C2'  C3'  C1'
D5MC 10
1	6	H5'  C5'  O5'  C4'
1	6	H5'' C5'  C4'  O5'
1	5	H4'  C4'  C5'  O4'	C3'
1	5	H1'  C1'  O4'  N1	C2'
1	1	H6	 C6   N1   C5
3	4	H5M  C5M  C5   C6
2	3	H4	 N4   C4   C5
1	5	H3'  C3'  C4'  C2'	O3'
1	6	H2'  C2'  C1'  C3'
1	6	H2'' C2'  C3'  C1'
GLN		5		
1	1	HN	N	-C	CA
1	5	HA	CA	N	C	CB
2	6	HB	CB	CG	CA
2	6	HG	CG	CD	CB
2	3	HE2 NE2 CD	CG
GLU		4		
1	1	HN	N	-C	CA
1	5	HA	CA	N	C	CB
2	6	HB	CB	CG	CA
2	6	HG	CG	CD	CB
GLUP	5		
1	1	HN	N	-C	CA
1	5	HA	CA	N	C	CB
2	6	HB	CB	CG	CA
2	6	HG	CG	CD	CB
1	2	HE2 OE2 CD	CG
GLY		2		
1	1	HN	N	-C	CA
2	6	HA	CA	C	N
GUA 10 
1	6	H5'  C5'  O5'  C4'
1	6	H5'' C5'  C4'  O5'
1	5	H4'  C4'  C5'  O4'	C3'
1	5	H1'  C1'  O4'  N9	C2'
1	1	H8	 C8   N9   N7
1	1	H1	 N1   C6   C2
2	3	H2	 N2   C2   N1
1	5	H3'  C3'  C4'  C2'	O3'
1	6	H2'' C2'  C1'  C3'
1	2	H2'  O2'  C2'  C1'
HIS1	6		
1	1	HN	N	-C	CA
1	5	HA	CA	N	C	CB
2	6	HB	CB	CG	CA
1	1	HD2 CD2 CG	NE2
1	1	HE1 CE1 ND1 NE2
1	1	HD1 ND1 CG	CE1
HSD		6		
1	1	HN	N	-C	CA
1	5	HA	CA	N	C	CB
2	6	HB	CB	CG	CA
1	1	HD2 CD2 CG	NE2
1	1	HE1 CE1 ND1 NE2
1	1	HD1 ND1 CG	CE1
HSE		6		
1	1	HN	N	-C	CA
2	6	HB	CB	CG	CA
1	5	HA	CA	N	C	CB
1	1	HE2 NE2 CE1 CD2
1	1	HD2 CD2 CG	NE2
1	1	HE1 CE1 ND1 NE2
HSP		7		
1	1	HN	N	-C	CA
1	5	HA	CA	N	C	CB
2	6	HB	CB	CG	CA
1	1	HD2 CD2 CG	NE2
1	1	HE1 CE1 ND1 NE2
1	1	HD1 ND1 CG	CE1
1	1	HE2 NE2 CE1 CD2
HO4		1		
3	10	HW	OW
HO5		1		
4	11	HW	OW
HOH		1		
2	7	HW	OW
ILE		6		
1	1	HN	N	-C	CA
1	5	HA	CA	N	C	CB
1	5	HB	CB	CA	CG1 CG2
2	6	HG1 CG1 CD	CB
3	4	HG2 CG2 CB	CA
3	4	HD	CD	CG1 CB
LEU		6		
1	1	HN	N	-C	CA
1	5	HA	CA	N	C	CB
2	6	HB	CB	CG	CA
1	5	HG	CG	CB	CD1 CD2
3	4	HD1 CD1 CG	CB
3	4	HD2 CD2 CG	CB
LSN		7
1	1	HN	N	-C	CA
1	5	HA	CA	N	C	CB
2	6	HB	CB	CG	CA
2	6	HG	CG	CD	CB
2	6	HD	CD	CE	CG
2	6	HE	CE	NZ	CD
2	4	HZ	NZ	CE	CD
LYS		7		
1	1	HN	N	-C	CA
1	5	HA	CA	N	C	CB
2	6	HB	CB	CG	CA
2	6	HG	CG	CD	CB
2	6	HD	CD	CE	CG
2	6	HE	CE	NZ	CD
3	4	HZ	NZ	CE	CD
MET		5		
1	1	HN	N	-C	CA
1	5	HA	CA	N	C	CB
2	6	HB	CB	CG	CA
2	6	HG	CG	SD	CB
3	4	HE	CE	SD	CG
NME		2
1	1	HN	N	-C	CH3
3	4	HH3 CH3 N	-C
PHE		8		
1	1	HN	N	-C	CA
1	5	HA	CA	N	C	CB
2	6	HB	CB	CG	CA
1	1	HD1 CD1 CG	CE1
1	1	HD2 CD2 CG	CE2
1	1	HE1 CE1 CD1 CZ
1	1	HE2 CE2 CD2 CZ
1	1	HZ	CZ	CE1 CE2
PRO		4		
1	5	HA	CA	N	C	CB
2	6	HB	CB	CG	CA
2	6	HG	CG	CD	CB
2	6	HD	CD	N	CG
RA	9
2	6	H5' C5' O5' C4'
1	5	H4' C4' C5' O4' C3'
1	5	H1' C1' O4' N9	C2'
1	1	H8	C8	N9	N7
2	3	H6	N6	C6	C5
1	1	H2	C2	N1	N3
1	5	H3' C3' C4' C2' O3'
1	5	H2'' C2' C1' C3' O2'
1	2	H2' O2' C2' C1'
RU	9
2	6	H5' C5' O5' C4'
1	5	H4' C4' C5' O4' C3'
1	5	H1' C1' O4' N1	C2'
1	1	H6	C6	N1	C5
1	1	H5	C5	C6	C4
1	1	H3	N3	C4	C2
1	5	H3' C3' C4' C2' O3'
1	5	H2'' C2' C1' C3' O2'
1	2	H2' O2' C2' C1'
RG	9
2	6	H5' C5' O5' C4'
1	5	H4' C4' C5' O4' C3'
1	5	H1' C1' O4' N9	C2'
1	1	H8	C8	N9	N7
1	1	H1	N1	C6	C2
2	3	H2	N2	C2	N1
1	5	H3' C3' C4' C2' O3'
1	5	H2'' C2' C1' C3' O2'
1	2	H2' O2' C2' C1'
RC	9
2	6	H5' C5' O5' C4'
1	5	H4' C4' C5' O4' C3'
1	5	H1' C1' O4' N1	C2'
1	1	H6	C6	N1	C5
1	1	H5	C5	C6	C4
2	3	H4	N4	C4	C5
1	5	H3' C3' C4' C2' O3'
1	5	H2'' C2' C1' C3' O2'
1	2	H2' O2' C2' C1'
SER		4		
1	1	HN	N	-C	CA
1	5	HA	CA	N	C	CB
2	6	HB	CB	OG	CA
1	2	HG1 OG	CB	CA
SP1		4		
1	1	HN	N	-C	CA
1	5	HA	CA	N	C	CB
2	6	HB	CB	OG	CA
1	2	HT	OT	P	OG
SP2		3		
1	1	HN	N	-C	CA
1	5	HA	CA	N	C	CB
2	6	HB	CB	OG	CA
THP1	5		
1	1	HN	N	-C	CA
1	5	HA	CA	N	C	CB
1	5	HB	CB	CA	OG1 CG2
1	2	HT	OT	P	OG1
3	4	HG2 CG2 CB	CA
THP2	4		
1	1	HN	N	-C	CA
1	5	HA	CA	N	C	CB
1	5	HB	CB	CA	OG1 CG2
3	4	HG2 CG2 CB	CA
THR		5		
1	1	HN	N	-C	CA
1	5	HA	CA	N	C	CB
1	5	HB	CB	CA	OG1 CG2
1	2	HG1 OG1 CB	CA
3	4	HG2 CG2 CB	CA
TP1		8		
1	1	HN	N	-C	CA
1	5	HA	CA	N	C	CB
2	6	HB	CB	CG	CA
1	1	HD1 CD1 CG	CE1
1	1	HD2 CD2 CG	CE2
1	1	HE1 CE1 CD1 CZ
1	1	HE2 CE2 CD2 CZ
1	2	H2	O2	P1	OH
TP2		7		
1	1	HN	N	-C	CA
1	5	HA	CA	N	C	CB
2	6	HB	CB	CG	CA
1	1	HD1 CD1 CG	CE1
1	1	HD2 CD2 CG	CE2
1	1	HE1 CE1 CD1 CZ
1	1	HE2 CE2 CD2 CZ
TRP		9		
1	1	HN	N	-C	CA
1	5	HA	CA	N	C	CB
2	6	HB	CB	CG	CA
1	1	HD1 CD1 NE1 CG
1	1	HE1 NE1 CD1 CE2
1	1	HE3 CE3 CD2 CZ3
1	1	HZ3 CZ3 CE3 CH2
1	1	HH2 CH2 CZ3 CZ2
1	1	HZ2 CZ2 CE2 CH2
TYR		8		
1	1	HN	N	-C	CA
1	5	HA	CA	N	C	CB
2	6	HB	CB	CG	CA
1	1	HD1 CD1 CG	CE1
1	1	HD2 CD2 CG	CE2
1	1	HE1 CE1 CD1 CZ
1	1	HE2 CE2 CD2 CZ
1	2	HH	OH	CZ	CE1
URA 10 
1	6	H5'  C5'  O5'  C4'
1	6	H5'' C5'  C4'  O5'
1	5	H4'  C4'  C5'  O4'	C3'
1	5	H1'  C1'  O4'  N1	C2'
1	1	H6	 C6   N1   C5
1	1	H5	 C5   C6   C4
1	1	H3	 N3   C4   C2
1	5	H3'  C3'  C4'  C2'	O3'
1	6	H2'' C2'  C1'  C3'
1	2	H2'  O2'  C2'  C1'
VAL		5		
1	1	HN	N	-C	CA
1	5	HA	CA	N	C	CB
1	5	HB	CB	CA	CG1 CG2
3	4	HG1 CG1 CB	CA
3	4	HG2 CG2 CB	CA
