# Supplementary material for: Search for Novel Lead Inhibitors of Yeast Cytochrome bc1, from Drugbank and COCONUT
Source: Molecules. 2021 Jul 16;26(14):4323. doi: 10.3390/molecules26144323 (PMC8307329; doi:10.3390/molecules26144323)
Supplement: Supplementary file 1 [file molecules-26-04323-s001.zip › molecules-1275410 pdf files/Supplementary_files/Supplementary_MD_instructions/Gromacs_input_folder/charmm36-mar2019.ff/merged.r2b]

; rtp residue to rtp building block table
;GMX   Force-field
HISD	HSD
HIS1	HSD
HISE	HSE
HISH	HSP
LYSN	LSN
ASPH	ASPP
GLUH	GLUP
RA		ADE
RG		GUA
RU		URA
RC		CYT
