# Supplementary material for: Search for Novel Lead Inhibitors of Yeast Cytochrome bc1, from Drugbank and COCONUT
Source: Molecules. 2021 Jul 16;26(14):4323. doi: 10.3390/molecules26144323 (PMC8307329; doi:10.3390/molecules26144323)
Supplement: Supplementary file 1 [file molecules-26-04323-s001.zip › molecules-1275410 pdf files/Supplementary_files/Supplementary_MD_instructions/Gromacs_input_folder/charmm36-mar2019.ff/merged.vsd]

[ CH3 ]
  CT3	  CE1	  MCH3
  CT3	  C		  MCH3
  CT3	  CA	  MCH3
  CT3	  CC	  MCH3
  CT3	  CD	  MCH3
  CT3	  CPB	  MCH3
  CT3	  CPH1	  MCH3
  CT3	  CS	  MCH3
  CT3	  CT1	  MCH3
  CT3	  CT2	  MCH3
  CT3	  CT3	  MCH3
  CT3	  NC2	  MCH3
  CT3	  NH1	  MCH3
  CT3	  NH2	  MCH3
  CT3	  NH3	  MCH3
  CT3	  OC	  MCH3
  CT3	  OH1	  MCH3
  CT3	  OS	  MCH3
  CT3	  S		  MCH3
  CT3	  SM	  MCH3
  CTL3	  CL	  MCH3 
  CTL3	  OSL	  MCH3
  CTL3	  CTL1	  MCH3
  CTL3	  CTL2	  MCH3
  CTL3	  CTL3	  MCH3
  CTL3	  OHL	  MCH3
  CTL3	  CEL1	  MCH3
  CTL5	  NTL	  MCH3

[ NH3 ]
  NH3	  CT1	  MNH3
  NH3	  CT2	  MNH3
  NH3	  CT3	  MNH3
  NH3L	  CTL2	  MNH3

[ NH2 ]
   NH2	planar
   NP	planar
   NC2	planar


; Data for generating dummy aromatic rings.
; Actually we dont need all these bonds and angles,
; but by specifying them here it is easier to improve
; the dummy generation code later.
[ PHE ]
  CG	CD1		0.140
  CG	CD2		0.140
  CD1	CE1		0.140
  CD2	CE2		0.140
  CE1	CZ		0.140
  CE2	CZ		0.140
  CD1	HD1		0.108
  CD2	HD2		0.108
  CE1	HE1		0.108
  CE2	HE2		0.108
  CZ	HZ		0.108
  CG	CD1   CE1	120.0
  CD1	CE1   CZ	120.0
  CE1	CZ	  CE2	120.0
  CZ	CE2   CD2	120.0
  CE2	CD2   CG	120.0
  CD2	CG	  CD1	120.0
  CG	CD1   HD1	120.0
  CG	CD2   HD2	120.0
  HD1	CD1   CE1	120.0
  CD1	CE1   HE1	120.0
  HE1	CE1   CZ	120.0
  CE1	CZ	  HZ	120.0
  HZ	CZ	  CE2	120.0
  CZ	CE2   HE2	120.0
  HE2	CE2   CD2	120.0
  HD2	CD2   CG	120.0

[ TYR ]
  CG	CD1		0.140
  CG	CD2		0.140
  CD1	CE1		0.140
  CD2	CE2		0.140
  CE1	CZ		0.140
  CE2	CZ		0.140
  CD1	HD1		0.108
  CD2	HD2		0.108
  CE1	HE1		0.108	
  CE2	HE2		0.108	
  CZ	OH		0.1364	
  OH	HH		0.0945
  CG	CD1   CE1	120.0
  CD1	CE1   CZ	120.0
  CE1	CZ	  CE2	120.0
  CZ	CE2   CD2	120.0
  CE2	CD2   CG	120.0
  CD2	CG	  CD1	120.0
  CG	CD1   HD1	120.0
  CG	CD2   HD2	120.0
  HD1	CD1   CE1	120.0
  CD1	CE1   HE1	120.0
  HE1	CE1   CZ	120.0
  CE1	CZ	  OH	120.0
  CZ	OH	  HH	113.0
  OH	CZ	  CE2	120.0
  CZ	CE2   HE2	120.0
  HE2	CE2   CD2	120.0
  HD2	CD2   CG	120.0

[ TRP ] ; angles from MD sim, corrected to be perfectly planar
  CB	CG		0.1495
  CG	CD1			0.1352
  CD1	NE1		0.1381
  NE1	CE2		0.138
  CE2	CD2		0.1419
  CD2	CG		0.1459
  CE2	CZ2		0.140
  CZ2	CH2		0.140
  CH2	CZ3		0.140
  CZ3	CE3		0.140
  CE3	CD2		0.1404
  CD1	HD1		0.108
  NE1	HE1		0.101
  CE3	HE3		0.108
  CZ2	HZ2		0.108
  CZ3	HZ3		0.108
  CH2	HH2		0.108
  CB	CG	  CD1		125.6
  CB	CG	  CD2		128.7
  CG	CD1   NE1	109.7
  CD1	NE1   CE2	111.7
  NE1	CE2   CD2	104.3
  CE2	CD2   CG	108.5
  CD2	CG	  CD1	105.7
  NE1	CE2   CZ2	135.7
  CE2	CZ2   CH2	120.0
  CZ2	CH2   CZ3	120.0
  CH2	CZ3   CE3	120.0
  CZ3	CE3   CD2	120.0
  CE2	CD2   CE3	120.0
  CD2	CE2   CZ2	120.0
  CE3	CD2   CG	131.5
  CG	CD1   HD1	124.6
  HD1	CD1   NE1	125.7
  CD1	NE1   HE1	122.7
  HE1	NE1   CE2	125.6
  CZ3	CE3   HE3	120.0
  HE3	CE3   CD2	120.0
  CE2	CZ2   HZ2	120.0
  HZ2	CZ2   CH2	120.0
  CH2	CZ3   HZ3	120.0
  HZ3	CZ3   CE3	120.0
  CZ2	CH2   HH2	120.0
  HH2	CH2   CZ3	120.0	

[ HISA ] ; angles from MD sim, corrected to be perfectly planar
  CG	ND1		0.1381
  ND1	CE1		0.1343
  CE1	NE2		0.1335
  NE2	CD2		0.1394
  CD2	CG		0.137
  ND1	HD1		0.101
  CE1	HE1		0.108
  CD2	HD2		0.108
  CG	ND1   CE1	107.4
  ND1	CE1   NE2	113.1
  CE1	NE2   CD2	104.5
  NE2	CD2   CG	109.3
  CD2	CG	  ND1	105.7
  CG	ND1   HD1	127.7
  HD1	ND1   CE1	124.9
  ND1	CE1   HE1	122.9
  HE1	CE1   NE2	124.0
  CG	CD2   HD2	129.0
  HD2	CD2   NE2	121.7

[ HISB ] ; angles from MD sim, corrected to be perfectly planar
  CG	ND1		0.1394
  ND1	CE1		0.1335
  CE1	NE2		0.1343
  NE2	CD2		0.1381
  CD2	CG		0.137
  CD2	HD2		0.108
  CE1	HE1		0.108
  NE2	HE2		0.101
  CG	ND1   CE1	104.9
  ND1	CE1   NE2	112.9
  CE1	NE2   CD2	107.3
  NE2	CD2   CG	106.4
  CD2	CG	  ND1	108.5
  NE2	CD2   HD2	122.4
  HD2	CD2   CG	131.2
  ND1	CE1   HE1	123.8
  HE1	CE1   NE2	123.3
  CE1	NE2   HE2	125.9
  HE2	NE2   CD2	126.8
  
[ HISH ] ; angles from MD sim, corrected to be perfectly planar
  CG	ND1		0.1381
  ND1	CE1		0.1343
  CE1	NE2		0.1343
  NE2	CD2		0.1381
  CD2	CG		0.137
  ND1	HD1		0.101
  CE1	HE1		0.108
  CD2	HD2		0.108
  NE2	HE2		0.101
  CG	ND1   CE1	107.4
  ND1	CE1   NE2	111.4
  CE1	NE2   CD2	107.2
  NE2	CD2   CG	107.4
  CD2	CG	  ND1	106.6
  CG	ND1   HD1	127.4
  HD1	ND1   CE1	125.2
  ND1	CE1   HE1	124.3
  HE1	CE1   NE2	124.3
  CE1	NE2   HE2	126.4
  HE2	NE2   CD2	126.4
  NE2	CD2   HD2	120.8
  HD2	CD2   CG	131.8
