# Supplementary material for: Search for Novel Lead Inhibitors of Yeast Cytochrome bc1, from Drugbank and COCONUT
Source: Molecules. 2021 Jul 16;26(14):4323. doi: 10.3390/molecules26144323 (PMC8307329; doi:10.3390/molecules26144323)
Supplement: Supplementary file 1 [file molecules-26-04323-s001.zip › molecules-1275410 pdf files/Supplementary_files/Supplementary_MD_instructions/Gromacs_input_folder/charmm36-mar2019.ff/nbfix.itp]

; NBFIX  rmin=<charmm_rmin>/2^(1/6), eps=4.184*<charmm_eps>
;name	type1  type2  1  sigma	 epsilon
[ nonbond_params ]
  NC2    OC  1  0.324019863788  0.648181096000
  LIT   CLA  1  0.328518902314  0.078240800000
  LIT   ON3  1  0.283083067689  0.069872800000
  SOD   CLA  1  0.332394311738  0.351037600000
  POT   CLA  1  0.363575766873  0.477812800000
  SOD   OCL  1  0.287760285959  0.313883680000
  SOD   OBL  1  0.278851298778  0.313883680000
  SOD   O2L  1  0.281523994932  0.313883680000
  SOD    OC  1  0.287760285959  0.313883680000
  SOD OC2D2  1  0.287760285959  0.313883680000
  SOD OG2D2  1  0.287760285959  0.313883680000
NG2S2 CLGR1  1  0.345668702638  1.673600000000
NG2S1 CLGR1  1  0.345668702638  1.673600000000
NG2P1 CLGR1  1  0.311814551349  4.393200000000
NG2R50 CLGR1  1  0.304687361604  1.924640000000
NG2R51 CLGR1  1  0.334087019303  2.008320000000
NG3P3 CLGR1  1  0.283305792369 15.062400000000
OG2D1 CLGR1  1  0.302905564168  0.836800000000
OG2D2 CLGR1  1  0.249451641079 10.460000000000
SG311 CLGR1  1  0.341214209048  1.589920000000
 HGP3 CLGR1  1  0.251233438516  0.836800000000
NG2S2 BRGR1  1  0.360813980847  1.255200000000
NG2S1 BRGR1  1  0.358141284692  1.255200000000
OG2D1 BRGR1  1  0.313596348785  1.129680000000
NG2R50 BRGR1  1  0.321614437249  0.920480000000
NG2R51 BRGR1  1  0.338541512893  3.012480000000
SG311 BRGR1  1  0.329632525712  2.050160000000
 HGP3 BRGR1  1  0.264596919288  1.004160000000
NG3P3 BRGR1  1  0.296669273141 15.271600000000
NG2P1 BRGR1  1  0.326068930839  4.602400000000
OG2D2 BRGR1  1  0.265487818006  5.230000000000
  NH2 CLGR1  1  0.345668702638  1.673600000000
  NH1 CLGR1  1  0.345668702638  1.673600000000
  NR2 CLGR1  1  0.304687361604  1.924640000000
  NR1 CLGR1  1  0.334087019303  2.008320000000
   NY CLGR1  1  0.334087019303  2.008320000000
  NH3 CLGR1  1  0.283305792369 15.062400000000
  NC2 CLGR1  1  0.311814551349  4.393200000000
    O CLGR1  1  0.302905564168  0.836800000000
   OC CLGR1  1  0.249451641079 10.460000000000
    S CLGR1  1  0.341214209048  1.589920000000
   HS CLGR1  1  0.251233438516  0.836800000000
  NH2 BRGR1  1  0.360813980847  1.255200000000
  NH1 BRGR1  1  0.358141284692  1.255200000000
    O BRGR1  1  0.313596348785  1.129680000000
  NR2 BRGR1  1  0.321614437249  0.920480000000
  NR1 BRGR1  1  0.338541512893  3.012480000000
   NY BRGR1  1  0.338541512893  3.012480000000
SG311 BRGR1  1  0.329632525712  2.050160000000
 HGP3 BRGR1  1  0.264596919288  1.004160000000
  NH3 BRGR1  1  0.296669273141 15.271600000000
  NC2 BRGR1  1  0.326068930839  4.602400000000
   OC BRGR1  1  0.265487818006  5.230000000000
OC2D1 CLGR1  1  0.302905564168  0.836800000000
OC2D2 CLGR1  1  0.249451641079 10.460000000000
OC2D3 CLGR1  1  0.302905564168  0.836800000000
OC2D4 CLGR1  1  0.302905564168  0.836800000000
OC2D2 BRGR1  1  0.265487818006  5.230000000000
OC2D3 BRGR1  1  0.313596348785  1.129680000000
OC2D4 BRGR1  1  0.313596348785  1.129680000000
  OBL CLGR1  1  0.302905564168  0.836800000000
 NH3L CLGR1  1  0.283305792369 15.062400000000
  OCL CLGR1  1  0.249451641079 10.460000000000
  OBL BRGR1  1  0.313596348785  1.129680000000
 NH3L BRGR1  1  0.296669273141 15.271600000000
  OCL BRGR1  1  0.265487818006  5.230000000000
  NN1 CLGR1  1  0.345668702638  1.673600000000
  NN2 CLGR1  1  0.334087019303  2.008320000000
 NN2U CLGR1  1  0.334087019303  2.008320000000
 NN2G CLGR1  1  0.334087019303  2.008320000000
  NN3 CLGR1  1  0.304687361604  1.924640000000
 NN3A CLGR1  1  0.304687361604  1.924640000000
 NN3G CLGR1  1  0.304687361604  1.924640000000
  NN4 CLGR1  1  0.304687361604  1.924640000000
  ON1 CLGR1  1  0.302905564168  0.836800000000
 ON1C CLGR1  1  0.302905564168  0.836800000000
  NN1 BRGR1  1  0.360813980847  1.255200000000
  NN2 BRGR1  1  0.338541512893  3.012480000000
 NN2U BRGR1  1  0.338541512893  3.012480000000
 NN2G BRGR1  1  0.338541512893  3.012480000000
  NN3 BRGR1  1  0.321614437249  0.920480000000
 NN3A BRGR1  1  0.321614437249  0.920480000000
 NN3G BRGR1  1  0.321614437249  0.920480000000
  NN4 BRGR1  1  0.321614437249  0.920480000000
  ON1 BRGR1  1  0.313596348785  1.129680000000
 ON1C BRGR1  1  0.313596348785  1.129680000000
 CRL1  HAL2  1  0.298451070577  0.134306400000
 HGA1  HAL2  1  0.238760856462  0.150205600000
 CRL2  HAL2  1  0.299341969295  0.173636000000
 HGA2  HAL2  1  0.238760856462  0.132632800000
 CRL1  HAL1  1  0.298451070577  0.122591200000
 HGA1  HAL1  1  0.238760856462  0.137653600000
 CRL2  HAL1  1  0.299341969295  0.158573600000
 HGA2  HAL1  1  0.238760856462  0.120917600000
 CRL1  CTL1  1  0.357250385974  0.115060000000
 HGA1  CTL1  1  0.297560171859  0.128867200000
 CRL2  CTL1  1  0.358141284692  0.148532000000
 HGA2  CTL1  1  0.297560171859  0.113386400000
