# Supplementary material for: Search for Novel Lead Inhibitors of Yeast Cytochrome bc1, from Drugbank and COCONUT
Source: Molecules. 2021 Jul 16;26(14):4323. doi: 10.3390/molecules26144323 (PMC8307329; doi:10.3390/molecules26144323)
Supplement: Supplementary file 1 [file molecules-26-04323-s001.zip › molecules-1275410 pdf files/Supplementary_files/Supplementary_MD_instructions/Gromacs_input_folder/charmm36-mar2019.ff/old_c36_cmap.itp]

; This force field generated by charmm2gmx.py from
; multiple charmm parameter files 
; and multiple charmm topology files
[ cmaptypes ]

C NH1 CT1 C NH1 1 24 24\
0.53048936 3.21624080 4.06375184 5.23405848 8.87430584 11.38227912 8.74221696 7.48848136 3.26716008 -2.88057522\
4.18872792 -9.20697568 -20.19897128 -20.17293425 -20.55692503 -15.02518750 -11.57481006 -11.64909280 -10.27000038 -9.81981034\
-9.77110440 -6.37079270 -3.98125173 -0.15334360 -0.53192447 5.76174456 6.59825168 7.83366136 10.03737416 10.40405992\
10.19537874 8.07122888 4.54573190 2.69198560 1.08230038 -11.71704096 -16.77565177 -17.30212030 -14.30965656 -10.88735376\
-9.61955155 -6.28119234 -4.60984752 -3.60423986 -2.67846291 -0.86902098 -4.50342330 -4.69457352 0.35174470 5.94260633\
6.79628040 8.56548480 11.10395944 11.36545944 9.71280454 8.30713954 6.51643774 10.30641791 -0.94441248 -7.59766702\
-10.80834310 -12.57774834 -10.67754708 -7.91061767 -5.66603556 -3.04278471 0.28665421 -0.94146694 -3.20276414 -5.36992970\
-5.41085758 -3.41541175 3.88271853 6.36541208 9.38144011 10.65374012 13.01803066 12.21062744 10.29604159 9.15446648\
8.61198578 7.74993115 0.48507204 -4.95342505 -8.34908414 -9.53252854 -8.19702502 -5.60851393 -3.90345862 0.09116936\
1.31262540 -2.16462587 -4.82369594 -4.11406444 -2.37031131 -1.85169196 5.67964611 8.19712544 11.29217250 12.71039369\
15.47644864 14.88856735 11.04281446 11.60580095 11.37907418 6.81153945 2.95251073 -3.28710521 -8.86283331 -10.99759798\
-7.54422479 -1.78225430 -0.26074688 1.83694336 3.81142317 -2.28862290 -4.05060571 -3.58481354 -1.04648534 1.87990886\
8.55630510 10.64587002 11.79063752 12.92262709 14.10267408 14.85976051 12.85960768 12.14947410 12.37055666 8.88999166\
3.79274161 -3.44605955 -8.74798670 -9.37876654 -6.09409642 0.86257344 0.34390388 3.22883464 4.35236834 -0.52152305\
-1.32444520 -0.68756927 1.31575922 3.06999745 6.07405924 11.49964450 11.45656604 13.20803446 14.43491715 13.99195289\
13.30595680 16.31226122 13.95376552 10.21138254 3.81861546 -2.53760437 -6.32525405 -6.78169498 -4.02834683 -0.08641215\
1.73700015 3.80011800 1.92226767 0.61048744 -0.29728994 0.07373045 1.17503038 3.13307543 5.76622144 13.99948827\
9.84254202 12.81786391 15.95806888 15.48413046 14.98001704 17.62423391 14.79640220 7.08689686 0.39819965 -2.85537917\
-0.51720098 -1.78976876 -2.50357171 0.94705677 1.77112067 1.26356382 2.30910776 0.80215230 -1.06099964 -0.79725283\
-1.06027581 1.96196965 0.99476274 5.14623632 7.18376064 13.25729688 17.60706696 18.37554224 17.89111872 15.36827969\
9.50728228 -2.01998918 -1.70161188 -0.16283710 -1.49619840 -3.44485874 -0.72444286 0.58494830 1.12045846 1.34900528\
1.29563418 -2.78821342 -3.96907210 -6.41978316 -6.19218611 -0.85464058 -4.95735801 0.32660304 9.82156344 17.62028840\
22.49318400 22.55150896 18.32675680 10.29894110 4.70161519 0.44775494 0.03168962 -0.62526951 -3.33561032 -2.43596664\
0.34689544 1.13629072 -0.19066488 1.58753512 1.03666968 -3.72775990 -6.62088712 -8.17776189 -8.28835756 -8.36981167\
-4.91502848 4.46445352 17.49104464 28.20689624 25.40010168 20.11027048 11.64549456 5.52625230 3.20485195 -0.03534643\
1.15838224 -2.95867376 5.49928224 6.37051656 8.01466120 9.30308216 0.81290936 2.23425600 1.38816752 -6.67409505\
-11.92080594 -14.85514556 -13.71251190 -11.10908484 1.22838056 23.38048488 15.61728208 13.46252208 13.69193080 10.53246688\
6.64712080 5.78128384 3.58321944 2.74123128 6.76540248 3.54351328 2.13831688 3.09933984 4.27194768 6.76377072\
-1.43260160 0.76052568 -2.56864128 -10.70282681 -15.84413438 -15.92984780 -13.20196766 -7.31866954 11.85038504 3.29695016\
1.35260352 2.00509832 2.63006240 4.08496472 5.18293000 6.99543880 6.88468832 10.54510256 6.72356248 3.24824840\
0.50115952 0.29451176 0.50697528 -6.56565832 -5.07523384 -7.72517024 -11.48302984 -15.86794552 -16.46353792 -15.12905112\
-11.19533800 -3.86672728 -3.25657456 -8.00265312 -8.58615376 -7.72483552 -4.38244712 0.76734560 7.04146280 9.30312400\
5.68342008 10.24519344 6.01207328 2.83913688 -0.99185904 -2.23977888 -3.30694992 -9.13191472 -13.60276976 -17.55234024\
-17.86262568 -16.35195064 -14.45831408 -11.60629048 7.34446808 1.31130744 -12.40058104 -14.57592632 -14.40052886 -10.04306022\
-4.70734727 1.40666080 5.97663480 5.83513192 4.06002808 10.30402048 6.36984712 2.31634608 -1.70447792 -6.20466280\
-15.12064128 -17.40464504 -19.70547266 -18.81239786 -15.75083536 -12.38104176 -8.21674840 -4.48215184 -6.69264272 -10.23121888\
-16.82593926 -16.05212102 -14.08052817 -9.76703337 -4.12008940 1.51460800 3.40736592 3.15519624 2.10191608 7.96390928\
3.22260048 -1.74230128 -13.74992104 -16.21412968 -19.29472520 -22.12489577 -21.53186398 -16.89761537 -11.98904280 -9.90842328\
-11.96829016 -14.29488704 -15.34059416 -15.04238793 -14.03180967 -12.48679654 -9.69605181 -5.18875831 -1.07901176 3.02340024\
2.79520488 1.83313592 10.02206072 6.83025448 -8.54142680 -13.46453040 -16.38069472 -19.11491362 -21.32491078 -23.12477972\
-20.94222541 -15.80664574 -11.88539675 -14.68090288 -15.71690312 -15.23314904 -14.44251948 -13.98631704 -9.40869887 -6.86627872\
-4.22827927 0.16592070 2.66128759 3.44640264 2.16371376 -0.05489408 -1.55188744 -4.99071286 -9.64683960 -14.31170672\
-18.76507264 -23.41883961 -23.43568858 -23.96485998 -19.83435660 -15.98027755 -15.41866760 -17.36929024 -17.45037198 -15.58786438\
-15.63448669 -10.96489583 -7.19999456 -4.92804072 -1.79255112 1.16202232 3.38025360 3.36083984 2.01882184 -1.40958960\
-3.28975368 -7.42270888 -11.68683248 -16.01869504 -21.80617120 -26.33546835 -27.68645266 -24.11637935 -21.22541108 -16.36550680\
-17.39835230 -18.71675999 -17.15157580 -15.77293525 -13.21014320 -11.09468770 -7.74307776 -4.57068528 -1.86196368 0.53760216\
4.20709568 3.70208688 2.03279640 -0.91407848 -3.58849128 -7.03886872 -12.61224960 -18.74896424 -25.32788584 -28.72483360\
-28.74880792 -23.96695616 -16.36877032 -20.09202824 -21.06493376 -19.73170216 -19.24871794 -17.09884066 -13.70105192 -10.08737296\
-8.23925832 -4.67206360 -2.26040600 -0.62898072 3.19456768 4.34671576 3.17348032 1.31180952 -1.39348120 -7.83566968\
-14.08447368 -20.95455984 -25.62620504 -29.43372872 -28.13455488 -15.48163680 -18.87243408 -21.69675960 -22.43301808 -20.28189816\
-18.59503488 -16.75382384 -14.29137248 -11.51114632 -8.83347000 -4.89092864 -1.35055336 -0.02895328 1.32490544 4.54495368\
3.92948728 2.61642256 -0.69605024 -7.65801704 -14.51626248 -20.69418952 -25.57495104 -8.01478672 -16.93394504 -20.90636016\
-20.90631832 -20.26181496 -20.44561808 -17.99345936 -18.80549008 -18.58620664 -17.42037688 -13.31980584 -7.35375656 -1.68874608\
0.10008128 1.51623976 2.65483168 5.29242528 5.69593024 3.96818928 -0.30827712 -6.20721504 -13.19139888 7.67814208\
-7.37580624 -21.31187344 -24.03636872 -22.55205288 -20.01596312 -17.53359592 -17.21891728 -16.91289952 -17.26138488 -16.85545320\
-16.84520240 -12.29221544 -3.39150856 -0.29915600 1.58527576 2.27320904 5.34664992 6.86724104 7.10794656 6.35947080\
2.64407880 -4.55499528 -11.44964152 -3.07624416 -19.09506472 -26.81253640 -24.64145880 -21.51308200 -17.55175448 -15.34059416\
-16.08099480 -14.87412000 -14.84785285 -13.58542708 -11.51139318 -7.59131571 

C NH1 CT1 C N 1 24 24\
0.53048936 3.21624080 4.06375184 5.23405848 8.87430584 11.38227912 8.74221696 7.48848136 3.26716008 -2.88057522\
4.18872792 -9.20697568 -20.19897128 -20.17293425 -20.55692503 -15.02518750 -11.57481006 -11.64909280 -10.27000038 -9.81981034\
-9.77110440 -6.37079270 -3.98125173 -0.15334360 -0.53192447 5.76174456 6.59825168 7.83366136 10.03737416 10.40405992\
10.19537874 8.07122888 4.54573190 2.69198560 1.08230038 -11.71704096 -16.77565177 -17.30212030 -14.30965656 -10.88735376\
-9.61955155 -6.28119234 -4.60984752 -3.60423986 -2.67846291 -0.86902098 -4.50342330 -4.69457352 0.35174470 5.94260633\
6.79628040 8.56548480 11.10395944 11.36545944 9.71280454 8.30713954 6.51643774 10.30641791 -0.94441248 -7.59766702\
-10.80834310 -12.57774834 -10.67754708 -7.91061767 -5.66603556 -3.04278471 0.28665421 -0.94146694 -3.20276414 -5.36992970\
-5.41085758 -3.41541175 3.88271853 6.36541208 9.38144011 10.65374012 13.01803066 12.21062744 10.29604159 9.15446648\
8.61198578 7.74993115 0.48507204 -4.95342505 -8.34908414 -9.53252854 -8.19702502 -5.60851393 -3.90345862 0.09116936\
1.31262540 -2.16462587 -4.82369594 -4.11406444 -2.37031131 -1.85169196 5.67964611 8.19712544 11.29217250 12.71039369\
15.47644864 14.88856735 11.04281446 11.60580095 11.37907418 6.81153945 2.95251073 -3.28710521 -8.86283331 -10.99759798\
-7.54422479 -1.78225430 -0.26074688 1.83694336 3.81142317 -2.28862290 -4.05060571 -3.58481354 -1.04648534 1.87990886\
8.55630510 10.64587002 11.79063752 12.92262709 14.10267408 14.85976051 12.85960768 12.14947410 12.37055666 8.88999166\
3.79274161 -3.44605955 -8.74798670 -9.37876654 -6.09409642 0.86257344 0.34390388 3.22883464 4.35236834 -0.52152305\
-1.32444520 -0.68756927 1.31575922 3.06999745 6.07405924 11.49964450 11.45656604 13.20803446 14.43491715 13.99195289\
13.30595680 16.31226122 13.95376552 10.21138254 3.81861546 -2.53760437 -6.32525405 -6.78169498 -4.02834683 -0.08641215\
1.73700015 3.80011800 1.92226767 0.61048744 -0.29728994 0.07373045 1.17503038 3.13307543 5.76622144 13.99948827\
9.84254202 12.81786391 15.95806888 15.48413046 14.98001704 17.62423391 14.79640220 7.08689686 0.39819965 -2.85537917\
-0.51720098 -1.78976876 -2.50357171 0.94705677 1.77112067 1.26356382 2.30910776 0.80215230 -1.06099964 -0.79725283\
-1.06027581 1.96196965 0.99476274 5.14623632 7.18376064 13.25729688 17.60706696 18.37554224 17.89111872 15.36827969\
9.50728228 -2.01998918 -1.70161188 -0.16283710 -1.49619840 -3.44485874 -0.72444286 0.58494830 1.12045846 1.34900528\
1.29563418 -2.78821342 -3.96907210 -6.41978316 -6.19218611 -0.85464058 -4.95735801 0.32660304 9.82156344 17.62028840\
22.49318400 22.55150896 18.32675680 10.29894110 4.70161519 0.44775494 0.03168962 -0.62526951 -3.33561032 -2.43596664\
0.34689544 1.13629072 -0.19066488 1.58753512 1.03666968 -3.72775990 -6.62088712 -8.17776189 -8.28835756 -8.36981167\
-4.91502848 4.46445352 17.49104464 28.20689624 25.40010168 20.11027048 11.64549456 5.52625230 3.20485195 -0.03534643\
1.15838224 -2.95867376 5.49928224 6.37051656 8.01466120 9.30308216 0.81290936 2.23425600 1.38816752 -6.67409505\
-11.92080594 -14.85514556 -13.71251190 -11.10908484 1.22838056 23.38048488 15.61728208 13.46252208 13.69193080 10.53246688\
6.64712080 5.78128384 3.58321944 2.74123128 6.76540248 3.54351328 2.13831688 3.09933984 4.27194768 6.76377072\
-1.43260160 0.76052568 -2.56864128 -10.70282681 -15.84413438 -15.92984780 -13.20196766 -7.31866954 11.85038504 3.29695016\
1.35260352 2.00509832 2.63006240 4.08496472 5.18293000 6.99543880 6.88468832 10.54510256 6.72356248 3.24824840\
0.50115952 0.29451176 0.50697528 -6.56565832 -5.07523384 -7.72517024 -11.48302984 -15.86794552 -16.46353792 -15.12905112\
-11.19533800 -3.86672728 -3.25657456 -8.00265312 -8.58615376 -7.72483552 -4.38244712 0.76734560 7.04146280 9.30312400\
5.68342008 10.24519344 6.01207328 2.83913688 -0.99185904 -2.23977888 -3.30694992 -9.13191472 -13.60276976 -17.55234024\
-17.86262568 -16.35195064 -14.45831408 -11.60629048 7.34446808 1.31130744 -12.40058104 -14.57592632 -14.40052886 -10.04306022\
-4.70734727 1.40666080 5.97663480 5.83513192 4.06002808 10.30402048 6.36984712 2.31634608 -1.70447792 -6.20466280\
-15.12064128 -17.40464504 -19.70547266 -18.81239786 -15.75083536 -12.38104176 -8.21674840 -4.48215184 -6.69264272 -10.23121888\
-16.82593926 -16.05212102 -14.08052817 -9.76703337 -4.12008940 1.51460800 3.40736592 3.15519624 2.10191608 7.96390928\
3.22260048 -1.74230128 -13.74992104 -16.21412968 -19.29472520 -22.12489577 -21.53186398 -16.89761537 -11.98904280 -9.90842328\
-11.96829016 -14.29488704 -15.34059416 -15.04238793 -14.03180967 -12.48679654 -9.69605181 -5.18875831 -1.07901176 3.02340024\
2.79520488 1.83313592 10.02206072 6.83025448 -8.54142680 -13.46453040 -16.38069472 -19.11491362 -21.32491078 -23.12477972\
-20.94222541 -15.80664574 -11.88539675 -14.68090288 -15.71690312 -15.23314904 -14.44251948 -13.98631704 -9.40869887 -6.86627872\
-4.22827927 0.16592070 2.66128759 3.44640264 2.16371376 -0.05489408 -1.55188744 -4.99071286 -9.64683960 -14.31170672\
-18.76507264 -23.41883961 -23.43568858 -23.96485998 -19.83435660 -15.98027755 -15.41866760 -17.36929024 -17.45037198 -15.58786438\
-15.63448669 -10.96489583 -7.19999456 -4.92804072 -1.79255112 1.16202232 3.38025360 3.36083984 2.01882184 -1.40958960\
-3.28975368 -7.42270888 -11.68683248 -16.01869504 -21.80617120 -26.33546835 -27.68645266 -24.11637935 -21.22541108 -16.36550680\
-17.39835230 -18.71675999 -17.15157580 -15.77293525 -13.21014320 -11.09468770 -7.74307776 -4.57068528 -1.86196368 0.53760216\
4.20709568 3.70208688 2.03279640 -0.91407848 -3.58849128 -7.03886872 -12.61224960 -18.74896424 -25.32788584 -28.72483360\
-28.74880792 -23.96695616 -16.36877032 -20.09202824 -21.06493376 -19.73170216 -19.24871794 -17.09884066 -13.70105192 -10.08737296\
-8.23925832 -4.67206360 -2.26040600 -0.62898072 3.19456768 4.34671576 3.17348032 1.31180952 -1.39348120 -7.83566968\
-14.08447368 -20.95455984 -25.62620504 -29.43372872 -28.13455488 -15.48163680 -18.87243408 -21.69675960 -22.43301808 -20.28189816\
-18.59503488 -16.75382384 -14.29137248 -11.51114632 -8.83347000 -4.89092864 -1.35055336 -0.02895328 1.32490544 4.54495368\
3.92948728 2.61642256 -0.69605024 -7.65801704 -14.51626248 -20.69418952 -25.57495104 -8.01478672 -16.93394504 -20.90636016\
-20.90631832 -20.26181496 -20.44561808 -17.99345936 -18.80549008 -18.58620664 -17.42037688 -13.31980584 -7.35375656 -1.68874608\
0.10008128 1.51623976 2.65483168 5.29242528 5.69593024 3.96818928 -0.30827712 -6.20721504 -13.19139888 7.67814208\
-7.37580624 -21.31187344 -24.03636872 -22.55205288 -20.01596312 -17.53359592 -17.21891728 -16.91289952 -17.26138488 -16.85545320\
-16.84520240 -12.29221544 -3.39150856 -0.29915600 1.58527576 2.27320904 5.34664992 6.86724104 7.10794656 6.35947080\
2.64407880 -4.55499528 -11.44964152 -3.07624416 -19.09506472 -26.81253640 -24.64145880 -21.51308200 -17.55175448 -15.34059416\
-16.08099480 -14.87412000 -14.84785285 -13.58542708 -11.51139318 -7.59131571 

C N CP1 C NH1 1 24 24\
12.44112400 14.00886880 12.81517360 8.84246560 4.35345200 3.22419040 3.28527680 1.10164720 -2.00413600 -2.43927200\
-1.94053920 -1.22423840 0.00000000 1.08407440 0.74098640 -0.63262080 -0.72592400 0.88575280 1.45979760 -0.56735040\
-3.97480000 -5.25761440 -1.22507520 6.52704000 23.74043440 25.15169760 23.27433680 18.69118320 14.18710720 12.58881920\
11.91854240 9.67006080 6.95129760 6.14378560 4.78105680 6.01408160 8.84162880 11.71310800 12.50639440 12.00389600\
12.61936240 13.92644400 13.52645360 10.65915840 6.89188480 5.95257680 10.53154640 18.15772320 28.25371520 29.17586880\
26.96295120 22.55092320 18.57110240 16.92846400 16.03643520 14.40300160 13.82184400 12.59384000 11.87461040 13.23064480\
15.80840720 18.25395520 19.26146240 19.02130080 19.67358640 20.23884480 19.03510800 16.10672640 12.96705280 12.68505120\
16.98787680 23.53416320 31.91471520 34.11382560 30.72102000 24.65840400 20.07985280 18.54934560 19.04347600 18.58867520\
9.29768480 3.24803920 3.30536000 9.00522320 16.45525360 22.07018160 24.39606720 25.05630240 23.38228400 21.80282400\
20.57691200 17.95814640 14.62517200 14.43396320 19.32045680 26.40815280 33.95567040 35.46860480 32.44399120 27.55164000\
23.17057360 20.77063120 20.62293600 18.49830080 9.77424240 5.26263520 7.40275120 14.05782160 20.99531200 25.33621200\
26.01443840 23.95800240 23.06304480 24.35171680 23.91867280 20.38570320 17.01549120 17.13180640 22.11202160 29.00139600\
38.70074480 39.67687200 36.26900400 31.48585520 29.30138880 28.59596640 28.54366640 22.12331840 13.89339040 11.04701520\
14.49672320 21.33965520 27.35331840 28.80935040 24.44292800 21.96056080 23.18019680 27.83364160 30.11099280 27.72067360\
23.89105840 23.35383280 27.82987600 34.27867520 39.06015040 38.52627200 35.83428640 33.51467680 32.99125840 34.35984480\
36.55602640 35.26735440 30.57039600 27.08805280 27.82903920 31.31598480 34.28913520 34.70628000 30.99172480 27.32110160\
26.11652800 26.05586000 26.55710320 26.98554480 26.79726480 27.52779120 30.92687280 35.85980880 45.83655680 47.92939360\
46.74908720 43.63368080 42.10108160 42.02618800 38.82584640 29.14197840 22.43251600 21.34969680 26.22363840 32.93477440\
33.51300320 29.72522800 27.68301760 28.17380080 31.39673600 36.25310480 38.83923520 36.80204560 32.93854000 31.85028160\
35.55605040 41.39649600 35.24141360 35.68617280 36.01796400 38.93797760 42.84164960 46.13236560 48.16118720 38.84216400\
31.65614400 27.71732640 29.44992080 34.40252160 36.76229760 35.61420800 33.90504400 33.42262880 34.27909360 34.68954400\
33.70463040 31.11557120 27.83113120 26.43032800 28.46166000 32.41051920 28.92482880 33.21008160 36.02758720 38.98065440\
39.28148400 39.36474560 36.93969920 30.53441360 22.82957760 19.84345680 24.23833040 29.78505920 31.65363360 31.79212400\
31.12352080 31.43230000 32.96197040 33.81592480 31.97705680 26.44497200 19.58279360 16.02681200 17.63890720 22.74087680\
22.87267280 29.77334400 37.27441920 34.92468480 31.01808400 29.48464800 25.23621440 17.54393040 11.19136320 12.65116080\
18.76649520 22.80991280 26.00314160 26.87215840 26.06339120 25.90356240 27.14955760 27.80853760 24.40694560 15.69543920\
7.19564320 4.45554160 8.18306720 16.15358720 12.80931600 23.44629920 50.95902800 26.33911680 22.27310560 20.19407600\
15.50423040 10.29891600 9.58805440 13.16244560 14.90382640 18.59202240 22.33210000 23.96929920 23.82704320 23.60445440\
24.86676720 25.81109600 19.91374800 10.75036960 5.67810640 6.98644320 13.44026320 21.05346960 33.83140560 33.68580240\
21.01874240 14.43814720 11.86624240 9.17342000 6.55298080 6.09315920 8.53243120 8.13871680 9.15626560 12.22271920\
14.50802000 14.82600400 14.11890800 14.52810320 17.02846160 15.12767040 8.71192480 4.01078240 3.31623840 6.25173280\
11.69386160 20.30537040 27.77966800 21.66224160 13.60762320 8.17009680 4.51202560 3.71664720 6.29859360 10.21858320\
9.11526240 6.60486240 7.43664160 10.02235360 11.79971680 11.69511680 11.13948160 12.20514640 10.71982640 6.51825360\
5.53250320 6.82577760 8.58222080 10.69263040 12.71559440 20.56436000 31.58417920 21.31957200 11.49344800 3.99655680\
1.85978800 5.51744080 11.43612720 13.48586880 10.73405200 8.99936560 10.01816960 12.29803120 13.66494400 13.43064000\
13.02646560 10.42359920 4.09320720 3.41121520 6.37097680 8.60063040 9.20438160 9.73867840 14.53605280 33.37911520\
0.00000000 0.00000000 0.00000000 0.00000000 0.00000000 0.00000000 0.00000000 0.00000000 0.00000000 0.00000000\
0.00000000 0.00000000 0.00000000 0.00000000 0.00000000 0.00000000 0.00000000 0.00000000 0.00000000 0.00000000\
0.00000000 0.00000000 0.00000000 0.00000000 0.00000000 0.00000000 0.00000000 0.00000000 0.00000000 0.00000000\
0.00000000 0.00000000 0.00000000 0.00000000 0.00000000 0.00000000 0.00000000 0.00000000 0.00000000 0.00000000\
0.00000000 0.00000000 0.00000000 0.00000000 0.00000000 0.00000000 0.00000000 0.00000000 0.00000000 0.00000000\
0.00000000 0.00000000 0.00000000 0.00000000 0.00000000 0.00000000 0.00000000 0.00000000 0.00000000 0.00000000\
0.00000000 0.00000000 0.00000000 0.00000000 0.00000000 0.00000000 0.00000000 0.00000000 0.00000000 0.00000000\
0.00000000 0.00000000 0.00000000 0.00000000 0.00000000 0.00000000 0.00000000 0.00000000 0.00000000 0.00000000\
0.00000000 0.00000000 0.00000000 0.00000000 0.00000000 0.00000000 0.00000000 0.00000000 0.00000000 0.00000000\
0.00000000 0.00000000 0.00000000 0.00000000 0.00000000 0.00000000 0.00000000 0.00000000 0.00000000 0.00000000\
0.00000000 0.00000000 0.00000000 0.00000000 0.00000000 0.00000000 0.00000000 0.00000000 0.00000000 0.00000000\
0.00000000 0.00000000 0.00000000 0.00000000 0.00000000 0.00000000 0.00000000 0.00000000 0.00000000 0.00000000\
0.00000000 0.00000000 0.00000000 0.00000000 0.00000000 0.00000000 0.00000000 0.00000000 0.00000000 0.00000000\
0.00000000 0.00000000 0.00000000 0.00000000 0.00000000 0.00000000 0.00000000 0.00000000 0.00000000 0.00000000\
0.00000000 0.00000000 0.00000000 0.00000000 0.00000000 0.00000000 0.00000000 0.00000000 0.00000000 0.00000000\
0.00000000 0.00000000 0.00000000 0.00000000 0.00000000 0.00000000 0.00000000 0.00000000 0.00000000 0.00000000\
0.00000000 0.00000000 0.00000000 0.00000000 0.00000000 0.00000000 0.00000000 0.00000000 0.00000000 0.00000000\
0.00000000 0.00000000 0.00000000 0.00000000 0.00000000 0.00000000 0.00000000 0.00000000 0.00000000 0.00000000\
0.00000000 0.00000000 0.00000000 0.00000000 0.00000000 0.00000000 0.00000000 0.00000000 0.00000000 0.00000000\
0.00000000 0.00000000 0.00000000 0.00000000 0.00000000 0.00000000 0.00000000 0.00000000 0.00000000 0.00000000\
0.00000000 0.00000000 0.00000000 0.00000000 0.00000000 0.00000000 0.00000000 0.00000000 0.00000000 0.00000000\
0.00000000 0.00000000 0.00000000 0.00000000 0.00000000 0.00000000 

C N CP1 C N 1 24 24\
12.44112400 14.00886880 12.81517360 8.84246560 4.35345200 3.22419040 3.28527680 1.10164720 -2.00413600 -2.43927200\
-1.94053920 -1.22423840 0.00000000 1.08407440 0.74098640 -0.63262080 -0.72592400 0.88575280 1.45979760 -0.56735040\
-3.97480000 -5.25761440 -1.22507520 6.52704000 23.74043440 25.15169760 23.27433680 18.69118320 14.18710720 12.58881920\
11.91854240 9.67006080 6.95129760 6.14378560 4.78105680 6.01408160 8.84162880 11.71310800 12.50639440 12.00389600\
12.61936240 13.92644400 13.52645360 10.65915840 6.89188480 5.95257680 10.53154640 18.15772320 28.25371520 29.17586880\
26.96295120 22.55092320 18.57110240 16.92846400 16.03643520 14.40300160 13.82184400 12.59384000 11.87461040 13.23064480\
15.80840720 18.25395520 19.26146240 19.02130080 19.67358640 20.23884480 19.03510800 16.10672640 12.96705280 12.68505120\
16.98787680 23.53416320 31.91471520 34.11382560 30.72102000 24.65840400 20.07985280 18.54934560 19.04347600 18.58867520\
9.29768480 3.24803920 3.30536000 9.00522320 16.45525360 22.07018160 24.39606720 25.05630240 23.38228400 21.80282400\
20.57691200 17.95814640 14.62517200 14.43396320 19.32045680 26.40815280 33.95567040 35.46860480 32.44399120 27.55164000\
23.17057360 20.77063120 20.62293600 18.49830080 9.77424240 5.26263520 7.40275120 14.05782160 20.99531200 25.33621200\
26.01443840 23.95800240 23.06304480 24.35171680 23.91867280 20.38570320 17.01549120 17.13180640 22.11202160 29.00139600\
38.70074480 39.67687200 36.26900400 31.48585520 29.30138880 28.59596640 28.54366640 22.12331840 13.89339040 11.04701520\
14.49672320 21.33965520 27.35331840 28.80935040 24.44292800 21.96056080 23.18019680 27.83364160 30.11099280 27.72067360\
23.89105840 23.35383280 27.82987600 34.27867520 39.06015040 38.52627200 35.83428640 33.51467680 32.99125840 34.35984480\
36.55602640 35.26735440 30.57039600 27.08805280 27.82903920 31.31598480 34.28913520 34.70628000 30.99172480 27.32110160\
26.11652800 26.05586000 26.55710320 26.98554480 26.79726480 27.52779120 30.92687280 35.85980880 45.83655680 47.92939360\
46.74908720 43.63368080 42.10108160 42.02618800 38.82584640 29.14197840 22.43251600 21.34969680 26.22363840 32.93477440\
33.51300320 29.72522800 27.68301760 28.17380080 31.39673600 36.25310480 38.83923520 36.80204560 32.93854000 31.85028160\
35.55605040 41.39649600 35.24141360 35.68617280 36.01796400 38.93797760 42.84164960 46.13236560 48.16118720 38.84216400\
31.65614400 27.71732640 29.44992080 34.40252160 36.76229760 35.61420800 33.90504400 33.42262880 34.27909360 34.68954400\
33.70463040 31.11557120 27.83113120 26.43032800 28.46166000 32.41051920 28.92482880 33.21008160 36.02758720 38.98065440\
39.28148400 39.36474560 36.93969920 30.53441360 22.82957760 19.84345680 24.23833040 29.78505920 31.65363360 31.79212400\
31.12352080 31.43230000 32.96197040 33.81592480 31.97705680 26.44497200 19.58279360 16.02681200 17.63890720 22.74087680\
22.87267280 29.77334400 37.27441920 34.92468480 31.01808400 29.48464800 25.23621440 17.54393040 11.19136320 12.65116080\
18.76649520 22.80991280 26.00314160 26.87215840 26.06339120 25.90356240 27.14955760 27.80853760 24.40694560 15.69543920\
7.19564320 4.45554160 8.18306720 16.15358720 12.80931600 23.44629920 50.95902800 26.33911680 22.27310560 20.19407600\
15.50423040 10.29891600 9.58805440 13.16244560 14.90382640 18.59202240 22.33210000 23.96929920 23.82704320 23.60445440\
24.86676720 25.81109600 19.91374800 10.75036960 5.67810640 6.98644320 13.44026320 21.05346960 33.83140560 33.68580240\
21.01874240 14.43814720 11.86624240 9.17342000 6.55298080 6.09315920 8.53243120 8.13871680 9.15626560 12.22271920\
14.50802000 14.82600400 14.11890800 14.52810320 17.02846160 15.12767040 8.71192480 4.01078240 3.31623840 6.25173280\
11.69386160 20.30537040 27.77966800 21.66224160 13.60762320 8.17009680 4.51202560 3.71664720 6.29859360 10.21858320\
9.11526240 6.60486240 7.43664160 10.02235360 11.79971680 11.69511680 11.13948160 12.20514640 10.71982640 6.51825360\
5.53250320 6.82577760 8.58222080 10.69263040 12.71559440 20.56436000 31.58417920 21.31957200 11.49344800 3.99655680\
1.85978800 5.51744080 11.43612720 13.48586880 10.73405200 8.99936560 10.01816960 12.29803120 13.66494400 13.43064000\
13.02646560 10.42359920 4.09320720 3.41121520 6.37097680 8.60063040 9.20438160 9.73867840 14.53605280 33.37911520\
0.00000000 0.00000000 0.00000000 0.00000000 0.00000000 0.00000000 0.00000000 0.00000000 0.00000000 0.00000000\
0.00000000 0.00000000 0.00000000 0.00000000 0.00000000 0.00000000 0.00000000 0.00000000 0.00000000 0.00000000\
0.00000000 0.00000000 0.00000000 0.00000000 0.00000000 0.00000000 0.00000000 0.00000000 0.00000000 0.00000000\
0.00000000 0.00000000 0.00000000 0.00000000 0.00000000 0.00000000 0.00000000 0.00000000 0.00000000 0.00000000\
0.00000000 0.00000000 0.00000000 0.00000000 0.00000000 0.00000000 0.00000000 0.00000000 0.00000000 0.00000000\
0.00000000 0.00000000 0.00000000 0.00000000 0.00000000 0.00000000 0.00000000 0.00000000 0.00000000 0.00000000\
0.00000000 0.00000000 0.00000000 0.00000000 0.00000000 0.00000000 0.00000000 0.00000000 0.00000000 0.00000000\
0.00000000 0.00000000 0.00000000 0.00000000 0.00000000 0.00000000 0.00000000 0.00000000 0.00000000 0.00000000\
0.00000000 0.00000000 0.00000000 0.00000000 0.00000000 0.00000000 0.00000000 0.00000000 0.00000000 0.00000000\
0.00000000 0.00000000 0.00000000 0.00000000 0.00000000 0.00000000 0.00000000 0.00000000 0.00000000 0.00000000\
0.00000000 0.00000000 0.00000000 0.00000000 0.00000000 0.00000000 0.00000000 0.00000000 0.00000000 0.00000000\
0.00000000 0.00000000 0.00000000 0.00000000 0.00000000 0.00000000 0.00000000 0.00000000 0.00000000 0.00000000\
0.00000000 0.00000000 0.00000000 0.00000000 0.00000000 0.00000000 0.00000000 0.00000000 0.00000000 0.00000000\
0.00000000 0.00000000 0.00000000 0.00000000 0.00000000 0.00000000 0.00000000 0.00000000 0.00000000 0.00000000\
0.00000000 0.00000000 0.00000000 0.00000000 0.00000000 0.00000000 0.00000000 0.00000000 0.00000000 0.00000000\
0.00000000 0.00000000 0.00000000 0.00000000 0.00000000 0.00000000 0.00000000 0.00000000 0.00000000 0.00000000\
0.00000000 0.00000000 0.00000000 0.00000000 0.00000000 0.00000000 0.00000000 0.00000000 0.00000000 0.00000000\
0.00000000 0.00000000 0.00000000 0.00000000 0.00000000 0.00000000 0.00000000 0.00000000 0.00000000 0.00000000\
0.00000000 0.00000000 0.00000000 0.00000000 0.00000000 0.00000000 0.00000000 0.00000000 0.00000000 0.00000000\
0.00000000 0.00000000 0.00000000 0.00000000 0.00000000 0.00000000 0.00000000 0.00000000 0.00000000 0.00000000\
0.00000000 0.00000000 0.00000000 0.00000000 0.00000000 0.00000000 0.00000000 0.00000000 0.00000000 0.00000000\
0.00000000 0.00000000 0.00000000 0.00000000 0.00000000 0.00000000 

C NH1 CT2 C NH1 1 24 24\
0.98470440 0.76274320 0.74140480 1.66021120 3.59572960 6.23290480 8.75502000 9.61357680 7.56718240 2.91290080\
-2.35684720 -5.99441680 -4.24717840 5.96763920 -2.36103120 2.91290080 7.56550880 9.63031280 8.75543840 6.23039440\
3.59614800 1.66062960 0.74014960 0.76316160 0.08409840 -0.85269920 -1.12842480 0.05941280 2.59742720 5.82580160\
8.56130080 9.15542880 7.04543760 2.88068400 -1.56356080 -2.94344400 3.50535520 15.49753600 -3.05473840 2.48571440\
7.16761040 9.22906720 8.47845760 6.40068320 4.29864160 2.60997920 1.45770560 0.76483520 -2.23258240 -3.37816160\
-3.36644640 -1.58908320 1.52841520 4.88691200 6.86594400 6.77013040 5.44840480 2.57357840 0.27488880 3.08988400\
12.38254800 -8.52113440 -3.91036640 1.70665360 6.34712800 8.30440320 7.66969040 6.00487680 4.16559040 2.35224480\
0.63011040 -0.87445600 -5.05636400 -5.98060960 -5.51953280 -3.42042000 -0.47028160 1.90120960 3.08611840 3.67899120\
3.55681840 2.80453520 3.94760400 -11.09262080 -11.83820960 -9.20103440 -4.45888880 1.16984640 5.53124800 6.98016720\
6.36511920 4.99527760 3.20201520 1.02926400 -1.32005200 -3.44426880 -7.48559440 -8.22365200 -7.78516880 -6.05801360\
-3.75095600 -1.67778400 -0.06317840 1.34431920 2.65516640 4.08483920 -8.27386000 -12.06330880 -11.91812400 -8.94497360\
-4.01789520 1.29160080 4.59445040 5.21033520 4.74298240 3.68945120 1.87526880 -0.64391760 -3.44636080 -5.87559120\
-9.40019280 -10.40560800 -10.34996080 -8.93535040 -6.60109680 -4.10283040 -1.79535440 0.60542480 3.07105600 -3.84216720\
-9.61985280 -12.05912480 -11.16542240 -7.72826640 -3.01164320 0.44768800 2.07526400 2.31584400 2.44471120 2.06689600\
0.41128720 -2.21668320 -5.17937360 -7.69897840 -11.92900240 -13.30972240 -13.38670800 -11.65369520 -8.59519120 -5.20029360\
-1.99367600 1.20541040 -0.18953520 -6.15299040 -10.70601920 -12.00556960 -10.25205520 -6.61992480 -3.89446720 -1.78405760\
-0.09497680 0.00000000 -0.40752160 -0.56944240 -1.83928640 -4.34550240 -7.28434400 -9.92946880 -16.57617120 -17.85814880\
-17.19205600 -14.07790480 -9.42320480 -4.77143360 -0.87780320 2.03886320 -3.12210080 -8.90229680 -12.26790640 -12.12732400\
-9.40521360 -7.23999360 -4.92540480 -1.87526880 0.14602160 -0.30668720 -2.22421440 -3.90492720 -5.69316880 -8.40649280\
-11.48800880 -14.32978160 -22.62707200 -22.40573840 -19.41417840 -13.73690880 -7.15547680 -1.77317920 1.48280960 -0.43388080\
-6.60109680 -11.83360720 -13.18462080 -11.08425280 -9.13367200 -7.36886080 -4.10743280 -0.73094480 1.09871840 0.16401280\
-2.77399200 -6.40444880 -10.36878880 -14.50007040 -18.13429280 -20.96686080 -25.49394880 -22.16850560 -15.96873808 -8.04386552\
-0.82073344 3.21414880 2.37860400 -3.47815920 -9.80687760 -12.70722640 -11.14492080 -9.16756240 -8.46381360 -6.01868400\
-2.71541600 0.32216800 1.84723600 1.07738000 -2.05476240 -7.61739040 -14.53145040 -20.48151680 -24.22828880 -25.96548560\
-22.00041340 -15.37952628 -6.82456424 1.79947564 6.26123048 1.33134880 -2.32253840 -7.09397200 -10.18469280 -9.17383840\
-7.07639920 -7.90776000 -7.14836400 -5.04715920 -2.37400160 0.22719120 2.08028480 2.50872640 -0.71546400 -8.94371840\
-17.72760800 -23.36387440 -25.66925840 -25.38432800 -13.22905488 -3.77430272 5.99337080 -6.07887084 -6.53030352 -6.96887040\
-7.46049040 -7.34333840 -5.56179120 -3.05892240 -5.51032800 -6.95715520 -6.69942080 -5.41786160 -3.41958320 -0.82466640\
2.29910800 3.55807360 -2.88570480 -11.79846160 -18.38031200 -21.38651600 -21.78060696 -19.47562044 0.14240244 -9.83181424\
-14.27607996 -15.14637288 -14.43877480 -12.03171960 -7.48015520 -2.26459000 1.71732280 -1.55854000 -4.71474040 -6.26951480\
-6.73080080 -6.26951480 -4.71474040 -1.55854000 1.71732280 -2.26459000 -7.48015520 -12.03171960 -14.43877480 -15.14637288\
-14.27607996 -9.83181424 -13.23125148 -19.47562044 -21.78060696 -21.38651600 -18.38031200 -11.79846160 -2.88570480 3.55807360\
2.29910800 -0.82466640 -3.41958320 -5.41786160 -6.69942080 -6.95715520 -5.51032800 -3.05892240 -5.56179120 -7.34333840\
-7.46049040 -6.96887040 -6.53030352 -6.07887084 5.99337080 -3.77430272 -22.00039248 -25.38432800 -25.66925840 -23.36387440\
-17.72760800 -8.94371840 -0.71546400 2.50872640 2.08028480 0.22719120 -2.37400160 -5.04715920 -7.14836400 -7.90776000\
-7.07639920 -9.17383840 -10.18469280 -7.09397200 -2.32253840 1.33134880 6.26123048 1.79947564 -6.82456424 -15.37952628\
-25.49436720 -25.96548560 -24.22828880 -20.48151680 -14.53145040 -7.61739040 -2.05476240 1.07738000 1.84723600 0.32216800\
-2.71541600 -6.01868400 -8.46381360 -9.16756240 -11.14492080 -12.70722640 -9.80687760 -3.47815920 2.37860400 3.21414880\
-0.82073344 -8.04386552 -15.96873808 -22.16850560 -22.62498000 -20.96686080 -18.13429280 -14.50007040 -10.36878880 -6.40444880\
-2.77399200 0.16401280 1.09871840 -0.73094480 -4.10743280 -7.36886080 -9.13367200 -11.08425280 -13.18462080 -11.83360720\
-6.60109680 -0.43388080 1.48280960 -1.77317920 -7.15547680 -13.73690880 -19.41417840 -22.40573840 -16.57658960 -14.32978160\
-11.48800880 -8.40649280 -5.69316880 -3.90492720 -2.22421440 -0.30668720 0.14602160 -1.87526880 -4.92540480 -7.23999360\
-9.40521360 -12.12732400 -12.26790640 -8.90229680 -3.12210080 2.03886320 -0.87780320 -4.77143360 -9.42320480 -14.07790480\
-17.19205600 -17.85814880 -11.94322800 -9.92946880 -7.28434400 -4.34550240 -1.83928640 -0.56944240 -0.40752160 0.00000000\
-0.09497680 -1.78405760 -3.89446720 -6.61992480 -10.25205520 -12.00556960 -10.70601920 -6.15299040 -0.18953520 1.20541040\
-1.99367600 -5.20029360 -8.59519120 -11.65369520 -13.38670800 -13.30972240 -9.39893760 -7.69897840 -5.17937360 -2.21668320\
0.41128720 2.06689600 2.44471120 2.31584400 2.07526400 0.44768800 -3.01164320 -7.72826640 -11.16542240 -12.05912480\
-9.61985280 -3.84216720 3.07105600 0.60542480 -1.79535440 -4.10283040 -6.60109680 -8.93535040 -10.34996080 -10.40560800\
-7.48433920 -5.87559120 -3.44636080 -0.64391760 1.87526880 3.68945120 4.74298240 5.21033520 4.59445040 1.29160080\
-4.01789520 -8.94497360 -11.91812400 -12.06330880 -8.27386000 4.08483920 2.65516640 1.34431920 -0.06317840 -1.67778400\
-3.75095600 -6.05801360 -7.78516880 -8.22365200 -5.05803760 -3.44426880 -1.32005200 1.02926400 3.20201520 4.99527760\
6.36511920 6.98016720 5.53124800 1.16984640 -4.45888880 -9.20103440 -11.83820960 -11.09262080 3.94760400 2.80453520\
3.55681840 3.67899120 3.08611840 1.90120960 -0.47028160 -3.42042000 -5.51953280 -5.98060960 -2.23174560 -0.87445600\
0.63011040 2.35224480 4.16559040 6.00487680 7.66969040 8.30440320 6.34712800 1.70665360 -3.91036640 -8.52113440\
12.38254800 3.08988400 0.27488880 2.57357840 5.44840480 6.77013040 6.86594400 4.88691200 1.52841520 -1.58908320\
-3.36644640 -3.37816160 0.08326160 0.76483520 1.45770560 2.60997920 4.29864160 6.40068320 8.47845760 9.22906720\
7.16761040 2.48571440 -3.05473840 15.49753600 3.50535520 -2.94344400 -1.56356080 2.88068400 7.04543760 9.15542880\
8.56130080 5.82580160 2.59742720 0.05941280 -1.12842480 -0.85269920 

C NH1 CT2 C N 1 24 24\
0.98470440 0.76274320 0.74140480 1.66021120 3.59572960 6.23290480 8.75502000 9.61357680 7.56718240 2.91290080\
-2.35684720 -5.99441680 -4.24717840 5.96763920 -2.36103120 2.91290080 7.56550880 9.63031280 8.75543840 6.23039440\
3.59614800 1.66062960 0.74014960 0.76316160 0.08409840 -0.85269920 -1.12842480 0.05941280 2.59742720 5.82580160\
8.56130080 9.15542880 7.04543760 2.88068400 -1.56356080 -2.94344400 3.50535520 15.49753600 -3.05473840 2.48571440\
7.16761040 9.22906720 8.47845760 6.40068320 4.29864160 2.60997920 1.45770560 0.76483520 -2.23258240 -3.37816160\
-3.36644640 -1.58908320 1.52841520 4.88691200 6.86594400 6.77013040 5.44840480 2.57357840 0.27488880 3.08988400\
12.38254800 -8.52113440 -3.91036640 1.70665360 6.34712800 8.30440320 7.66969040 6.00487680 4.16559040 2.35224480\
0.63011040 -0.87445600 -5.05636400 -5.98060960 -5.51953280 -3.42042000 -0.47028160 1.90120960 3.08611840 3.67899120\
3.55681840 2.80453520 3.94760400 -11.09262080 -11.83820960 -9.20103440 -4.45888880 1.16984640 5.53124800 6.98016720\
6.36511920 4.99527760 3.20201520 1.02926400 -1.32005200 -3.44426880 -7.48559440 -8.22365200 -7.78516880 -6.05801360\
-3.75095600 -1.67778400 -0.06317840 1.34431920 2.65516640 4.08483920 -8.27386000 -12.06330880 -11.91812400 -8.94497360\
-4.01789520 1.29160080 4.59445040 5.21033520 4.74298240 3.68945120 1.87526880 -0.64391760 -3.44636080 -5.87559120\
-9.40019280 -10.40560800 -10.34996080 -8.93535040 -6.60109680 -4.10283040 -1.79535440 0.60542480 3.07105600 -3.84216720\
-9.61985280 -12.05912480 -11.16542240 -7.72826640 -3.01164320 0.44768800 2.07526400 2.31584400 2.44471120 2.06689600\
0.41128720 -2.21668320 -5.17937360 -7.69897840 -11.92900240 -13.30972240 -13.38670800 -11.65369520 -8.59519120 -5.20029360\
-1.99367600 1.20541040 -0.18953520 -6.15299040 -10.70601920 -12.00556960 -10.25205520 -6.61992480 -3.89446720 -1.78405760\
-0.09497680 0.00000000 -0.40752160 -0.56944240 -1.83928640 -4.34550240 -7.28434400 -9.92946880 -16.57617120 -17.85814880\
-17.19205600 -14.07790480 -9.42320480 -4.77143360 -0.87780320 2.03886320 -3.12210080 -8.90229680 -12.26790640 -12.12732400\
-9.40521360 -7.23999360 -4.92540480 -1.87526880 0.14602160 -0.30668720 -2.22421440 -3.90492720 -5.69316880 -8.40649280\
-11.48800880 -14.32978160 -22.62707200 -22.40573840 -19.41417840 -13.73690880 -7.15547680 -1.77317920 1.48280960 -0.43388080\
-6.60109680 -11.83360720 -13.18462080 -11.08425280 -9.13367200 -7.36886080 -4.10743280 -0.73094480 1.09871840 0.16401280\
-2.77399200 -6.40444880 -10.36878880 -14.50007040 -18.13429280 -20.96686080 -25.49394880 -22.16850560 -15.96873808 -8.04386552\
-0.82073344 3.21414880 2.37860400 -3.47815920 -9.80687760 -12.70722640 -11.14492080 -9.16756240 -8.46381360 -6.01868400\
-2.71541600 0.32216800 1.84723600 1.07738000 -2.05476240 -7.61739040 -14.53145040 -20.48151680 -24.22828880 -25.96548560\
-22.00041340 -15.37952628 -6.82456424 1.79947564 6.26123048 1.33134880 -2.32253840 -7.09397200 -10.18469280 -9.17383840\
-7.07639920 -7.90776000 -7.14836400 -5.04715920 -2.37400160 0.22719120 2.08028480 2.50872640 -0.71546400 -8.94371840\
-17.72760800 -23.36387440 -25.66925840 -25.38432800 -13.22905488 -3.77430272 5.99337080 -6.07887084 -6.53030352 -6.96887040\
-7.46049040 -7.34333840 -5.56179120 -3.05892240 -5.51032800 -6.95715520 -6.69942080 -5.41786160 -3.41958320 -0.82466640\
2.29910800 3.55807360 -2.88570480 -11.79846160 -18.38031200 -21.38651600 -21.78060696 -19.47562044 0.14240244 -9.83181424\
-14.27607996 -15.14637288 -14.43877480 -12.03171960 -7.48015520 -2.26459000 1.71732280 -1.55854000 -4.71474040 -6.26951480\
-6.73080080 -6.26951480 -4.71474040 -1.55854000 1.71732280 -2.26459000 -7.48015520 -12.03171960 -14.43877480 -15.14637288\
-14.27607996 -9.83181424 -13.23125148 -19.47562044 -21.78060696 -21.38651600 -18.38031200 -11.79846160 -2.88570480 3.55807360\
2.29910800 -0.82466640 -3.41958320 -5.41786160 -6.69942080 -6.95715520 -5.51032800 -3.05892240 -5.56179120 -7.34333840\
-7.46049040 -6.96887040 -6.53030352 -6.07887084 5.99337080 -3.77430272 -22.00039248 -25.38432800 -25.66925840 -23.36387440\
-17.72760800 -8.94371840 -0.71546400 2.50872640 2.08028480 0.22719120 -2.37400160 -5.04715920 -7.14836400 -7.90776000\
-7.07639920 -9.17383840 -10.18469280 -7.09397200 -2.32253840 1.33134880 6.26123048 1.79947564 -6.82456424 -15.37952628\
-25.49436720 -25.96548560 -24.22828880 -20.48151680 -14.53145040 -7.61739040 -2.05476240 1.07738000 1.84723600 0.32216800\
-2.71541600 -6.01868400 -8.46381360 -9.16756240 -11.14492080 -12.70722640 -9.80687760 -3.47815920 2.37860400 3.21414880\
-0.82073344 -8.04386552 -15.96873808 -22.16850560 -22.62498000 -20.96686080 -18.13429280 -14.50007040 -10.36878880 -6.40444880\
-2.77399200 0.16401280 1.09871840 -0.73094480 -4.10743280 -7.36886080 -9.13367200 -11.08425280 -13.18462080 -11.83360720\
-6.60109680 -0.43388080 1.48280960 -1.77317920 -7.15547680 -13.73690880 -19.41417840 -22.40573840 -16.57658960 -14.32978160\
-11.48800880 -8.40649280 -5.69316880 -3.90492720 -2.22421440 -0.30668720 0.14602160 -1.87526880 -4.92540480 -7.23999360\
-9.40521360 -12.12732400 -12.26790640 -8.90229680 -3.12210080 2.03886320 -0.87780320 -4.77143360 -9.42320480 -14.07790480\
-17.19205600 -17.85814880 -11.94322800 -9.92946880 -7.28434400 -4.34550240 -1.83928640 -0.56944240 -0.40752160 0.00000000\
-0.09497680 -1.78405760 -3.89446720 -6.61992480 -10.25205520 -12.00556960 -10.70601920 -6.15299040 -0.18953520 1.20541040\
-1.99367600 -5.20029360 -8.59519120 -11.65369520 -13.38670800 -13.30972240 -9.39893760 -7.69897840 -5.17937360 -2.21668320\
0.41128720 2.06689600 2.44471120 2.31584400 2.07526400 0.44768800 -3.01164320 -7.72826640 -11.16542240 -12.05912480\
-9.61985280 -3.84216720 3.07105600 0.60542480 -1.79535440 -4.10283040 -6.60109680 -8.93535040 -10.34996080 -10.40560800\
-7.48433920 -5.87559120 -3.44636080 -0.64391760 1.87526880 3.68945120 4.74298240 5.21033520 4.59445040 1.29160080\
-4.01789520 -8.94497360 -11.91812400 -12.06330880 -8.27386000 4.08483920 2.65516640 1.34431920 -0.06317840 -1.67778400\
-3.75095600 -6.05801360 -7.78516880 -8.22365200 -5.05803760 -3.44426880 -1.32005200 1.02926400 3.20201520 4.99527760\
6.36511920 6.98016720 5.53124800 1.16984640 -4.45888880 -9.20103440 -11.83820960 -11.09262080 3.94760400 2.80453520\
3.55681840 3.67899120 3.08611840 1.90120960 -0.47028160 -3.42042000 -5.51953280 -5.98060960 -2.23174560 -0.87445600\
0.63011040 2.35224480 4.16559040 6.00487680 7.66969040 8.30440320 6.34712800 1.70665360 -3.91036640 -8.52113440\
12.38254800 3.08988400 0.27488880 2.57357840 5.44840480 6.77013040 6.86594400 4.88691200 1.52841520 -1.58908320\
-3.36644640 -3.37816160 0.08326160 0.76483520 1.45770560 2.60997920 4.29864160 6.40068320 8.47845760 9.22906720\
7.16761040 2.48571440 -3.05473840 15.49753600 3.50535520 -2.94344400 -1.56356080 2.88068400 7.04543760 9.15542880\
8.56130080 5.82580160 2.59742720 0.05941280 -1.12842480 -0.85269920 

C NH1 CT C NH1 1 24 24\
2.57399680 1.79117040 -0.04560560 -1.52632320 -2.18362960 -1.69954080 -0.31380000 0.21045520 -1.72882880 -4.84632720\
-7.54458880 -9.28471440 -7.08393040 -9.28471440 -7.54458880 -4.84632720 -1.72882880 0.21045520 -0.31380000 -1.69954080\
-2.18362960 -1.52632320 -0.04560560 1.79117040 1.54808000 -0.65772480 -3.25557040 -4.83377520 -5.10908240 -4.15680400\
-2.58947760 -2.27023840 -4.02668160 -7.04794800 -9.51357920 -9.94536800 -8.74121280 -8.10650000 -6.21575040 -3.70242160\
-0.90792800 1.02256960 0.61421120 -0.43973840 -0.62927360 0.17405440 1.35436080 2.28195360 0.11798880 -2.82796560\
-5.64798160 -6.91740720 -6.57515600 -5.28648400 -4.18525520 -4.74925840 -6.25382480 -8.05838400 -8.79476800 -8.61401920\
-9.28471440 -7.40568000 -5.48647920 -3.25013120 -0.75395680 0.93052160 0.40459280 -0.56735040 -0.54057280 0.28953280\
1.17528560 1.47109440 -0.39580640 -2.65432960 -4.80281360 -5.53501360 -5.10406160 -4.80950800 -5.87977520 -7.03958000\
-6.92828560 -5.59902880 -0.71086160 -10.38092240 -8.93869760 -6.57222720 -4.43922400 -2.26940160 -0.15313440 0.88742640\
0.18325920 -0.72550560 -0.71964800 -0.17279920 0.34099600 0.55479840 0.08075120 -0.67195040 -1.96229600 -3.09072080\
-4.21203280 -5.96010800 -7.70107040 -7.89102400 -5.37811360 -6.16094000 -10.18887680 -10.21272560 -7.84541840 -5.23292880\
-2.96143520 -0.96985120 -0.06652560 0.27823600 0.29706400 -0.33095440 -0.47697600 -0.31798400 -0.23304880 0.02510400\
1.11127040 1.11796480 -0.29204320 -2.42630160 -4.57060160 -6.61908800 -7.71320400 -6.36344560 -1.74221760 -9.39056960\
-10.98592880 -9.32362560 -6.11700800 -3.04637040 -1.00625200 -1.78531280 -3.22377200 -3.12712160 -0.27823600 0.79035760\
0.61839520 0.43053360 0.16568640 0.39036720 1.06733840 0.88993680 -0.48618080 -2.44931360 -4.22500320 -5.61367280\
-5.65383920 -4.07396080 -7.86089920 -10.97086640 -11.05161760 -8.00566560 -3.60702640 -0.66358240 -1.68615200 -2.92419760\
-4.12626080 -4.91494480 -2.01459600 1.20959440 1.75100400 1.39369040 0.76065120 0.64559120 -1.49996400 -1.69995920\
-2.21291760 -2.83131280 -3.22837440 -3.35724160 -2.38488000 -4.32541920 -9.43826720 -12.06456400 -10.55079280 -5.62162240\
-0.48241520 0.15313440 0.02468560 -0.22133360 -1.32674640 -2.88193920 -2.40370800 -0.32049440 0.35396640 0.03681920\
-0.86106720 -1.42716240 -7.05087680 -6.33834160 -4.93126240 -3.20829120 -1.56021360 -0.34476160 0.80583840 -4.84632720\
-11.07546640 -12.75450560 -8.59770160 -1.52255760 1.21084960 2.28320880 2.76562400 2.56772080 0.77445840 -0.90248880\
-1.95560160 -2.10706240 -3.53087760 -5.22497920 -6.53206080 -7.16300800 -11.98883360 -9.08764800 -4.98774640 -0.73763920\
2.48236720 3.67815440 1.61251360 -6.74126080 -12.63819040 -11.49344800 -4.24173920 1.12340400 3.09072080 4.69486640\
4.96850000 3.97689200 1.92673200 -0.13263280 -1.41251840 -4.15596720 -8.66799280 -12.06498240 -13.58670320 -13.50302320\
-10.31858080 -4.60281840 1.89158640 7.38936240 7.18309120 3.12335600 -2.81374000 -9.36964960 -11.62482560 -6.39942800\
0.75646720 2.60077440 4.92582320 6.16596080 5.82663840 4.35345200 2.53926960 1.53176240 -0.10752880 -6.10403760\
-12.56748080 -15.85987040 -16.21383680 -14.32434240 -1.70414320 6.72201440 7.83746880 -0.63136560 -2.75851120 -5.06096640\
-7.47136880 -8.79811520 -5.89692960 0.87445600 1.49452480 3.28192960 5.11828720 5.44463920 4.42039600 3.12837680\
2.92001360 3.06017760 -2.09367360 -9.00647840 -13.44570240 -14.34191520 -12.82479680 -8.79895200 7.43203920 0.10585520\
-6.21031120 -8.82112720 -10.03783440 -9.63407840 -7.02493600 -3.24260000 2.13132960 1.75351440 2.31877280 3.96099280\
4.81034480 3.96099280 2.31877280 1.75351440 2.13132960 -3.24260000 -7.02493600 -9.63407840 -10.03783440 -8.82112720\
-6.21031120 0.10585520 -1.70414320 -8.79895200 -12.82479680 -14.34191520 -13.44570240 -9.00647840 -2.09367360 3.06017760\
2.92001360 3.12837680 4.42039600 5.44463920 5.11828720 3.28192960 1.49452480 0.87445600 -5.89692960 -8.79811520\
-7.47136880 -5.06096640 -2.75851120 -0.63136560 7.83746880 6.72201440 -10.31858080 -14.32434240 -16.21383680 -15.85987040\
-12.56748080 -6.10403760 -0.10752880 1.53176240 2.53926960 4.35345200 5.82663840 6.16596080 4.92582320 2.60077440\
0.75646720 -6.39942800 -11.62482560 -9.36964960 -2.81374000 3.12335600 7.18309120 7.38936240 1.89158640 -4.60281840\
-11.98883360 -13.50302320 -13.58670320 -12.06498240 -8.66799280 -4.15596720 -1.41251840 -0.13263280 1.92673200 3.97689200\
4.96850000 4.69486640 3.09072080 1.12340400 -4.24173920 -11.49344800 -12.63819040 -6.74126080 1.61251360 3.67815440\
2.48236720 -0.73763920 -4.98774640 -9.08764800 -7.05087680 -7.16300800 -6.53206080 -5.22497920 -3.53087760 -2.10706240\
-1.95560160 -0.90248880 0.77445840 2.56772080 2.76562400 2.28320880 1.21084960 -1.52255760 -8.59770160 -12.75450560\
-11.07546640 -4.84632720 0.80583840 -0.34476160 -1.56021360 -3.20829120 -4.93126240 -6.33834160 -1.49996400 -1.42716240\
-0.86106720 0.03681920 0.35396640 -0.32049440 -2.40370800 -2.88193920 -1.32674640 -0.22133360 0.02468560 0.15313440\
-0.48241520 -5.62162240 -10.55079280 -12.06456400 -9.43826720 -4.32541920 -2.38488000 -3.35724160 -3.22837440 -2.83131280\
-2.21291760 -1.69995920 1.06733840 0.64559120 0.76065120 1.39369040 1.75100400 1.20959440 -2.01459600 -4.91494480\
-4.12626080 -2.92419760 -1.68615200 -0.66358240 -3.60702640 -8.00566560 -11.05161760 -10.97086640 -7.86089920 -4.07396080\
-5.65383920 -5.61367280 -4.22500320 -2.44931360 -0.48618080 0.88993680 1.11127040 0.39036720 0.16568640 0.43053360\
0.61839520 0.79035760 -0.27823600 -3.12712160 -3.22377200 -1.78531280 -1.00625200 -3.04637040 -6.11700800 -9.32362560\
-10.98592880 -9.39056960 -1.74221760 -6.36344560 -7.71320400 -6.61908800 -4.57060160 -2.42630160 -0.29204320 1.11796480\
0.08075120 0.02510400 -0.23304880 -0.31798400 -0.47697600 -0.33095440 0.29706400 0.27823600 -0.06652560 -0.96985120\
-2.96143520 -5.23292880 -7.84541840 -10.21272560 -10.18887680 -6.16094000 -5.37811360 -7.89102400 -7.70107040 -5.96010800\
-4.21203280 -3.09072080 -1.96229600 -0.67195040 -0.39580640 0.55479840 0.34099600 -0.17279920 -0.71964800 -0.72550560\
0.18325920 0.88742640 -0.15313440 -2.26940160 -4.43922400 -6.57222720 -8.93869760 -10.38092240 -0.71086160 -5.59902880\
-6.92828560 -7.03958000 -5.87977520 -4.80950800 -5.10406160 -5.53501360 -4.80281360 -2.65432960 0.11798880 1.47109440\
1.17528560 0.28953280 -0.54057280 -0.56735040 0.40459280 0.93052160 -0.75395680 -3.25013120 -5.48647920 -7.40568000\
-9.28471440 -8.61401920 -8.79476800 -8.05838400 -6.25382480 -4.74925840 -4.18525520 -5.28648400 -6.57515600 -6.91740720\
-5.64798160 -2.82796560 1.54808000 2.28195360 1.35436080 0.17405440 -0.62927360 -0.43973840 0.61421120 1.02256960\
-0.90792800 -3.70242160 -6.21575040 -8.10650000 -8.74121280 -9.94536800 -9.51357920 -7.04794800 -4.02668160 -2.27023840\
-2.58947760 -4.15680400 -5.10908240 -4.83377520 -3.25557040 -0.65772480 

C N CT2 C N 1 24 24\
10.98551040 8.67050320 8.26340000 5.28857600 6.68603200 5.66890160 3.01331680 -0.08953760 -2.46019200 -4.44801040\
-7.16802880 -11.16876960 -16.09961360 -11.16876960 -7.16802880 -4.44801040 -2.46019200 -0.08953760 3.01331680 5.66890160\
6.68603200 5.28857600 8.26340000 8.67050320 3.55096080 3.80869520 5.30949600 3.83087040 5.14171760 4.75595280\
1.63678080 -2.42797520 -6.40193840 -10.28385360 -13.87121520 -16.85064160 -10.50937120 -5.00992160 -1.74640160 -0.86399600\
-0.25564240 1.42130480 4.13504720 6.21282160 6.61490400 7.61906400 8.62531600 6.80318400 0.34434320 3.21122000\
4.00408800 5.50530720 4.04634640 4.50240240 1.71251120 -2.88277600 -7.03999840 -8.86171200 -18.32340960 -12.08171840\
-5.25635920 -0.30166640 0.46609760 -0.60249600 -0.72090320 0.38116240 2.24429760 3.49196640 3.10243600 2.33258000\
3.77145760 2.53550400 1.12884320 2.26312560 3.86476080 4.17270320 2.51249200 3.03130800 2.27191200 -0.17530960\
-2.55391360 -2.81248480 -13.73481680 -6.93079600 -0.54475680 1.53887520 -0.10501840 -1.54473280 -1.73384960 -1.32883840\
-0.00167360 0.86441440 0.11380480 -1.85225680 1.49326960 1.08030880 1.46398160 1.94556000 2.65600320 2.34387680\
1.17737760 1.35812640 0.62550800 -1.99242080 -4.15554880 -12.26204880 -7.72868480 -1.62464720 2.25350240 1.20499200\
-0.53597040 -1.31210240 -0.68784960 0.26191840 0.14141920 0.40375600 -0.45145360 -2.55056640 1.96815360 1.69912240\
2.07861120 1.40540560 1.07821680 0.18869840 -0.87278240 0.24936640 0.47404720 -1.58992000 -2.96980320 -3.12335600\
-1.12591440 3.22084320 2.50035840 1.46942080 0.32300480 0.55354320 1.47653360 2.49701120 2.56604720 0.97696400\
0.40459280 -0.65479600 3.34176080 2.97649760 1.12089360 -0.74307840 -1.82924480 -2.71583440 -2.82963920 0.01631760\
0.81839040 -0.12384640 -1.28574320 0.14853200 6.72410640 6.20110640 5.84086400 5.12205280 4.33755280 3.50995760\
2.65809520 2.39743200 2.34680560 1.64724080 0.34057760 -0.10460000 4.08191040 3.22419040 -3.35598640 -5.63333760\
-6.37976320 -5.78772720 -3.51246800 1.17612240 2.17609840 -0.59747520 -1.02215120 0.90416240 4.76557600 9.08388240\
8.65460400 5.63668480 12.22313760 4.11956640 1.83677600 0.60040400 0.69496240 0.76232480 -1.17235680 -2.83758880\
0.91420400 -0.44099360 -9.38262000 -10.22988000 -8.60188560 -4.89695360 1.01587520 4.88523840 2.09032640 -0.65688800\
-1.29411120 0.45480080 4.73043040 7.82156960 6.70778880 2.65014560 7.80650720 5.30196480 3.06310640 1.59033840\
0.94767600 -0.21129200 -4.31286720 -6.70318640 -6.05299280 -7.04250880 -9.00815200 -6.75841520 -1.84890960 3.91706080\
7.99646080 6.23541520 1.23720880 -2.19450800 -2.72252880 0.10418160 4.61453360 7.56341680 6.79690800 4.16768240\
13.80176080 11.07379280 9.00396800 8.19520080 6.59314720 1.11838320 -6.75004720 -11.63403040 -10.00143360 -9.05124720\
1.66606880 6.42746080 12.81308160 5.65634960 3.48192480 -0.04393200 -4.69528480 -6.20068800 -3.22335360 1.28783520\
7.50944320 11.11395920 11.83109680 11.24952080 13.64360560 11.18508720 9.72445280 7.45714320 4.88021760 -1.30582640\
-9.39810080 -10.42318080 -5.07310000 -1.05980720 13.88167520 28.60726320 24.32033680 2.44764000 -1.55519280 -6.35424080\
-8.84999680 -5.58312960 -1.25771040 5.96387360 11.98632320 15.08541200 16.40002480 16.83265040 14.30300400 11.36834640\
7.78349520 2.40663680 -1.22716720 -7.04418240 -10.60978720 -6.46051440 2.53717760 9.89767040 20.13508160 17.02595120\
8.67552400 -2.30371040 -7.29689600 -9.58010480 -6.76678320 -2.06313040 3.79028560 9.95499120 14.01932880 19.54304560\
18.50290320 19.54304560 14.01932880 9.95499120 3.79028560 -2.06313040 -6.76678320 -9.58010480 -7.29689600 -2.30371040\
8.67552400 17.02595120 13.88167520 9.89767040 2.53717760 -6.46051440 -10.60978720 -7.04418240 -1.22716720 2.40663680\
7.78349520 11.36834640 14.30300400 16.83265040 16.40002480 15.08541200 11.98632320 5.96387360 -1.25771040 -5.58312960\
-8.84999680 -6.35424080 -1.55519280 2.44764000 24.32033680 28.60726320 1.66606880 -1.05980720 -5.07310000 -10.42318080\
-9.39810080 -1.30582640 4.88021760 7.45714320 9.72445280 11.18508720 13.64360560 11.24952080 11.83109680 11.11395920\
7.50944320 1.28783520 -3.22335360 -6.20068800 -4.69528480 -0.04393200 3.48192480 5.65634960 12.81308160 6.42746080\
-9.00815200 -9.05124720 -10.00143360 -11.63403040 -6.75004720 1.11838320 6.59314720 8.19520080 9.00396800 11.07379280\
13.80176080 4.16768240 6.79690800 7.56341680 4.61453360 0.10418160 -2.72252880 -2.19450800 1.23720880 6.23541520\
7.99646080 3.91706080 -1.84890960 -6.75841520 -9.38262000 -7.04250880 -6.05299280 -6.70318640 -4.31286720 -0.21129200\
0.94767600 1.59033840 3.06310640 5.30196480 7.80650720 2.65014560 6.70778880 7.82156960 4.73043040 0.45480080\
-1.29411120 -0.65688800 2.09032640 4.88523840 1.01587520 -4.89695360 -8.60188560 -10.22988000 -3.35598640 -0.44099360\
0.91420400 -2.83758880 -1.17235680 0.76232480 0.69496240 0.60040400 1.83677600 4.11956640 12.22313760 5.63668480\
8.65460400 9.08388240 4.76557600 0.90416240 -1.02215120 -0.59747520 2.17609840 1.17612240 -3.51246800 -5.78772720\
-6.37976320 -5.63333760 1.12089360 3.22419040 4.08191040 -0.10460000 0.34057760 1.64724080 2.34680560 2.39743200\
2.65809520 3.50995760 4.33755280 5.12205280 5.84086400 6.20110640 6.72410640 0.14853200 -1.28574320 -0.12384640\
0.81839040 0.01631760 -2.82963920 -2.71583440 -1.82924480 -0.74307840 2.07861120 2.97649760 3.34176080 -0.65479600\
0.40459280 0.97696400 2.56604720 2.49701120 1.47653360 0.55354320 0.32300480 1.46942080 2.50035840 3.22084320\
-1.12591440 -3.12335600 -2.96980320 -1.58992000 0.47404720 0.24936640 -0.87278240 0.18869840 1.07821680 1.40540560\
1.46398160 1.69912240 1.96815360 -2.55056640 -0.45145360 0.40375600 0.14141920 0.26191840 -0.68784960 -1.31210240\
-0.53597040 1.20499200 2.25350240 -1.62464720 -7.72868480 -12.26204880 -4.15554880 -1.99242080 0.62550800 1.35812640\
1.17737760 2.34387680 2.65600320 1.94556000 1.12884320 1.08030880 1.49326960 -1.85225680 0.11380480 0.86441440\
-0.00167360 -1.32883840 -1.73384960 -1.54473280 -0.10501840 1.53887520 -0.54475680 -6.93079600 -13.73481680 -2.81248480\
-2.55391360 -0.17530960 2.27191200 3.03130800 2.51249200 4.17270320 3.86476080 2.26312560 0.34434320 2.53550400\
3.77145760 2.33258000 3.10243600 3.49196640 2.24429760 0.38116240 -0.72090320 -0.60249600 0.46609760 -0.30166640\
-5.25635920 -12.08171840 -18.32340960 -8.86171200 -7.03999840 -2.88277600 1.71251120 4.50240240 4.04634640 5.50530720\
4.00408800 3.21122000 3.55096080 6.80318400 8.62531600 7.61906400 6.61490400 6.21282160 4.13504720 1.42130480\
-0.25564240 -0.86399600 -1.74640160 -5.00992160 -10.50937120 -16.85064160 -13.87121520 -10.28385360 -6.40193840 -2.42797520\
1.63678080 4.75595280 5.14171760 3.83087040 5.30949600 3.80869520 
