# Supplementary material for: Search for Novel Lead Inhibitors of Yeast Cytochrome bc1, from Drugbank and COCONUT
Source: Molecules. 2021 Jul 16;26(14):4323. doi: 10.3390/molecules26144323 (PMC8307329; doi:10.3390/molecules26144323)
Supplement: Supplementary file 1 [file molecules-26-04323-s001.zip › molecules-1275410 pdf files/Supplementary_files/Supplementary_MD_instructions/Gromacs_input_folder/charmm36-mar2019.ff/spc.itp]

[ moleculetype ]
; molname	nrexcl
SOL		2

[ atoms ]
;	nr	 type  resnr residue  atom	 cgnr	  charge	   mass
	 1	   OW	1	 SOL	 OW		 1		-0.82
	 2	   HW	1	 SOL	HW1		 1		 0.41
	 3	   HW	1	 SOL	HW2		 1		 0.41

#ifndef FLEXIBLE
[ settles ]
; OW	funct	doh dhh
1	1	0.1 0.16330

[ exclusions ]
1	2	3
2	1	3
3	1	2
#else
[ bonds ]
; i j	funct	length	force.c.
1	2	1	0.1 345000	0.1		345000
1	3	1	0.1 345000	0.1		345000
	
[ angles ]
; i j	k	funct	angle	force.c.
2	1	3	1	109.47	383 109.47	383
#endif
