# Supplementary material for: Search for Novel Lead Inhibitors of Yeast Cytochrome bc1, from Drugbank and COCONUT
Source: Molecules. 2021 Jul 16;26(14):4323. doi: 10.3390/molecules26144323 (PMC8307329; doi:10.3390/molecules26144323)
Supplement: Supplementary file 1 [file molecules-26-04323-s001.zip › molecules-1275410 pdf files/Supplementary_files/Supplementary_MD_instructions/Gromacs_input_folder/charmm36-mar2019.ff/tip3p.itp]

[ moleculetype ]
; molname	   nrexcl
SOL		2

[ atoms ]
; id   at type	res nr	residu name at name		cg nr	charge
#ifdef _FF_CHARMM
1		OT		1		SOL				 OW				1		-0.834
2		HT		1		SOL				HW1				1		 0.417
3		HT		1		SOL				HW2				1		 0.417
#endif


#ifdef FLEXIBLE

#ifdef ORIGINAL_TIP3P 
[ bonds ]
; i j	funct	length	force.c.
1	2	1	0.09572 502416.0 0.09572	502416.0 
1	3	1	0.09572 502416.0 0.09572	502416.0 
  
[ angles ]
; i  j	k	funct	angle	force.c.
2	 1	3	1	104.52	628.02	104.52	628.02	

#else
;CHARMM TIP3p
[ bonds ]
; i j	funct	length	force.c.
1	2	1	0.09572 376560.0 0.09572	376560.0 
1	3	1	0.09572 376560.0 0.09572	376560.0 
  
[ angles ]
; i  j	k	funct	angle	force.c.
2	 1	3	1	104.52	460.24	104.52	460.24	
#endif


#else
[ settles ]
; i   j funct	length
1	  1 0.09572 0.15139

[ exclusions ]
1 2 3
2 1 3
3 1 2
#endif
