# Supplementary material for: Search for Novel Lead Inhibitors of Yeast Cytochrome bc1, from Drugbank and COCONUT
Source: Molecules. 2021 Jul 16;26(14):4323. doi: 10.3390/molecules26144323 (PMC8307329; doi:10.3390/molecules26144323)
Supplement: Supplementary file 1 [file molecules-26-04323-s001.zip › molecules-1275410 pdf files/Supplementary_files/Supplementary_MD_instructions/Gromacs_input_folder/charmm36-mar2019.ff/watermodels.dat]

tip3p	TIP3P	TIP 3-point, recommended, by default uses CHARMM TIP3 with LJ on H
tip4p	TIP4P	TIP 4-point
tip5p	TIP5P	TIP 5-point
spc		SPC		simple point charge
spce	SPC/E	extended simple point charge
