# Supplementary material for: Search for Novel Lead Inhibitors of Yeast Cytochrome bc1, from Drugbank and COCONUT
Source: Molecules. 2021 Jul 16;26(14):4323. doi: 10.3390/molecules26144323 (PMC8307329; doi:10.3390/molecules26144323)
Supplement: Supplementary file 1 [file molecules-26-04323-s001.zip › molecules-1275410 pdf files/Supplementary_files/Supplementary_MD_instructions/Gromacs_input_folder/L3.mol2]

@<TRIPOS>MOLECULE
L3
 43 45 0 0 0
SMALL
GASTEIGER

@<TRIPOS>ATOM
      1 H         -18.0187   36.7030  -22.0259 H       1  LIG1        0.0695
      2 C         -18.0602   35.9572  -21.2400 C.ar    1  LIG1        0.0313
      3 C         -18.4423   34.6124  -21.6942 C.ar    1  LIG1        0.3378
      4 O         -18.7295   34.4140  -22.8701 O.2     1  LIG1       -0.2452
      5 O         -18.4645   33.6010  -20.7524 O.2     1  LIG1       -0.4220
      6 C         -18.1040   33.8580  -19.4192 C.ar    1  LIG1        0.1431
      7 C         -17.7953   35.1443  -19.0008 C.ar    1  LIG1        0.0258
      8 C         -17.7635   36.2489  -19.9650 C.ar    1  LIG1       -0.0005
      9 C         -17.3508   37.6460  -19.7062 C.ar    1  LIG1       -0.0170
     10 C         -16.2340   37.9179  -18.9060 C.ar    1  LIG1       -0.0540
     11 H         -15.6163   37.1066  -18.5280 H       1  LIG1        0.0624
     12 C         -15.9165   39.2348  -18.5646 C.ar    1  LIG1       -0.0612
     13 H         -15.0639   39.4387  -17.9215 H       1  LIG1        0.0618
     14 C         -16.7039   40.2877  -19.0287 C.ar    1  LIG1       -0.0617
     15 H         -16.4714   41.3099  -18.7387 H       1  LIG1        0.0618
     16 C         -17.7930   40.0290  -19.8595 C.ar    1  LIG1       -0.0612
     17 H         -18.4024   40.8516  -20.2263 H       1  LIG1        0.0618
     18 C         -18.1146   38.7132  -20.2011 C.ar    1  LIG1       -0.0540
     19 H         -18.9766   38.5266  -20.8378 H       1  LIG1        0.0624
     20 C         -17.4536   35.3278  -17.6649 C.ar    1  LIG1       -0.0438
     21 H         -17.2600   36.3435  -17.3346 H       1  LIG1        0.0629
     22 C         -17.3049   34.2422  -16.7748 C.ar    1  LIG1       -0.0044
     23 C         -17.6170   32.9439  -17.2357 C.ar    1  LIG1        0.1268
     24 O         -17.4587   31.9284  -16.3268 O.3     1  LIG1       -0.4947
     25 C         -17.7275   30.6003  -16.7731 C.3     1  LIG1        0.0788
     26 H         -18.7916   30.4731  -16.9993 H       1  LIG1        0.0660
     27 H         -17.1065   30.3296  -17.6343 H       1  LIG1        0.0660
     28 H         -17.4751   29.9124  -15.9599 H       1  LIG1        0.0660
     29 C         -18.0461   32.7614  -18.5546 C.ar    1  LIG1        0.0234
     30 H         -18.3039   31.7874  -18.9496 H       1  LIG1        0.0691
     31 C         -16.7486   34.4625  -15.3718 C.3     1  LIG1       -0.0141
     32 H         -15.8857   33.8029  -15.2155 H       1  LIG1        0.0319
     33 H         -16.3879   35.4984  -15.3093 H       1  LIG1        0.0319
     34 C         -17.7764   34.2344  -14.2618 C.3     1  LIG1        0.0490
     35 H         -18.7225   34.7222  -14.5321 H       1  LIG1        0.0381
     36 H         -17.9453   33.1573  -14.1360 H       1  LIG1        0.0381
     37 C         -17.3995   34.7786  -12.9159 C.2     1  LIG1        0.3071
     38 O         -18.0460   35.5656  -12.2434 O.2     1  LIG1       -0.2509
     39 O         -16.1978   34.2291  -12.5672 O.3     1  LIG1       -0.4679
     40 C         -15.6879   34.6507  -11.3050 C.3     1  LIG1        0.0817
     41 H         -15.5265   35.7321  -11.3013 H       1  LIG1        0.0661
     42 H         -16.3633   34.3480  -10.4999 H       1  LIG1        0.0661
     43 H         -14.7248   34.1557  -11.1540 H       1  LIG1        0.0661
@<TRIPOS>BOND
     1     1     2    1
     2     2     3   ar
     3     2     8   ar
     4     3     4    2
     5     3     5   ar
     6     5     6   ar
     7     6     7   ar
     8     6    29   ar
     9     7     8   ar
    10     7    20   ar
    11     8     9    1
    12     9    10   ar
    13     9    18   ar
    14    10    11    1
    15    10    12   ar
    16    12    13    1
    17    12    14   ar
    18    14    15    1
    19    14    16   ar
    20    16    17    1
    21    16    18   ar
    22    18    19    1
    23    20    21    1
    24    20    22   ar
    25    22    23   ar
    26    22    31    1
    27    23    24    1
    28    23    29   ar
    29    24    25    1
    30    25    26    1
    31    25    27    1
    32    25    28    1
    33    29    30    1
    34    31    32    1
    35    31    33    1
    36    31    34    1
    37    34    35    1
    38    34    36    1
    39    34    37    1
    40    37    38    2
    41    37    39    1
    42    39    40    1
    43    40    41    1
    44    40    42    1
    45    40    43    1
