# Supplementary material for: Search for Novel Lead Inhibitors of Yeast Cytochrome bc1, from Drugbank and COCONUT
Source: Molecules. 2021 Jul 16;26(14):4323. doi: 10.3390/molecules26144323 (PMC8307329; doi:10.3390/molecules26144323)
Supplement: Supplementary file 1 [file molecules-26-04323-s001.zip › molecules-1275410 pdf files/Supplementary_files/Supplementary_MD_instructions/Gromacs_input_folder/lysozyme_main]

#lysozyme in water tutorial from http://www.mdtutorials.com/gmx/lysozyme/02_topology.html

queue_stat=squeue
job_name=$USER
DIR=`pwd`

#https://www.youtube.com/watch?v=PCsg4rBN6wg
#https://www.youtube.com/watch?v=lBT404qVBSY
 
cp Only_protein_gold_soln_CNP0049103_63_HBGlu272.pdb  2ibz.pdb

grep -v 'ATOM   4314' 2ibz.pdb > 2ibz_clean1.pdb
mv 2ibz_clean1.pdb 2ibz_clean.pdb

#download cgenff_charmm2gmx_py2.py and charmm36-mar2019.ff.tgz and tar it using "tar -zxvf charmm36-mar2019.ff.tgz

gmx_mpi pdb2gmx -f 2ibz_clean.pdb -o 2ibz_processed.gro   #create topology file", now use charmm36 + TIP3P

#open L3.pdb with avogadro and add all hydrogens and save as mol2 file. Now open that mol2 file and (on second line in file) replace "****" with "L3". Download "sort_mol2_bonds.pl" from http://www.mdtutorials.com/gmx/complex/02_topology.html put it into the working directory

perl sort_mol2_bonds.pl L3.mol2 L3_fix.mol2 #and upload L3_fix.mol2 to https://cgenff.umaryland.edu/initguess you will get L3_fix.str which you can rename as simply L3.str

#ako na serveru ne radi prebaci cijeli folder na računalo na kojem je instalirana verzija networkx-1.1 i sada tamo provedi sljedecu naredbu:

python cgenff_charmm2gmx_py2.py L3 L3_fix.mol2 L3.str charmm36-mar2019.ff #po potrebi vratiti sva cetiri dobivena filea na server i tme su dobiveni su topology fileovi

gmx_mpi editconf -f L3_ini.pdb -o L3.gro #a zatim stvoriti complex.gro insertiranjem liganda L3.gro u 2ibz_processed.gro na sljedeci nacin: otvoriti kopiraj 2ibz_processed.gro u complex.gro i nakon svih atoma aminokiselinskih ogranaka u tom fileu (na gotovo samom dnu) umetni samo kopirane atome iz L3.gro te uvećaj ukupni broj atoma na početku complex.gro filea (za 46 u ovom slučaju) snimi to kao complex.gro

cp 2ibz_processed.gro complex.gro

#sada otvori topol.top file i onda iznad "Include water topology upisi sljedece (u retcima):
#;include ligand topology
#include "L3.itp"
#zatim idi na dno ispod "Protein_chain_A      1" i ubaci u red ispod "L3     1"
#vrati se na vrh filea complex.gro i ispod "include forcefield parameters" to jest ispod "#include "./charmm36-mar2019.ff/forcefield.itp" " ubaci (dva retka ispod toga) sljedeće:
# ;include ligand parameters
# #include "L3.prm"

#To je to u kreiranju kompleksa i stvaranju topologije istog kompleksa. Idemo dalje prema stvaranja simulacijske kutije
gmx_mpi editconf -f complex.gro -o newbox.gro -c -d 1.0 -bt cubic #create simulation box
gmx_mpi solvate -cp newbox.gro -cs spc216.gro -o solv.gro -p topol.top  #fill the water and prepare ions.mdp file

gmx_mpi grompp -f ions.mdp -c solv.gro -p topol.top -o ions.tpr #create atomic desc file
gmx_mpi genion -s ions.tpr -o solv_ions.gro -p topol.top -pname NA -nname CL -neutral # and select option '15' neutralize net charges

#prepare minim.mdp file (or em.mdp which is a synonim, but NOT to mix - decide which name to use)

gmx_mpi grompp -f em.mdp -c solv_ions.gro -p topol.top -o em.tpr          #create em.tpr
gmx_mpi mdrun -v -deffnm em                                                       #run energy minimization

gmx_mpi make_ndx -f L3.gro -o index_L3.ndx # e sada upisi TOCNO ovo pod navodnicima(""): "0 &! aH*" (enter) + "q"
gmx_mpi genrestr -f L3.gro -n index_L3.ndx -o posre_L3.itp -fc 1000 1000 1000 # upisi "3"

#sada otvori topol.top file pa idi na dno filea i sada tamo dva retka ispod #include "L3.itp" upisi sljedece:
# ;Ligand position restraints
# #ifdef POSRES
# #include "posre_L3.itp"
# #endif

gmx_mpi make_ndx -f em.gro -o index.ndx  # upisi "1|13" (enter) + q

#napravi nvt.mdp file

gmx_mpi grompp -f nvt.mdp -c em.gro -r em.gro -p topol.top -n index.ndx -o nvt.tpr #create nvt.tpr

gmx_mpi mdrun -v -deffnm nvt # ili sbatch NVTslurm    uz stabilizaciju temperature uz
# $DIR/wait_until_jobs_finish ${queue_stat} ${job_name}  ili bez

#napravi npt.mdp file

gmx_mpi grompp -f npt.mdp -c nvt.gro -t nvt.cpt -r nvt.gro -p topol.top -n index.ndx -o npt.tpr

gmx_mpi mdrun -v -deffnm npt # ili sbatch NPTslurm radi pressure equilibration
# uz $DIR/wait_until_jobs_finish ${queue_stat} ${job_name} ili bez

#napravi md.mdp file

gmx_mpi grompp -f md.mdp -c npt.gro -t npt.cpt -p topol.top -n index.ndx -o md_0_10.tpr

gmx_mpi mdrun -v -deffnm md_0_10 #ili sbatch MDslurm run molecular dynamics
# uz $DIR/wait_until_jobs_finish ${queue_stat} ${job_name} ili bez

gmx_mpi trjconv -f em.trr -s em.tpr -o em.pdb # 17 tj. non-Water
gmx_mpi trjconv -f nvt.trr -s nvt.tpr -o nvt.pdb # 17 tj. non-Water
gmx_mpi trjconv -f npt.trr -s npt.tpr -o npt.pdb # 17 tj. non-Water
gmx_mpi trjconv -f md_0_10.xtc -s md_0_10.tpr -o md_0_10.pdb # 17 tj. non-Water

http://www.mdtutorials.com/gmx/complex/09_analysis.html

sbatch slurm-submit

sbatch slurm-submit2

gmx_mpi grompp -f ie.mdp -c npt.gro -t npt.cpt -p topol.top -n index.ndx -o ie.tpr

sbatch MDrerunslurm

gmx_mpi energy -f ie.edr -o interaction_energy.xvg

sbatch slurm-submit3

sbatch slurm3a

sbatch slurm4
