# Supplementary material for: Search for Novel Lead Inhibitors of Yeast Cytochrome bc1, from Drugbank and COCONUT
Source: Molecules. 2021 Jul 16;26(14):4323. doi: 10.3390/molecules26144323 (PMC8307329; doi:10.3390/molecules26144323)
Supplement: Supplementary file 1 [file molecules-26-04323-s001.zip › molecules-1275410 pdf files/Supplementary_files/Supplementary_MD_instructions/Gromacs_input_folder/main]

#https://www.youtube.com/watch?v=PCsg4rBN6wg
#https://www.youtube.com/watch?v=lBT404qVBSY
 
cp Only_protein_gold_soln_CNP0330896_51_HBGlu272.pdb  2ibz.pdb # PLEASE NOTE THAT THIS IS ONLY EXAMPLE FILE! BUT DERIVED FROM GOLD AND PROGRAM, GAUSSIAN AND SCRIPT 'Supplementary FF.txt' OF ALREADY DOCKED PROTEIN COORDINATES!

grep -v 'ATOM   4314' 2ibz.pdb > 2ibz_clean1.pdb
mv 2ibz_clean1.pdb 2ibz_clean.pdb


gmx_mpi pdb2gmx -f 2ibz_clean.pdb -o 2ibz_processed.gro   #create topology file", now use charmm36 + TIP3P

#if ligand file L3.pdb or L3.mol2 available then open L3.pdb with avogadro and add all hydrogens and save as mol2 file. Now open that mol2 file and (on second line in file) replace "****" with "L3". Download "sort_mol2_bonds.pl" from http://www.mdtutorials.com/gmx/complex/02_topology.html put it into the working directory. 

# IMPORTANT LIGAND FILE L3.MOL2 CONTAINS THE 3D COORDINATES OF ALREADY DOCKED LIGAND IN GOLD PROGRAM (E.G. IN ITS SHB CONFORMATION). OTHERWISE NOTHING HERE THAT WILL BE DONE WON'T MAKE ANY SENSE.

perl sort_mol2_bonds.pl L3.mol2 L3_fix.mol2 #and upload L3_fix.mol2 to https://cgenff.umaryland.edu/initguess you will get L3_fix.str which you can rename as simply L3.str

#install networkx-1.1 and do the following below:

python cgenff_charmm2gmx_py2.py L3 L3_fix.mol2 L3.str charmm36-mar2019.ff #all four new files now have to be in the working directory, you obtained topology for ligand

cp 2ibz_processed.gro complex.gro

gmx_mpi editconf -f L3_ini.pdb -o L3.gro #now open complex.gro and after all aminoacid residues in complex.gro (almost at the end of the file) insert only copied atoms from L3.gro and add overall number of atoms at the beginning of complex.gro file (by the number of all ligand atoms).

sed '/; Include water topology/i ;include ligand topology' topol.top >topol1a.top
sed '/; Include water topology/i #include "L3.itp"' topol1a.top >topol1b.top
sed '/; Include water topology/i \ ' topol1b.top >topol1c.top
mv topol1c.top topol.top
rm topol1*
sed '/Protein_chain_C     1/a L3                  1' topol.top >topol2.top
mv topol2.top topol.top
sed '/forcefield.itp/a #include "L3.prm"' topol.top >topol2a.top
sed '/forcefield.itp"/a ;include ligand parameters' topol2a.top >topol2b.top
sed '/forcefield.itp"/G' topol2b.top > topol2c.top
mv topol2c.top topol.top
rm topol2*

#Complex topology creation is now completed. Now we are creating simulation box:

gmx_mpi editconf -f complex.gro -o newbox.gro -c -d 1.0 -bt cubic #create simulation box
gmx_mpi solvate -cp newbox.gro -cs spc216.gro -o solv.gro -p topol.top  #fill the water and prepare ions.mdp file

gmx_mpi grompp -f ions.mdp -c solv.gro -p topol.top -o ions.tpr #create atomic desc file #THIS WAS A CRITICAL STEP - IF NO ERROR OCCURED THEN YOU CAN SIMPLY RUN 'MAIN_FROM_GENION' EVEN WITH DIRECT PARALELIZATION 'SBATCH MAIL' WHICH LAUNCHES EVERYTHING FROM THIS POINT. BUT STILL FOLLOW THE COMMENTS BELOW EVEN AFTER EVERYTHING FINISHES


sh geni < neut

gmx_mpi grompp -f em.mdp -c solv_ions.gro -p topol.top -o em.tpr          #create em.tpr
gmx_mpi mdrun -v -deffnm em                                                       #run energy minimization

sh sk < in 
sh ski < inp 

sed '/#include "L3.itp"/a #endif' topol.top >topol2a.top
sed '/#include "L3.itp"/a #include "posre_L3.itp"' topol2a.top >topol2b.top
sed '/#include "L3.itp"/a #ifdef POSRES' topol2b.top >topol2c.top
sed '/#include "L3.itp"/a ;Ligand position restraints' topol2c.top >topol2d.top
sed '/#include "L3.itp"/G' topol2d.top >topol.top
rm topol2*

sh skri < inp2

#napravi nvt.mdp file

gmx_mpi grompp -f nvt.mdp -c em.gro -r em.gro -p topol.top -n index.ndx -o nvt.tpr #create nvt.tpr

gmx_mpi mdrun -v -deffnm nvt

#napravi npt.mdp file

gmx_mpi grompp -f npt.mdp -c nvt.gro -t nvt.cpt -r nvt.gro -p topol.top -n index.ndx -o npt.tpr

gmx_mpi mdrun -v -deffnm npt 

gmx_mpi grompp -f md.mdp -c npt.gro -t npt.cpt -p topol.top -n index.ndx -o md_0_10.tpr

gmx_mpi mdrun -v -deffnm md_0_10

sh skripta < indata

sh rui # IMPORTANT: WITH THIS JOB COMPLETED, PLEASE FOLLOW THE SCRIPT 'program_FOR_DETERMINING_the_number_of_H_bonds_AND_hydrophobic_interactions_protein_to_ligand.odt'

gmx_mpi grompp -f ie.mdp -c npt.gro -t npt.cpt -p topol.top -n index.ndx -o ie.tpr

gmx_mpi mdrun -deffnm ie -rerun md_0_10.xtc -nb cpu

#AFTER THE SCRIPT FINISHES, TYPE: gmx_mpi energy -f ie.edr -o interaction_energy.xvg AND SELECT 'Coul-SR:Protein-L3' AND 'LJ-SR:Protein-L3' THIS WIKK YIELD COULOMB AND VAN DER WAALS INTERACTIONS LIGAND-PROTEIN - THE SUM ATTAINS THE VALUES IN THE MANUSCRIPT FOR CORRESPONDING CASES.

sh skripta3 < indata3

sh ska < ina

sh skripta4 < indata4

#FINALLY:

grep -v '#' rmsd_Heavy_L3.xvg >rmsd_L3_2.txt
grep -v '@' rmsd_L3_2.txt > rmsd_L3.txt
rm  rmsd_L3_2.txt
python
import numpy as np
a=np.loadtxt('rmsd_L3.txt', dtype='float', delimiter=None, skiprows=0, usecols=None, unpack=False, ndmin=0)
a.mean(axis=0)
exit()

#This will attain RMSD between backbone protein and ligand.
