# Supplementary material for: Search for Novel Lead Inhibitors of Yeast Cytochrome bc1, from Drugbank and COCONUT
Source: Molecules. 2021 Jul 16;26(14):4323. doi: 10.3390/molecules26144323 (PMC8307329; doi:10.3390/molecules26144323)
Supplement: Supplementary file 1 [file molecules-26-04323-s001.zip › molecules-1275410 pdf files/Supplementary_files/Supplementary_MD_instructions/Gromacs_input_folder/main_from_genion]

sh geni < neut

gmx_mpi grompp -f em.mdp -c solv_ions.gro -p topol.top -o em.tpr          #create em.tpr
gmx_mpi mdrun -v -deffnm em                                                       #run energy minimization

sh sk < in 
sh ski < inp 

sed '/#include "L3.itp"/a #endif' topol.top >topol2a.top
sed '/#include "L3.itp"/a #include "posre_L3.itp"' topol2a.top >topol2b.top
sed '/#include "L3.itp"/a #ifdef POSRES' topol2b.top >topol2c.top
sed '/#include "L3.itp"/a ;Ligand position restraints' topol2c.top >topol2d.top
sed '/#include "L3.itp"/G' topol2d.top >topol.top
rm topol2*

sh skri < inp2

#napravi nvt.mdp file

gmx_mpi grompp -f nvt.mdp -c em.gro -r em.gro -p topol.top -n index.ndx -o nvt.tpr #create nvt.tpr

gmx_mpi mdrun -v -deffnm nvt

#napravi npt.mdp file

gmx_mpi grompp -f npt.mdp -c nvt.gro -t nvt.cpt -r nvt.gro -p topol.top -n index.ndx -o npt.tpr

gmx_mpi mdrun -v -deffnm npt 

gmx_mpi grompp -f md.mdp -c npt.gro -t npt.cpt -p topol.top -n index.ndx -o md_0_10.tpr

gmx_mpi mdrun -v -deffnm md_0_10

sh skripta < indata

sh rui

gmx_mpi grompp -f ie.mdp -c npt.gro -t npt.cpt -p topol.top -n index.ndx -o ie.tpr

gmx_mpi mdrun -deffnm ie -rerun md_0_10.xtc -nb cpu

# gmx_mpi energy -f ie.edr -o interaction_energy.xvg

sh skripta3 < indata3

sh ska < ina

sh skripta4 < indata4
