# Supplementary material for: Search for Novel Lead Inhibitors of Yeast Cytochrome bc1, from Drugbank and COCONUT
Source: Molecules. 2021 Jul 16;26(14):4323. doi: 10.3390/molecules26144323 (PMC8307329; doi:10.3390/molecules26144323)
Supplement: Supplementary file 1 [file molecules-26-04323-s001.zip › molecules-1275410 pdf files/Supplementary_files/Supplementary_MD_instructions/Gromacs_input_folder/MDslurm]

#! /bin/bash

#SBATCH --job-name=MD
#SBATCH --nodes=2
#SBATCH --ntasks-per-node=24
#SBATCH --cpus-per-task=1
#SBATCH --partition=computes_thin

mpirun -np $SLURM_NTASKS gmx_mpi mdrun -v -deffnm md_0_10
#mpirun -np $SLURM_NTASKS gmx_mpi mdrun -plumed plumed.dat -deffnm md_0_1
