# Supplementary material for: Search for Novel Lead Inhibitors of Yeast Cytochrome bc1, from Drugbank and COCONUT
Source: Molecules. 2021 Jul 16;26(14):4323. doi: 10.3390/molecules26144323 (PMC8307329; doi:10.3390/molecules26144323)
Supplement: Supplementary file 1 [file molecules-26-04323-s001.zip › molecules-1275410 pdf files/Supplementary_files/Supplementary_MD_instructions/Gromacs_input_folder/Only_protein_gold_soln_CNP0330896_51_HBGlu272.pdb]

REMARK original generated coordinate pdb file
ATOM      1 N    MET C   1      -1.668  78.888  15.565     1     0      CP1  N
ATOM      2 HT1  MET C   1      -1.514  79.758  15.096     1     0      CP1  H
ATOM      3 HT2  MET C   1      -0.902  78.268  15.395     1     0      CP1  H
ATOM      4 HT3  MET C   1      -1.769  79.044  16.548     1     0      CP1  H
ATOM      5 CA   MET C   1      -2.923  78.267  15.039     1     0      CP1  C
ATOM      6 HA   MET C   1      -3.750  78.923  15.283     1     0      CP1  H
ATOM      7 CB   MET C   1      -2.802  78.031  13.530     1     0      CP1  C
ATOM      8 HB1  MET C   1      -3.753  77.552  13.199     1     0      CP1  H
ATOM      9 HB2  MET C   1      -2.748  79.011  13.006     1     0      CP1  H
ATOM     10 CG   MET C   1      -1.622  77.132  13.147     1     0      CP1  C
ATOM     11 HG1  MET C   1      -0.664  77.595  13.466     1     0      CP1  H
ATOM     12 HG2  MET C   1      -1.713  76.154  13.668     1     0      CP1  H
ATOM     13 SD   MET C   1      -1.459  76.787  11.377     1     0      CP1  S
ATOM     14 CE   MET C   1      -0.857  78.322  10.767     1     0      CP1  C
ATOM     15 HE1  MET C   1      -0.710  78.281   9.666     1     0      CP1  H
ATOM     16 HE2  MET C   1      -1.571  79.146  10.985     1     0      CP1  H
ATOM     17 HE3  MET C   1       0.118  78.582  11.232     1     0      CP1  H
ATOM     18 C    MET C   1      -3.161  76.940  15.753     1     0      CP1  C
ATOM     19 O    MET C   1      -2.274  76.433  16.432     1     0      CP1  O
ATOM     20 N    ALA C   2      -4.352  76.375  15.595     1     0      CP1  N
ATOM     21 HN   ALA C   2      -5.080  76.783  15.045     1     0      CP1  H
ATOM     22 CA   ALA C   2      -4.683  75.097  16.226     1     0      CP1  C
ATOM     23 HA   ALA C   2      -4.586  75.164  17.304     1     0      CP1  H
ATOM     24 CB   ALA C   2      -6.128  74.712  15.899     1     0      CP1  C
ATOM     25 HB1  ALA C   2      -6.818  75.496  16.279     1     0      CP1  H
ATOM     26 HB2  ALA C   2      -6.280  74.627  14.801     1     0      CP1  H
ATOM     27 HB3  ALA C   2      -6.411  73.747  16.372     1     0      CP1  H
ATOM     28 C    ALA C   2      -3.712  73.996  15.771     1     0      CP1  C
ATOM     29 O    ALA C   2      -3.268  73.983  14.615     1     0      CP1  O
ATOM     30 N    PHE C   3      -3.378  73.089  16.687     1     0      CP1  N
ATOM     31 HN   PHE C   3      -3.736  73.102  17.619     1     0      CP1  H
ATOM     32 CA   PHE C   3      -2.455  71.991  16.408     1     0      CP1  C
ATOM     33 HA   PHE C   3      -1.521  72.462  16.128     1     0      CP1  H
ATOM     34 CB   PHE C   3      -2.276  71.116  17.658     1     0      CP1  C
ATOM     35 HB1  PHE C   3      -1.976  71.760  18.513     1     0      CP1  H
ATOM     36 HB2  PHE C   3      -3.230  70.621  17.940     1     0      CP1  H
ATOM     37 CG   PHE C   3      -1.194  70.067  17.528     1     0      CP1  C
ATOM     38 CD1  PHE C   3      -1.489  68.717  17.720     1     0      CP1  C
ATOM     39 HD1  PHE C   3      -2.499  68.420  17.968     1     0      CP1  H
ATOM     40 CE1  PHE C   3      -0.488  67.735  17.601     1     0      CP1  C
ATOM     41 HE1  PHE C   3      -0.733  66.693  17.748     1     0      CP1  H
ATOM     42 CZ   PHE C   3       0.823  68.109  17.286     1     0      CP1  C
ATOM     43 HZ   PHE C   3       1.599  67.364  17.185     1     0      CP1  H
ATOM     44 CD2  PHE C   3       0.115  70.428  17.214     1     0      CP1  C
ATOM     45 HD2  PHE C   3       0.371  71.470  17.081     1     0      CP1  H
ATOM     46 CE2  PHE C   3       1.124  69.464  17.091     1     0      CP1  C
ATOM     47 HE2  PHE C   3       2.132  69.768  16.847     1     0      CP1  H
ATOM     48 C    PHE C   3      -2.898  71.126  15.217     1     0      CP1  C
ATOM     49 O    PHE C   3      -2.059  70.693  14.423     1     0      CP1  O
ATOM     50 N    ARG C   4      -4.209  70.902  15.086     1     0      CP1  N
ATOM     51 HN   ARG C   4      -4.869  71.281  15.730     1     0      CP1  H
ATOM     52 CA   ARG C   4      -4.747  70.093  13.997     1     0      CP1  C
ATOM     53 HA   ARG C   4      -4.285  69.114  14.029     1     0      CP1  H
ATOM     54 CB   ARG C   4      -6.270  69.921  14.146     1     0      CP1  C
ATOM     55 HB1  ARG C   4      -6.556  69.066  13.488     1     0      CP1  H
ATOM     56 HB2  ARG C   4      -6.509  69.602  15.184     1     0      CP1  H
ATOM     57 CG   ARG C   4      -7.108  71.147  13.741     1     0      CP1  C
ATOM     58 HG1  ARG C   4      -6.727  72.034  14.293     1     0      CP1  H
ATOM     59 HG2  ARG C   4      -6.930  71.367  12.663     1     0      CP1  H
ATOM     60 CD   ARG C   4      -8.633  70.946  13.944     1     0      CP1  C
ATOM     61 HD1  ARG C   4      -8.933  69.952  13.538     1     0      CP1  H
ATOM     62 HD2  ARG C   4      -8.911  70.990  15.023     1     0      CP1  H
ATOM     63 NE   ARG C   4      -9.383  72.004  13.259     1     0      CP1  N
ATOM     64 HE   ARG C   4      -9.687  71.740  12.337     1     0      CP1  H
ATOM     65 CZ   ARG C   4      -9.654  73.203  13.772     1     0      CP1  C
ATOM     66 NH1  ARG C   4     -10.306  74.105  13.049     1     0      CP1  N
ATOM     67 HH11 ARG C   4     -10.489  75.007  13.414     1     0      CP1  H
ATOM     68 HH12 ARG C   4     -10.472  73.869  12.089     1     0      CP1  H
ATOM     69 NH2  ARG C   4      -9.325  73.489  15.030     1     0      CP1  N
ATOM     70 HH21 ARG C   4      -9.607  74.349  15.430     1     0      CP1  H
ATOM     71 HH22 ARG C   4      -8.990  72.740  15.587     1     0      CP1  H
ATOM     72 C    ARG C   4      -4.374  70.712  12.634     1     0      CP1  C
ATOM     73 O    ARG C   4      -4.296  70.009  11.624     1     0      CP1  O
ATOM     74 N    LYS C   5      -4.089  72.014  12.635     1     0      CP1  N
ATOM     75 HN   LYS C   5      -4.132  72.562  13.469     1     0      CP1  H
ATOM     76 CA   LYS C   5      -3.694  72.745  11.431     1     0      CP1  C
ATOM     77 HA   LYS C   5      -4.079  72.173  10.595     1     0      CP1  H
ATOM     78 CB   LYS C   5      -4.282  74.165  11.441     1     0      CP1  C
ATOM     79 HB1  LYS C   5      -4.488  74.427  12.505     1     0      CP1  H
ATOM     80 HB2  LYS C   5      -3.506  74.881  11.088     1     0      CP1  H
ATOM     81 CG   LYS C   5      -5.550  74.321  10.644     1     0      CP1  C
ATOM     82 HG1  LYS C   5      -5.401  75.111   9.873     1     0      CP1  H
ATOM     83 HG2  LYS C   5      -5.760  73.368  10.107     1     0      CP1  H
ATOM     84 CD   LYS C   5      -6.745  74.703  11.500     1     0      CP1  C
ATOM     85 HD1  LYS C   5      -7.674  74.446  10.942     1     0      CP1  H
ATOM     86 HD2  LYS C   5      -6.726  74.077  12.422     1     0      CP1  H
ATOM     87 CE   LYS C   5      -6.739  76.166  11.868     1     0      CP1  C
ATOM     88 HE1  LYS C   5      -7.553  76.389  12.594     1     0      CP1  H
ATOM     89 HE2  LYS C   5      -5.768  76.449  12.331     1     0      CP1  H
ATOM     90 NZ   LYS C   5      -6.940  77.075  10.715     1     0      CP1  N
ATOM     91 HZ1  LYS C   5      -6.927  78.065  11.035     1     0      CP1  H
ATOM     92 HZ2  LYS C   5      -6.181  76.927  10.019     1     0      CP1  H
ATOM     93 HZ3  LYS C   5      -7.857  76.870  10.269     1     0      CP1  H
ATOM     94 C    LYS C   5      -2.170  72.858  11.247     1     0      CP1  C
ATOM     95 O    LYS C   5      -1.675  72.851  10.113     1     0      CP1  O
ATOM     96 N    SER C   6      -1.432  72.982  12.350     1     0      CP1  N
ATOM     97 HN   SER C   6      -1.790  72.972  13.284     1     0      CP1  H
ATOM     98 CA   SER C   6       0.018  73.149  12.266     1     0      CP1  C
ATOM     99 HA   SER C   6       0.154  73.768  11.389     1     0      CP1  H
ATOM    100 CB   SER C   6       0.562  73.942  13.467     1     0      CP1  C
ATOM    101 HB1  SER C   6       1.631  74.183  13.267     1     0      CP1  H
ATOM    102 HB2  SER C   6       0.021  74.910  13.569     1     0      CP1  H
ATOM    103 OG   SER C   6       0.484  73.186  14.664     1     0      CP1  O
ATOM    104 HG1  SER C   6       1.032  73.635  15.319     1     0      CP1  H
ATOM    105 C    SER C   6       0.834  71.881  12.056     1     0      CP1  C
ATOM    106 O    SER C   6       1.843  71.921  11.354     1     0      CP1  O
ATOM    107 N    ASN C   7       0.406  70.768  12.658     1     0      CP1  N
ATOM    108 HN   ASN C   7      -0.412  70.722  13.231     1     0      CP1  H
ATOM    109 CA   ASN C   7       1.122  69.498  12.520     1     0      CP1  C
ATOM    110 HA   ASN C   7       2.158  69.718  12.753     1     0      CP1  H
ATOM    111 CB   ASN C   7       0.555  68.440  13.465     1     0      CP1  C
ATOM    112 HB1  ASN C   7       0.649  68.826  14.504     1     0      CP1  H
ATOM    113 HB2  ASN C   7      -0.524  68.283  13.265     1     0      CP1  H
ATOM    114 CG   ASN C   7       1.310  67.128  13.374     1     0      CP1  C
ATOM    115 OD1  ASN C   7       2.466  67.026  13.808     1     0      CP1  O
ATOM    116 ND2  ASN C   7       0.680  66.129  12.782     1     0      CP1  N
ATOM    117 HD21 ASN C   7       1.158  65.257  12.724     1     0      CP1  H
ATOM    118 HD22 ASN C   7      -0.246  66.256  12.442     1     0      CP1  H
ATOM    119 C    ASN C   7       1.071  68.980  11.088     1     0      CP1  C
ATOM    120 O    ASN C   7       0.029  69.016  10.446     1     0      CP1  O
ATOM    121 N    VAL C   8       2.199  68.484  10.604     1     0      CP1  N
ATOM    122 HN   VAL C   8       3.039  68.429  11.138     1     0      CP1  H
ATOM    123 CA   VAL C   8       2.316  67.971   9.239     1     0      CP1  C
ATOM    124 HA   VAL C   8       2.102  68.814   8.594     1     0      CP1  H
ATOM    125 CB   VAL C   8       3.805  67.561   8.966     1     0      CP1  C
ATOM    126 HB   VAL C   8       4.442  68.461   9.151     1     0      CP1  H
ATOM    127 CG1  VAL C   8       4.252  66.433   9.907     1     0      CP1  C
ATOM    128 HG11 VAL C   8       5.295  66.128   9.675     1     0      CP1  H
ATOM    129 HG12 VAL C   8       4.230  66.753  10.969     1     0      CP1  H
ATOM    130 HG13 VAL C   8       3.599  65.542   9.790     1     0      CP1  H
ATOM    131 CG2  VAL C   8       4.023  67.215   7.527     1     0      CP1  C
ATOM    132 HG21 VAL C   8       5.071  66.889   7.356     1     0      CP1  H
ATOM    133 HG22 VAL C   8       3.345  66.391   7.217     1     0      CP1  H
ATOM    134 HG23 VAL C   8       3.833  68.089   6.870     1     0      CP1  H
ATOM    135 C    VAL C   8       1.320  66.837   8.869     1     0      CP1  C
ATOM    136 O    VAL C   8       0.722  66.853   7.795     1     0      CP1  O
ATOM    137 N    TYR C   9       1.088  65.906   9.787     1     0      CP1  N
ATOM    138 HN   TYR C   9       1.507  65.907  10.693     1     0      CP1  H
ATOM    139 CA   TYR C   9       0.186  64.788   9.538     1     0      CP1  C
ATOM    140 HA   TYR C   9       0.270  64.563   8.482     1     0      CP1  H
ATOM    141 CB   TYR C   9       0.607  63.564  10.372     1     0      CP1  C
ATOM    142 HB1  TYR C   9       0.501  63.806  11.452     1     0      CP1  H
ATOM    143 HB2  TYR C   9      -0.058  62.698  10.162     1     0      CP1  H
ATOM    144 CG   TYR C   9       2.061  63.180  10.129     1     0      CP1  C
ATOM    145 CD1  TYR C   9       2.961  63.054  11.181     1     0      CP1  C
ATOM    146 HD1  TYR C   9       2.622  63.193  12.198     1     0      CP1  H
ATOM    147 CE1  TYR C   9       4.316  62.769  10.947     1     0      CP1  C
ATOM    148 HE1  TYR C   9       5.008  62.674  11.771     1     0      CP1  H
ATOM    149 CZ   TYR C   9       4.767  62.616   9.643     1     0      CP1  C
ATOM    150 OH   TYR C   9       6.103  62.397   9.387     1     0      CP1  O
ATOM    151 HH   TYR C   9       6.195  62.248   8.444     1     0      CP1  H
ATOM    152 CD2  TYR C   9       2.543  63.006   8.830     1     0      CP1  C
ATOM    153 HD2  TYR C   9       1.877  63.124   7.986     1     0      CP1  H
ATOM    154 CE2  TYR C   9       3.882  62.730   8.581     1     0      CP1  C
ATOM    155 HE2  TYR C   9       4.228  62.627   7.563     1     0      CP1  H
ATOM    156 C    TYR C   9      -1.258  65.154   9.803     1     0      CP1  C
ATOM    157 O    TYR C   9      -2.134  64.891   8.982     1     0      CP1  O
ATOM    158 N    LEU C  10      -1.503  65.812  10.928     1     0      CP1  N
ATOM    159 HN   LEU C  10      -0.811  66.083  11.594     1     0      CP1  H
ATOM    160 CA   LEU C  10      -2.858  66.200  11.283     1     0      CP1  C
ATOM    161 HA   LEU C  10      -3.432  65.283  11.248     1     0      CP1  H
ATOM    162 CB   LEU C  10      -2.925  66.724  12.717     1     0      CP1  C
ATOM    163 HB1  LEU C  10      -2.097  67.460  12.837     1     0      CP1  H
ATOM    164 HB2  LEU C  10      -3.869  67.299  12.849     1     0      CP1  H
ATOM    165 CG   LEU C  10      -2.794  65.661  13.808     1     0      CP1  C
ATOM    166 HG   LEU C  10      -1.768  65.223  13.762     1     0      CP1  H
ATOM    167 CD1  LEU C  10      -3.014  66.301  15.159     1     0      CP1  C
ATOM    168 HD11 LEU C  10      -2.971  65.537  15.964     1     0      CP1  H
ATOM    169 HD12 LEU C  10      -2.234  67.066  15.361     1     0      CP1  H
ATOM    170 HD13 LEU C  10      -4.008  66.794  15.202     1     0      CP1  H
ATOM    171 CD2  LEU C  10      -3.796  64.538  13.580     1     0      CP1  C
ATOM    172 HD21 LEU C  10      -3.686  63.757  14.364     1     0      CP1  H
ATOM    173 HD22 LEU C  10      -4.841  64.907  13.617     1     0      CP1  H
ATOM    174 HD23 LEU C  10      -3.628  64.062  12.590     1     0      CP1  H
ATOM    175 C    LEU C  10      -3.507  67.183  10.328     1     0      CP1  C
ATOM    176 O    LEU C  10      -4.714  67.108  10.097     1     0      CP1  O
ATOM    177 N    SER C  11      -2.724  68.075   9.738     1     0      CP1  N
ATOM    178 HN   SER C  11      -1.735  68.163   9.860     1     0      CP1  H
ATOM    179 CA   SER C  11      -3.298  69.040   8.819     1     0      CP1  C
ATOM    180 HA   SER C  11      -4.090  69.535   9.366     1     0      CP1  H
ATOM    181 CB   SER C  11      -2.268  70.079   8.382     1     0      CP1  C
ATOM    182 HB1  SER C  11      -2.770  70.794   7.690     1     0      CP1  H
ATOM    183 HB2  SER C  11      -1.914  70.667   9.259     1     0      CP1  H
ATOM    184 OG   SER C  11      -1.185  69.476   7.703     1     0      CP1  O
ATOM    185 HG1  SER C  11      -0.695  70.184   7.265     1     0      CP1  H
ATOM    186 C    SER C  11      -3.935  68.361   7.618     1     0      CP1  C
ATOM    187 O    SER C  11      -4.902  68.872   7.073     1     0      CP1  O
ATOM    188 N    LEU C  12      -3.404  67.202   7.215     1     0      CP1  N
ATOM    189 HN   LEU C  12      -2.607  66.777   7.640     1     0      CP1  H
ATOM    190 CA   LEU C  12      -3.960  66.449   6.097     1     0      CP1  C
ATOM    191 HA   LEU C  12      -4.103  67.113   5.254     1     0      CP1  H
ATOM    192 CB   LEU C  12      -3.127  65.198   5.801     1     0      CP1  C
ATOM    193 HB1  LEU C  12      -2.363  65.113   6.608     1     0      CP1  H
ATOM    194 HB2  LEU C  12      -3.777  64.300   5.897     1     0      CP1  H
ATOM    195 CG   LEU C  12      -2.356  65.056   4.487     1     0      CP1  C
ATOM    196 HG   LEU C  12      -1.898  64.038   4.450     1     0      CP1  H
ATOM    197 CD1  LEU C  12      -3.274  65.249   3.295     1     0      CP1  C
ATOM    198 HD11 LEU C  12      -2.698  65.192   2.346     1     0      CP1  H
ATOM    199 HD12 LEU C  12      -4.059  64.463   3.274     1     0      CP1  H
ATOM    200 HD13 LEU C  12      -3.772  66.241   3.340     1     0      CP1  H
ATOM    201 CD2  LEU C  12      -1.244  66.068   4.461     1     0      CP1  C
ATOM    202 HD21 LEU C  12      -0.656  65.972   3.522     1     0      CP1  H
ATOM    203 HD22 LEU C  12      -1.633  67.105   4.510     1     0      CP1  H
ATOM    204 HD23 LEU C  12      -0.555  65.911   5.319     1     0      CP1  H
ATOM    205 C    LEU C  12      -5.330  65.996   6.560     1     0      CP1  C
ATOM    206 O    LEU C  12      -6.321  66.132   5.852     1     0      CP1  O
ATOM    207 N    VAL C  13      -5.374  65.435   7.758     1     0      CP1  N
ATOM    208 HN   VAL C  13      -4.586  65.293   8.351     1     0      CP1  H
ATOM    209 CA   VAL C  13      -6.632  64.969   8.311     1     0      CP1  C
ATOM    210 HA   VAL C  13      -7.050  64.249   7.618     1     0      CP1  H
ATOM    211 CB   VAL C  13      -6.400  64.301   9.681     1     0      CP1  C
ATOM    212 HB   VAL C  13      -5.860  65.036  10.328     1     0      CP1  H
ATOM    213 CG1  VAL C  13      -7.728  63.937  10.342     1     0      CP1  C
ATOM    214 HG11 VAL C  13      -7.548  63.421  11.310     1     0      CP1  H
ATOM    215 HG12 VAL C  13      -8.340  64.838  10.556     1     0      CP1  H
ATOM    216 HG13 VAL C  13      -8.316  63.253   9.693     1     0      CP1  H
ATOM    217 CG2  VAL C  13      -5.521  63.060   9.490     1     0      CP1  C
ATOM    218 HG21 VAL C  13      -5.369  62.534  10.456     1     0      CP1  H
ATOM    219 HG22 VAL C  13      -5.995  62.352   8.777     1     0      CP1  H
ATOM    220 HG23 VAL C  13      -4.520  63.333   9.096     1     0      CP1  H
ATOM    221 C    VAL C  13      -7.626  66.125   8.426     1     0      CP1  C
ATOM    222 O    VAL C  13      -8.782  65.996   8.055     1     0      CP1  O
ATOM    223 N    ASN C  14      -7.139  67.279   8.861     1     0      CP1  N
ATOM    224 HN   ASN C  14      -6.178  67.424   9.092     1     0      CP1  H
ATOM    225 CA   ASN C  14      -7.986  68.450   9.039     1     0      CP1  C
ATOM    226 HA   ASN C  14      -8.820  68.110   9.644     1     0      CP1  H
ATOM    227 CB   ASN C  14      -7.210  69.577   9.745     1     0      CP1  C
ATOM    228 HB1  ASN C  14      -6.897  69.201  10.743     1     0      CP1  H
ATOM    229 HB2  ASN C  14      -6.289  69.825   9.179     1     0      CP1  H
ATOM    230 CG   ASN C  14      -8.060  70.827   9.952     1     0      CP1  C
ATOM    231 OD1  ASN C  14      -7.806  71.880   9.361     1     0      CP1  O
ATOM    232 ND2  ASN C  14      -9.102  70.698  10.752     1     0      CP1  N
ATOM    233 HD21 ASN C  14      -9.675  71.501  10.890     1     0      CP1  H
ATOM    234 HD22 ASN C  14      -9.306  69.817  11.166     1     0      CP1  H
ATOM    235 C    ASN C  14      -8.551  68.965   7.724     1     0      CP1  C
ATOM    236 O    ASN C  14      -9.753  69.253   7.613     1     0      CP1  O
ATOM    237 N    SER C  15      -7.695  69.080   6.718     1     0      CP1  N
ATOM    238 HN   SER C  15      -6.725  68.837   6.729     1     0      CP1  H
ATOM    239 CA   SER C  15      -8.160  69.606   5.453     1     0      CP1  C
ATOM    240 HA   SER C  15      -8.745  70.479   5.711     1     0      CP1  H
ATOM    241 CB   SER C  15      -6.982  70.053   4.595     1     0      CP1  C
ATOM    242 HB1  SER C  15      -7.385  70.597   3.710     1     0      CP1  H
ATOM    243 HB2  SER C  15      -6.343  70.771   5.158     1     0      CP1  H
ATOM    244 OG   SER C  15      -6.244  68.934   4.154     1     0      CP1  O
ATOM    245 HG1  SER C  15      -5.660  69.240   3.449     1     0      CP1  H
ATOM    246 C    SER C  15      -9.079  68.651   4.695     1     0      CP1  C
ATOM    247 O    SER C  15      -9.921  69.088   3.928     1     0      CP1  O
ATOM    248 N    TYR C  16      -8.962  67.351   4.949     1     0      CP1  N
ATOM    249 HN   TYR C  16      -8.321  66.948   5.600     1     0      CP1  H
ATOM    250 CA   TYR C  16      -9.808  66.386   4.254     1     0      CP1  C
ATOM    251 HA   TYR C  16     -10.158  66.912   3.374     1     0      CP1  H
ATOM    252 CB   TYR C  16      -9.002  65.141   3.837     1     0      CP1  C
ATOM    253 HB1  TYR C  16      -8.283  64.885   4.646     1     0      CP1  H
ATOM    254 HB2  TYR C  16      -9.673  64.265   3.704     1     0      CP1  H
ATOM    255 CG   TYR C  16      -8.167  65.302   2.574     1     0      CP1  C
ATOM    256 CD1  TYR C  16      -6.917  65.936   2.607     1     0      CP1  C
ATOM    257 HD1  TYR C  16      -6.553  66.358   3.534     1     0      CP1  H
ATOM    258 CE1  TYR C  16      -6.134  66.056   1.462     1     0      CP1  C
ATOM    259 HE1  TYR C  16      -5.174  66.550   1.502     1     0      CP1  H
ATOM    260 CZ   TYR C  16      -6.594  65.541   0.248     1     0      CP1  C
ATOM    261 OH   TYR C  16      -5.802  65.640  -0.889     1     0      CP1  O
ATOM    262 HH   TYR C  16      -6.252  65.171  -1.595     1     0      CP1  H
ATOM    263 CD2  TYR C  16      -8.618  64.793   1.346     1     0      CP1  C
ATOM    264 HD2  TYR C  16      -9.596  64.337   1.277     1     0      CP1  H
ATOM    265 CE2  TYR C  16      -7.839  64.910   0.183     1     0      CP1  C
ATOM    266 HE2  TYR C  16      -8.216  64.531  -0.755     1     0      CP1  H
ATOM    267 C    TYR C  16     -11.037  65.928   5.021     1     0      CP1  C
ATOM    268 O    TYR C  16     -12.042  65.605   4.408     1     0      CP1  O
ATOM    269 N    ILE C  17     -10.995  65.965   6.350     1     0      CP1  N
ATOM    270 HN   ILE C  17     -10.242  66.339   6.887     1     0      CP1  H
ATOM    271 CA   ILE C  17     -12.101  65.436   7.153     1     0      CP1  C
ATOM    272 HA   ILE C  17     -12.866  65.230   6.415     1     0      CP1  H
ATOM    273 CB   ILE C  17     -11.625  64.133   7.882     1     0      CP1  C
ATOM    274 HB   ILE C  17     -10.635  64.407   8.328     1     0      CP1  H
ATOM    275 CG2  ILE C  17     -12.662  63.632   8.876     1     0      CP1  C
ATOM    276 HG21 ILE C  17     -12.247  62.806   9.491     1     0      CP1  H
ATOM    277 HG22 ILE C  17     -12.972  64.443   9.568     1     0      CP1  H
ATOM    278 HG23 ILE C  17     -13.565  63.254   8.352     1     0      CP1  H
ATOM    279 CG1  ILE C  17     -11.363  63.027   6.867     1     0      CP1  C
ATOM    280 HG11 ILE C  17     -12.279  62.408   6.739     1     0      CP1  H
ATOM    281 HG12 ILE C  17     -11.138  63.490   5.879     1     0      CP1  H
ATOM    282 CD   ILE C  17     -10.201  62.145   7.270     1     0      CP1  C
ATOM    283 HD1  ILE C  17     -10.001  61.387   6.482     1     0      CP1  H
ATOM    284 HD2  ILE C  17      -9.280  62.751   7.412     1     0      CP1  H
ATOM    285 HD3  ILE C  17     -10.419  61.607   8.217     1     0      CP1  H
ATOM    286 C    ILE C  17     -12.730  66.345   8.195     1     0      CP1  C
ATOM    287 O    ILE C  17     -13.847  66.084   8.648     1     0      CP1  O
ATOM    288 N    ILE C  18     -12.038  67.408   8.578     1     0      CP1  N
ATOM    289 HN   ILE C  18     -11.151  67.698   8.226     1     0      CP1  H
ATOM    290 CA   ILE C  18     -12.578  68.271   9.609     1     0      CP1  C
ATOM    291 HA   ILE C  18     -13.434  67.732   9.994     1     0      CP1  H
ATOM    292 CB   ILE C  18     -11.553  68.419  10.783     1     0      CP1  C
ATOM    293 HB   ILE C  18     -10.635  68.841  10.301     1     0      CP1  H
ATOM    294 CG2  ILE C  18     -12.142  69.292  11.923     1     0      CP1  C
ATOM    295 HG21 ILE C  18     -11.363  69.525  12.679     1     0      CP1  H
ATOM    296 HG22 ILE C  18     -12.524  70.256  11.526     1     0      CP1  H
ATOM    297 HG23 ILE C  18     -12.976  68.767  12.435     1     0      CP1  H
ATOM    298 CG1  ILE C  18     -11.187  67.022  11.319     1     0      CP1  C
ATOM    299 HG11 ILE C  18     -12.071  66.567  11.819     1     0      CP1  H
ATOM    300 HG12 ILE C  18     -10.921  66.364  10.460     1     0      CP1  H
ATOM    301 CD   ILE C  18     -10.010  67.001  12.301     1     0      CP1  C
ATOM    302 HD1  ILE C  18      -9.772  65.956  12.596     1     0      CP1  H
ATOM    303 HD2  ILE C  18      -9.104  67.447  11.837     1     0      CP1  H
ATOM    304 HD3  ILE C  18     -10.250  67.571  13.223     1     0      CP1  H
ATOM    305 C    ILE C  18     -13.090  69.622   9.122     1     0      CP1  C
ATOM    306 O    ILE C  18     -14.267  69.904   9.244     1     0      CP1  O
ATOM    307 N    ASP C  19     -12.202  70.439   8.568     1     0      CP1  N
ATOM    308 HN   ASP C  19     -11.239  70.219   8.435     1     0      CP1  H
ATOM    309 CA   ASP C  19     -12.551  71.767   8.088     1     0      CP1  C
ATOM    310 HA   ASP C  19     -13.430  72.052   8.655     1     0      CP1  H
ATOM    311 CB   ASP C  19     -11.393  72.742   8.337     1     0      CP1  C
ATOM    312 HB1  ASP C  19     -10.442  72.267   8.022     1     0      CP1  H
ATOM    313 HB2  ASP C  19     -11.531  73.670   7.748     1     0      CP1  H
ATOM    314 CG   ASP C  19     -11.239  73.125   9.795     1     0      CP1  C
ATOM    315 OD1  ASP C  19     -12.130  72.792  10.598     1     0      CP1  O
ATOM    316 OD2  ASP C  19     -10.218  73.768  10.139     1     0      CP1  O
ATOM    317 C    ASP C  19     -12.933  71.847   6.615     1     0      CP1  C
ATOM    318 O    ASP C  19     -13.280  72.929   6.126     1     0      CP1  O
ATOM    319 N    SER C  20     -12.837  70.726   5.905     1     0      CP1  N
ATOM    320 HN   SER C  20     -12.534  69.855   6.291     1     0      CP1  H
ATOM    321 CA   SER C  20     -13.171  70.667   4.475     1     0      CP1  C
ATOM    322 HA   SER C  20     -12.433  71.269   3.960     1     0      CP1  H
ATOM    323 CB   SER C  20     -13.185  69.198   4.013     1     0      CP1  C
ATOM    324 HB1  SER C  20     -12.166  68.776   4.170     1     0      CP1  H
ATOM    325 HB2  SER C  20     -13.887  68.601   4.639     1     0      CP1  H
ATOM    326 OG   SER C  20     -13.512  69.100   2.644     1     0      CP1  O
ATOM    327 HG1  SER C  20     -13.289  68.204   2.363     1     0      CP1  H
ATOM    328 C    SER C  20     -14.540  71.315   4.230     1     0      CP1  C
ATOM    329 O    SER C  20     -15.551  70.841   4.730     1     0      CP1  O
ATOM    330 N    PRO C  21     -14.582  72.413   3.463     1     0      CP1  N
ATOM    331 CD   PRO C  21     -13.471  73.031   2.732     1     0      CP1  C
ATOM    332 HD1  PRO C  21     -13.363  72.651   1.691     1     0      CP1  H
ATOM    333 HD2  PRO C  21     -12.492  72.936   3.255     1     0      CP1  H
ATOM    334 CA   PRO C  21     -15.847  73.115   3.173     1     0      CP1  C
ATOM    335 HA   PRO C  21     -16.379  73.308   4.097     1     0      CP1  H
ATOM    336 CB   PRO C  21     -15.384  74.429   2.528     1     0      CP1  C
ATOM    337 HB1  PRO C  21     -15.829  75.315   3.033     1     0      CP1  H
ATOM    338 HB2  PRO C  21     -15.615  74.457   1.440     1     0      CP1  H
ATOM    339 CG   PRO C  21     -13.901  74.457   2.712     1     0      CP1  C
ATOM    340 HG1  PRO C  21     -13.650  74.997   3.646     1     0      CP1  H
ATOM    341 HG2  PRO C  21     -13.396  74.981   1.868     1     0      CP1  H
ATOM    342 C    PRO C  21     -16.761  72.334   2.221     1     0      CP1  C
ATOM    343 O    PRO C  21     -16.416  72.094   1.066     1     0      CP1  O
ATOM    344 N    GLN C  22     -17.911  71.912   2.719     1     0      CP1  N
ATOM    345 HN   GLN C  22     -18.212  72.067   3.658     1     0      CP1  H
ATOM    346 CA   GLN C  22     -18.856  71.161   1.898     1     0      CP1  C
ATOM    347 HA   GLN C  22     -18.343  70.894   0.982     1     0      CP1  H
ATOM    348 CB   GLN C  22     -19.367  69.943   2.668     1     0      CP1  C
ATOM    349 HB1  GLN C  22     -19.927  70.331   3.550     1     0      CP1  H
ATOM    350 HB2  GLN C  22     -20.111  69.397   2.043     1     0      CP1  H
ATOM    351 CG   GLN C  22     -18.278  69.010   3.139     1     0      CP1  C
ATOM    352 HG1  GLN C  22     -17.595  69.535   3.841     1     0      CP1  H
ATOM    353 HG2  GLN C  22     -18.711  68.139   3.673     1     0      CP1  H
ATOM    354 CD   GLN C  22     -17.428  68.516   1.988     1     0      CP1  C
ATOM    355 OE1  GLN C  22     -17.938  68.208   0.928     1     0      CP1  O
ATOM    356 NE2  GLN C  22     -16.127  68.478   2.185     1     0      CP1  N
ATOM    357 HE21 GLN C  22     -15.566  68.157   1.427     1     0      CP1  H
ATOM    358 HE22 GLN C  22     -15.752  68.747   3.066     1     0      CP1  H
ATOM    359 C    GLN C  22     -20.056  72.033   1.517     1     0      CP1  C
ATOM    360 O    GLN C  22     -20.438  72.937   2.273     1     0      CP1  O
ATOM    361 N    PRO C  23     -20.627  71.814   0.312     1     0      CP1  N
ATOM    362 CD   PRO C  23     -20.222  70.865  -0.741     1     0      CP1  C
ATOM    363 HD1  PRO C  23     -20.683  69.858  -0.624     1     0      CP1  H
ATOM    364 HD2  PRO C  23     -19.117  70.749  -0.825     1     0      CP1  H
ATOM    365 CA   PRO C  23     -21.794  72.598  -0.125     1     0      CP1  C
ATOM    366 HA   PRO C  23     -21.667  73.672  -0.055     1     0      CP1  H
ATOM    367 CB   PRO C  23     -22.072  72.059  -1.536     1     0      CP1  C
ATOM    368 HB1  PRO C  23     -22.410  72.858  -2.233     1     0      CP1  H
ATOM    369 HB2  PRO C  23     -22.808  71.224  -1.531     1     0      CP1  H
ATOM    370 CG   PRO C  23     -20.771  71.548  -1.988     1     0      CP1  C
ATOM    371 HG1  PRO C  23     -20.122  72.369  -2.352     1     0      CP1  H
ATOM    372 HG2  PRO C  23     -20.863  70.798  -2.807     1     0      CP1  H
ATOM    373 C    PRO C  23     -22.893  72.164   0.832     1     0      CP1  C
ATOM    374 O    PRO C  23     -23.073  70.970   1.050     1     0      CP1  O
ATOM    375 N    SER C  24     -23.611  73.129   1.398     1     0      CP1  N
ATOM    376 HN   SER C  24     -23.482  74.099   1.190     1     0      CP1  H
ATOM    377 CA   SER C  24     -24.659  72.861   2.380     1     0      CP1  C
ATOM    378 HA   SER C  24     -24.129  72.388   3.196     1     0      CP1  H
ATOM    379 CB   SER C  24     -25.316  74.164   2.834     1     0      CP1  C
ATOM    380 HB1  SER C  24     -26.127  73.910   3.554     1     0      CP1  H
ATOM    381 HB2  SER C  24     -24.581  74.799   3.379     1     0      CP1  H
ATOM    382 OG   SER C  24     -25.884  74.865   1.738     1     0      CP1  O
ATOM    383 HG1  SER C  24     -26.464  75.544   2.105     1     0      CP1  H
ATOM    384 C    SER C  24     -25.749  71.926   1.955     1     0      CP1  C
ATOM    385 O    SER C  24     -26.342  71.238   2.794     1     0      CP1  O
ATOM    386 N    SER C  25     -25.992  71.868   0.652     1     0      CP1  N
ATOM    387 HN   SER C  25     -25.471  72.341  -0.058     1     0      CP1  H
ATOM    388 CA   SER C  25     -27.095  71.067   0.147     1     0      CP1  C
ATOM    389 HA   SER C  25     -27.733  70.998   1.018     1     0      CP1  H
ATOM    390 CB   SER C  25     -27.846  71.865  -0.917     1     0      CP1  C
ATOM    391 HB1  SER C  25     -28.702  71.247  -1.273     1     0      CP1  H
ATOM    392 HB2  SER C  25     -28.274  72.794  -0.475     1     0      CP1  H
ATOM    393 OG   SER C  25     -26.990  72.153  -2.015     1     0      CP1  O
ATOM    394 HG1  SER C  25     -27.551  72.451  -2.742     1     0      CP1  H
ATOM    395 C    SER C  25     -26.857  69.645  -0.356     1     0      CP1  C
ATOM    396 O    SER C  25     -27.795  69.032  -0.857     1     0      CP1  O
ATOM    397 N    ILE C  26     -25.651  69.099  -0.241     1     0      CP1  N
ATOM    398 HN   ILE C  26     -24.823  69.502   0.143     1     0      CP1  H
ATOM    399 CA   ILE C  26     -25.482  67.736  -0.729     1     0      CP1  C
ATOM    400 HA   ILE C  26     -25.782  67.742  -1.769     1     0      CP1  H
ATOM    401 CB   ILE C  26     -24.042  67.263  -0.634     1     0      CP1  C
ATOM    402 HB   ILE C  26     -24.105  66.151  -0.746     1     0      CP1  H
ATOM    403 CG2  ILE C  26     -23.189  67.930  -1.721     1     0      CP1  C
ATOM    404 HG21 ILE C  26     -22.177  67.475  -1.758     1     0      CP1  H
ATOM    405 HG22 ILE C  26     -23.652  67.802  -2.722     1     0      CP1  H
ATOM    406 HG23 ILE C  26     -23.073  69.017  -1.524     1     0      CP1  H
ATOM    407 CG1  ILE C  26     -23.485  67.534   0.751     1     0      CP1  C
ATOM    408 HG11 ILE C  26     -23.489  68.629   0.951     1     0      CP1  H
ATOM    409 HG12 ILE C  26     -24.151  67.059   1.507     1     0      CP1  H
ATOM    410 CD   ILE C  26     -22.088  66.989   0.920     1     0      CP1  C
ATOM    411 HD1  ILE C  26     -21.733  67.153   1.961     1     0      CP1  H
ATOM    412 HD2  ILE C  26     -22.065  65.897   0.713     1     0      CP1  H
ATOM    413 HD3  ILE C  26     -21.378  67.493   0.232     1     0      CP1  H
ATOM    414 C    ILE C  26     -26.433  66.772   0.004     1     0      CP1  C
ATOM    415 O    ILE C  26     -26.689  66.924   1.197     1     0      CP1  O
ATOM    416 N    ASN C  27     -27.017  65.836  -0.733     1     0      CP1  N
ATOM    417 HN   ASN C  27     -26.864  65.713  -1.713     1     0      CP1  H
ATOM    418 CA   ASN C  27     -27.953  64.891  -0.145     1     0      CP1  C
ATOM    419 HA   ASN C  27     -28.239  65.320   0.810     1     0      CP1  H
ATOM    420 CB   ASN C  27     -29.195  64.736  -1.047     1     0      CP1  C
ATOM    421 HB1  ASN C  27     -29.880  64.007  -0.561     1     0      CP1  H
ATOM    422 HB2  ASN C  27     -29.737  65.700  -1.125     1     0      CP1  H
ATOM    423 CG   ASN C  27     -28.852  64.208  -2.439     1     0      CP1  C
ATOM    424 OD1  ASN C  27     -27.949  63.393  -2.600     1     0      CP1  O
ATOM    425 ND2  ASN C  27     -29.545  64.704  -3.449     1     0      CP1  N
ATOM    426 HD21 ASN C  27     -29.337  64.358  -4.360     1     0      CP1  H
ATOM    427 HD22 ASN C  27     -30.262  65.373  -3.280     1     0      CP1  H
ATOM    428 C    ASN C  27     -27.297  63.543   0.132     1     0      CP1  C
ATOM    429 O    ASN C  27     -26.121  63.361  -0.158     1     0      CP1  O
ATOM    430 N    TYR C  28     -28.070  62.590   0.648     1     0      CP1  N
ATOM    431 HN   TYR C  28     -29.041  62.724   0.839     1     0      CP1  H
ATOM    432 CA   TYR C  28     -27.564  61.262   0.981     1     0      CP1  C
ATOM    433 HA   TYR C  28     -26.812  61.446   1.739     1     0      CP1  H
ATOM    434 CB   TYR C  28     -28.664  60.407   1.619     1     0      CP1  C
ATOM    435 HB1  TYR C  28     -29.631  60.620   1.113     1     0      CP1  H
ATOM    436 HB2  TYR C  28     -28.452  59.325   1.479     1     0      CP1  H
ATOM    437 CG   TYR C  28     -28.883  60.681   3.099     1     0      CP1  C
ATOM    438 CD1  TYR C  28     -28.006  60.173   4.064     1     0      CP1  C
ATOM    439 HD1  TYR C  28     -27.150  59.587   3.757     1     0      CP1  H
ATOM    440 CE1  TYR C  28     -28.226  60.390   5.429     1     0      CP1  C
ATOM    441 HE1  TYR C  28     -27.550  59.983   6.166     1     0      CP1  H
ATOM    442 CZ   TYR C  28     -29.338  61.136   5.837     1     0      CP1  C
ATOM    443 OH   TYR C  28     -29.580  61.358   7.173     1     0      CP1  O
ATOM    444 HH   TYR C  28     -30.338  61.943   7.235     1     0      CP1  H
ATOM    445 CD2  TYR C  28     -29.989  61.424   3.535     1     0      CP1  C
ATOM    446 HD2  TYR C  28     -30.706  61.797   2.817     1     0      CP1  H
ATOM    447 CE2  TYR C  28     -30.217  61.655   4.895     1     0      CP1  C
ATOM    448 HE2  TYR C  28     -31.086  62.217   5.205     1     0      CP1  H
ATOM    449 C    TYR C  28     -26.882  60.492  -0.154     1     0      CP1  C
ATOM    450 O    TYR C  28     -26.221  59.483   0.082     1     0      CP1  O
ATOM    451 N    TRP C  29     -27.060  60.956  -1.384     1     0      CP1  N
ATOM    452 HN   TRP C  29     -27.628  61.744  -1.608     1     0      CP1  H
ATOM    453 CA   TRP C  29     -26.410  60.317  -2.527     1     0      CP1  C
ATOM    454 HA   TRP C  29     -26.548  59.246  -2.444     1     0      CP1  H
ATOM    455 CB   TRP C  29     -26.995  60.833  -3.858     1     0      CP1  C
ATOM    456 HB1  TRP C  29     -27.162  61.928  -3.755     1     0      CP1  H
ATOM    457 HB2  TRP C  29     -26.254  60.696  -4.675     1     0      CP1  H
ATOM    458 CG   TRP C  29     -28.302  60.191  -4.192     1     0      CP1  C
ATOM    459 CD1  TRP C  29     -29.518  60.784  -4.201     1     0      CP1  C
ATOM    460 HD1  TRP C  29     -29.678  61.845  -4.060     1     0      CP1  H
ATOM    461 NE1  TRP C  29     -30.501  59.856  -4.455     1     0      CP1  N
ATOM    462 HE1  TRP C  29     -31.458  60.035  -4.536     1     0      CP1  H
ATOM    463 CE2  TRP C  29     -29.921  58.629  -4.629     1     0      CP1  C
ATOM    464 CD2  TRP C  29     -28.527  58.803  -4.476     1     0      CP1  C
ATOM    465 CE3  TRP C  29     -27.688  57.692  -4.610     1     0      CP1  C
ATOM    466 HE3  TRP C  29     -26.615  57.770  -4.498     1     0      CP1  H
ATOM    467 CZ3  TRP C  29     -28.267  56.441  -4.891     1     0      CP1  C
ATOM    468 HZ3  TRP C  29     -27.632  55.573  -4.995     1     0      CP1  H
ATOM    469 CZ2  TRP C  29     -30.505  57.380  -4.910     1     0      CP1  C
ATOM    470 HZ2  TRP C  29     -31.570  57.253  -5.028     1     0      CP1  H
ATOM    471 CH2  TRP C  29     -29.665  56.300  -5.036     1     0      CP1  C
ATOM    472 HH2  TRP C  29     -30.084  55.326  -5.249     1     0      CP1  H
ATOM    473 C    TRP C  29     -24.905  60.578  -2.457     1     0      CP1  C
ATOM    474 O    TRP C  29     -24.115  59.862  -3.064     1     0      CP1  O
ATOM    475 N    TRP C  30     -24.524  61.611  -1.703     1     0      CP1  N
ATOM    476 HN   TRP C  30     -25.164  62.203  -1.219     1     0      CP1  H
ATOM    477 CA   TRP C  30     -23.114  61.954  -1.531     1     0      CP1  C
ATOM    478 HA   TRP C  30     -22.606  61.682  -2.449     1     0      CP1  H
ATOM    479 CB   TRP C  30     -22.923  63.459  -1.310     1     0      CP1  C
ATOM    480 HB1  TRP C  30     -23.839  63.849  -0.813     1     0      CP1  H
ATOM    481 HB2  TRP C  30     -22.077  63.634  -0.610     1     0      CP1  H
ATOM    482 CG   TRP C  30     -22.728  64.265  -2.570     1     0      CP1  C
ATOM    483 CD1  TRP C  30     -21.557  64.822  -3.008     1     0      CP1  C
ATOM    484 HD1  TRP C  30     -20.606  64.710  -2.504     1     0      CP1  H
ATOM    485 NE1  TRP C  30     -21.760  65.501  -4.191     1     0      CP1  N
ATOM    486 HE1  TRP C  30     -21.079  65.956  -4.724     1     0      CP1  H
ATOM    487 CE2  TRP C  30     -23.081  65.396  -4.539     1     0      CP1  C
ATOM    488 CD2  TRP C  30     -23.726  64.622  -3.535     1     0      CP1  C
ATOM    489 CE3  TRP C  30     -25.101  64.368  -3.652     1     0      CP1  C
ATOM    490 HE3  TRP C  30     -25.639  63.790  -2.913     1     0      CP1  H
ATOM    491 CZ3  TRP C  30     -25.786  64.887  -4.754     1     0      CP1  C
ATOM    492 HZ3  TRP C  30     -26.846  64.703  -4.856     1     0      CP1  H
ATOM    493 CZ2  TRP C  30     -23.769  65.919  -5.652     1     0      CP1  C
ATOM    494 HZ2  TRP C  30     -23.280  66.503  -6.416     1     0      CP1  H
ATOM    495 CH2  TRP C  30     -25.112  65.657  -5.742     1     0      CP1  C
ATOM    496 HH2  TRP C  30     -25.666  66.048  -6.584     1     0      CP1  H
ATOM    497 C    TRP C  30     -22.459  61.148  -0.403     1     0      CP1  C
ATOM    498 O    TRP C  30     -21.275  61.326  -0.129     1     0      CP1  O
ATOM    499 N    ASN C  31     -23.212  60.228   0.206     1     0      CP1  N
ATOM    500 HN   ASN C  31     -24.174  60.064  -0.007     1     0      CP1  H
ATOM    501 CA   ASN C  31     -22.666  59.365   1.263     1     0      CP1  C
ATOM    502 HA   ASN C  31     -21.879  59.951   1.726     1     0      CP1  H
ATOM    503 CB   ASN C  31     -23.739  58.979   2.284     1     0      CP1  C
ATOM    504 HB1  ASN C  31     -24.632  58.627   1.723     1     0      CP1  H
ATOM    505 HB2  ASN C  31     -23.387  58.136   2.913     1     0      CP1  H
ATOM    506 CG   ASN C  31     -24.170  60.145   3.166     1     0      CP1  C
ATOM    507 OD1  ASN C  31     -24.258  61.292   2.721     1     0      CP1  O
ATOM    508 ND2  ASN C  31     -24.445  59.850   4.426     1     0      CP1  N
ATOM    509 HD21 ASN C  31     -24.740  60.596   5.017     1     0      CP1  H
ATOM    510 HD22 ASN C  31     -24.383  58.909   4.742     1     0      CP1  H
ATOM    511 C    ASN C  31     -22.029  58.079   0.719     1     0      CP1  C
ATOM    512 O    ASN C  31     -21.358  57.388   1.451     1     0      CP1  O
ATOM    513 N    MET C  32     -22.190  57.787  -0.572     1     0      CP1  N
ATOM    514 HN   MET C  32     -22.677  58.370  -1.218     1     0      CP1  H
ATOM    515 CA   MET C  32     -21.649  56.553  -1.157     1     0      CP1  C
ATOM    516 HA   MET C  32     -22.063  55.750  -0.559     1     0      CP1  H
ATOM    517 CB   MET C  32     -22.168  56.356  -2.594     1     0      CP1  C
ATOM    518 HB1  MET C  32     -21.737  57.180  -3.210     1     0      CP1  H
ATOM    519 HB2  MET C  32     -21.756  55.409  -3.009     1     0      CP1  H
ATOM    520 CG   MET C  32     -23.688  56.385  -2.733     1     0      CP1  C
ATOM    521 HG1  MET C  32     -24.089  57.361  -2.386     1     0      CP1  H
ATOM    522 HG2  MET C  32     -23.968  56.267  -3.803     1     0      CP1  H
ATOM    523 SD   MET C  32     -24.519  55.081  -1.775     1     0      CP1  S
ATOM    524 CE   MET C  32     -25.144  56.019  -0.388     1     0      CP1  C
ATOM    525 HE1  MET C  32     -25.686  55.360   0.324     1     0      CP1  H
ATOM    526 HE2  MET C  32     -24.316  56.512   0.165     1     0      CP1  H
ATOM    527 HE3  MET C  32     -25.849  56.809  -0.725     1     0      CP1  H
ATOM    528 C    MET C  32     -20.129  56.423  -1.114     1     0      CP1  C
ATOM    529 O    MET C  32     -19.609  55.335  -0.903     1     0      CP1  O
ATOM    530 N    GLY C  33     -19.417  57.531  -1.313     1     0      CP1  N
ATOM    531 HN   GLY C  33     -19.829  58.424  -1.489     1     0      CP1  H
ATOM    532 CA   GLY C  33     -17.959  57.503  -1.285     1     0      CP1  C
ATOM    533 HA1  GLY C  33     -17.651  58.529  -1.433     1     0      CP1  H
ATOM    534 HA2  GLY C  33     -17.667  56.832  -2.082     1     0      CP1  H
ATOM    535 C    GLY C  33     -17.324  57.002   0.008     1     0      CP1  C
ATOM    536 O    GLY C  33     -16.346  56.242  -0.024     1     0      CP1  O
ATOM    537 N    SER C  34     -17.856  57.442   1.148     1     0      CP1  N
ATOM    538 HN   SER C  34     -18.621  58.083   1.209     1     0      CP1  H
ATOM    539 CA   SER C  34     -17.342  57.005   2.434     1     0      CP1  C
ATOM    540 HA   SER C  34     -16.265  57.103   2.410     1     0      CP1  H
ATOM    541 CB   SER C  34     -17.969  57.806   3.569     1     0      CP1  C
ATOM    542 HB1  SER C  34     -17.645  57.352   4.533     1     0      CP1  H
ATOM    543 HB2  SER C  34     -17.593  58.854   3.558     1     0      CP1  H
ATOM    544 OG   SER C  34     -19.387  57.761   3.488     1     0      CP1  O
ATOM    545 HG1  SER C  34     -19.730  58.082   4.332     1     0      CP1  H
ATOM    546 C    SER C  34     -17.660  55.514   2.566     1     0      CP1  C
ATOM    547 O    SER C  34     -16.810  54.742   3.026     1     0      CP1  O
ATOM    548 N    LEU C  35     -18.836  55.110   2.080     1     0      CP1  N
ATOM    549 HN   LEU C  35     -19.498  55.734   1.670     1     0      CP1  H
ATOM    550 CA   LEU C  35     -19.264  53.708   2.104     1     0      CP1  C
ATOM    551 HA   LEU C  35     -19.195  53.374   3.131     1     0      CP1  H
ATOM    552 CB   LEU C  35     -20.692  53.592   1.578     1     0      CP1  C
ATOM    553 HB1  LEU C  35     -20.981  54.595   1.187     1     0      CP1  H
ATOM    554 HB2  LEU C  35     -20.700  52.906   0.702     1     0      CP1  H
ATOM    555 CG   LEU C  35     -21.759  53.156   2.573     1     0      CP1  C
ATOM    556 HG   LEU C  35     -21.585  52.077   2.804     1     0      CP1  H
ATOM    557 CD1  LEU C  35     -21.682  53.960   3.850     1     0      CP1  C
ATOM    558 HD11 LEU C  35     -22.496  53.664   4.547     1     0      CP1  H
ATOM    559 HD12 LEU C  35     -20.709  53.793   4.359     1     0      CP1  H
ATOM    560 HD13 LEU C  35     -21.785  55.045   3.637     1     0      CP1  H
ATOM    561 CD2  LEU C  35     -23.129  53.284   1.925     1     0      CP1  C
ATOM    562 HD21 LEU C  35     -23.922  52.952   2.630     1     0      CP1  H
ATOM    563 HD22 LEU C  35     -23.350  54.332   1.638     1     0      CP1  H
ATOM    564 HD23 LEU C  35     -23.189  52.652   1.013     1     0      CP1  H
ATOM    565 C    LEU C  35     -18.309  52.836   1.266     1     0      CP1  C
ATOM    566 O    LEU C  35     -18.042  51.678   1.604     1     0      CP1  O
ATOM    567 N    LEU C  36     -17.748  53.419   0.207     1     0      CP1  N
ATOM    568 HN   LEU C  36     -17.932  54.351  -0.097     1     0      CP1  H
ATOM    569 CA   LEU C  36     -16.785  52.701  -0.614     1     0      CP1  C
ATOM    570 HA   LEU C  36     -17.197  51.713  -0.774     1     0      CP1  H
ATOM    571 CB   LEU C  36     -16.618  53.412  -1.956     1     0      CP1  C
ATOM    572 HB1  LEU C  36     -16.471  54.495  -1.738     1     0      CP1  H
ATOM    573 HB2  LEU C  36     -15.676  53.064  -2.435     1     0      CP1  H
ATOM    574 CG   LEU C  36     -17.826  53.227  -2.880     1     0      CP1  C
ATOM    575 HG   LEU C  36     -18.762  53.513  -2.342     1     0      CP1  H
ATOM    576 CD1  LEU C  36     -17.650  54.093  -4.096     1     0      CP1  C
ATOM    577 HD11 LEU C  36     -18.490  53.942  -4.807     1     0      CP1  H
ATOM    578 HD12 LEU C  36     -17.622  55.167  -3.811     1     0      CP1  H
ATOM    579 HD13 LEU C  36     -16.703  53.845  -4.621     1     0      CP1  H
ATOM    580 CD2  LEU C  36     -17.947  51.763  -3.293     1     0      CP1  C
ATOM    581 HD21 LEU C  36     -18.833  51.619  -3.949     1     0      CP1  H
ATOM    582 HD22 LEU C  36     -17.054  51.420  -3.854     1     0      CP1  H
ATOM    583 HD23 LEU C  36     -18.068  51.115  -2.398     1     0      CP1  H
ATOM    584 C    LEU C  36     -15.427  52.529   0.106     1     0      CP1  C
ATOM    585 O    LEU C  36     -14.743  51.515  -0.054     1     0      CP1  O
ATOM    586 N    GLY C  37     -15.043  53.531   0.888     1     0      CP1  N
ATOM    587 HN   GLY C  37     -15.569  54.370   1.023     1     0      CP1  H
ATOM    588 CA   GLY C  37     -13.790  53.453   1.613     1     0      CP1  C
ATOM    589 HA1  GLY C  37     -13.604  54.394   2.112     1     0      CP1  H
ATOM    590 HA2  GLY C  37     -13.000  53.142   0.943     1     0      CP1  H
ATOM    591 C    GLY C  37     -13.952  52.381   2.676     1     0      CP1  C
ATOM    592 O    GLY C  37     -13.071  51.562   2.869     1     0      CP1  O
ATOM    593 N    LEU C  38     -15.107  52.385   3.335     1     0      CP1  N
ATOM    594 HN   LEU C  38     -15.821  53.059   3.159     1     0      CP1  H
ATOM    595 CA   LEU C  38     -15.441  51.417   4.367     1     0      CP1  C
ATOM    596 HA   LEU C  38     -14.672  51.465   5.127     1     0      CP1  H
ATOM    597 CB   LEU C  38     -16.841  51.714   4.929     1     0      CP1  C
ATOM    598 HB1  LEU C  38     -16.957  52.822   4.955     1     0      CP1  H
ATOM    599 HB2  LEU C  38     -17.605  51.341   4.212     1     0      CP1  H
ATOM    600 CG   LEU C  38     -17.251  51.219   6.328     1     0      CP1  C
ATOM    601 HG   LEU C  38     -17.254  52.122   6.986     1     0      CP1  H
ATOM    602 CD1  LEU C  38     -18.628  50.650   6.249     1     0      CP1  C
ATOM    603 HD11 LEU C  38     -18.937  50.239   7.234     1     0      CP1  H
ATOM    604 HD12 LEU C  38     -19.359  51.433   5.953     1     0      CP1  H
ATOM    605 HD13 LEU C  38     -18.671  49.829   5.502     1     0      CP1  H
ATOM    606 CD2  LEU C  38     -16.289  50.206   6.925     1     0      CP1  C
ATOM    607 HD21 LEU C  38     -16.628  49.902   7.939     1     0      CP1  H
ATOM    608 HD22 LEU C  38     -16.222  49.290   6.304     1     0      CP1  H
ATOM    609 HD23 LEU C  38     -15.271  50.643   7.016     1     0      CP1  H
ATOM    610 C    LEU C  38     -15.400  50.011   3.755     1     0      CP1  C
ATOM    611 O    LEU C  38     -14.845  49.092   4.365     1     0      CP1  O
ATOM    612 N    CYS C  39     -15.969  49.850   2.552     1     0      CP1  N
ATOM    613 HN   CYS C  39     -16.421  50.587   2.053     1     0      CP1  H
ATOM    614 CA   CYS C  39     -15.969  48.553   1.866     1     0      CP1  C
ATOM    615 HA   CYS C  39     -16.426  47.843   2.545     1     0      CP1  H
ATOM    616 CB   CYS C  39     -16.694  48.625   0.520     1     0      CP1  C
ATOM    617 HB1  CYS C  39     -16.391  49.579   0.033     1     0      CP1  H
ATOM    618 HB2  CYS C  39     -16.333  47.811  -0.147     1     0      CP1  H
ATOM    619 SG   CYS C  39     -18.466  48.607   0.572     1     0      CP1  S
ATOM    620 HG1  CYS C  39     -18.672  48.752  -0.738     1     0      CP1  H
ATOM    621 C    CYS C  39     -14.551  48.084   1.593     1     0      CP1  C
ATOM    622 O    CYS C  39     -14.235  46.902   1.723     1     0      CP1  O
ATOM    623 N    LEU C  40     -13.707  49.016   1.171     1     0      CP1  N
ATOM    624 HN   LEU C  40     -13.938  49.976   1.030     1     0      CP1  H
ATOM    625 CA   LEU C  40     -12.325  48.685   0.872     1     0      CP1  C
ATOM    626 HA   LEU C  40     -12.330  47.889   0.139     1     0      CP1  H
ATOM    627 CB   LEU C  40     -11.588  49.914   0.320     1     0      CP1  C
ATOM    628 HB1  LEU C  40     -12.206  50.322  -0.513     1     0      CP1  H
ATOM    629 HB2  LEU C  40     -11.566  50.704   1.103     1     0      CP1  H
ATOM    630 CG   LEU C  40     -10.183  49.633  -0.201     1     0      CP1  C
ATOM    631 HG   LEU C  40      -9.565  49.220   0.633     1     0      CP1  H
ATOM    632 CD1  LEU C  40     -10.221  48.634  -1.345     1     0      CP1  C
ATOM    633 HD11 LEU C  40      -9.201  48.469  -1.753     1     0      CP1  H
ATOM    634 HD12 LEU C  40     -10.620  47.657  -0.998     1     0      CP1  H
ATOM    635 HD13 LEU C  40     -10.867  49.005  -2.169     1     0      CP1  H
ATOM    636 CD2  LEU C  40      -9.560  50.942  -0.643     1     0      CP1  C
ATOM    637 HD21 LEU C  40      -8.525  50.772  -1.012     1     0      CP1  H
ATOM    638 HD22 LEU C  40     -10.136  51.413  -1.464     1     0      CP1  H
ATOM    639 HD23 LEU C  40      -9.513  51.657   0.207     1     0      CP1  H
ATOM    640 C    LEU C  40     -11.652  48.144   2.137     1     0      CP1  C
ATOM    641 O    LEU C  40     -10.976  47.100   2.095     1     0      CP1  O
ATOM    642 N    VAL C  41     -11.904  48.809   3.269     1     0      CP1  N
ATOM    643 HN   VAL C  41     -12.478  49.622   3.324     1     0      CP1  H
ATOM    644 CA   VAL C  41     -11.340  48.381   4.547     1     0      CP1  C
ATOM    645 HA   VAL C  41     -10.268  48.302   4.419     1     0      CP1  H
ATOM    646 CB   VAL C  41     -11.616  49.419   5.689     1     0      CP1  C
ATOM    647 HB   VAL C  41     -12.714  49.631   5.695     1     0      CP1  H
ATOM    648 CG1  VAL C  41     -11.202  48.836   7.055     1     0      CP1  C
ATOM    649 HG11 VAL C  41     -11.361  49.587   7.859     1     0      CP1  H
ATOM    650 HG12 VAL C  41     -11.801  47.939   7.316     1     0      CP1  H
ATOM    651 HG13 VAL C  41     -10.126  48.557   7.053     1     0      CP1  H
ATOM    652 CG2  VAL C  41     -10.843  50.733   5.423     1     0      CP1  C
ATOM    653 HG21 VAL C  41     -11.004  51.457   6.250     1     0      CP1  H
ATOM    654 HG22 VAL C  41      -9.753  50.534   5.339     1     0      CP1  H
ATOM    655 HG23 VAL C  41     -11.183  51.216   4.483     1     0      CP1  H
ATOM    656 C    VAL C  41     -11.861  46.990   4.939     1     0      CP1  C
ATOM    657 O    VAL C  41     -11.066  46.111   5.247     1     0      CP1  O
ATOM    658 N    ILE C  42     -13.176  46.773   4.881     1     0      CP1  N
ATOM    659 HN   ILE C  42     -13.861  47.453   4.626     1     0      CP1  H
ATOM    660 CA   ILE C  42     -13.728  45.458   5.203     1     0      CP1  C
ATOM    661 HA   ILE C  42     -13.447  45.267   6.231     1     0      CP1  H
ATOM    662 CB   ILE C  42     -15.267  45.399   5.034     1     0      CP1  C
ATOM    663 HB   ILE C  42     -15.467  45.963   4.088     1     0      CP1  H
ATOM    664 CG2  ILE C  42     -15.756  43.925   5.060     1     0      CP1  C
ATOM    665 HG21 ILE C  42     -16.830  43.865   4.785     1     0      CP1  H
ATOM    666 HG22 ILE C  42     -15.187  43.306   4.334     1     0      CP1  H
ATOM    667 HG23 ILE C  42     -15.632  43.483   6.071     1     0      CP1  H
ATOM    668 CG1  ILE C  42     -15.962  46.167   6.162     1     0      CP1  C
ATOM    669 HG11 ILE C  42     -15.835  45.621   7.124     1     0      CP1  H
ATOM    670 HG12 ILE C  42     -15.470  47.159   6.279     1     0      CP1  H
ATOM    671 CD   ILE C  42     -17.455  46.397   5.907     1     0      CP1  C
ATOM    672 HD1  ILE C  42     -17.897  47.006   6.725     1     0      CP1  H
ATOM    673 HD2  ILE C  42     -17.610  46.937   4.948     1     0      CP1  H
ATOM    674 HD3  ILE C  42     -18.004  45.433   5.862     1     0      CP1  H
ATOM    675 C    ILE C  42     -13.112  44.332   4.357     1     0      CP1  C
ATOM    676 O    ILE C  42     -12.839  43.245   4.871     1     0      CP1  O
ATOM    677 N    GLN C  43     -12.868  44.593   3.073     1     0      CP1  N
ATOM    678 HN   GLN C  43     -13.042  45.468   2.625     1     0      CP1  H
ATOM    679 CA   GLN C  43     -12.303  43.566   2.198     1     0      CP1  C
ATOM    680 HA   GLN C  43     -12.875  42.662   2.369     1     0      CP1  H
ATOM    681 CB   GLN C  43     -12.407  43.972   0.709     1     0      CP1  C
ATOM    682 HB1  GLN C  43     -11.937  44.979   0.616     1     0      CP1  H
ATOM    683 HB2  GLN C  43     -11.786  43.281   0.094     1     0      CP1  H
ATOM    684 CG   GLN C  43     -13.816  44.037   0.157     1     0      CP1  C
ATOM    685 HG1  GLN C  43     -14.358  44.909   0.581     1     0      CP1  H
ATOM    686 HG2  GLN C  43     -13.801  44.149  -0.947     1     0      CP1  H
ATOM    687 CD   GLN C  43     -14.634  42.808   0.513     1     0      CP1  C
ATOM    688 OE1  GLN C  43     -14.389  41.701   0.014     1     0      CP1  O
ATOM    689 NE2  GLN C  43     -15.602  42.995   1.390     1     0      CP1  N
ATOM    690 HE21 GLN C  43     -16.145  42.198   1.637     1     0      CP1  H
ATOM    691 HE22 GLN C  43     -15.768  43.904   1.757     1     0      CP1  H
ATOM    692 C    GLN C  43     -10.862  43.264   2.542     1     0      CP1  C
ATOM    693 O    GLN C  43     -10.433  42.114   2.525     1     0      CP1  O
ATOM    694 N    ILE C  44     -10.100  44.303   2.837     1     0      CP1  N
ATOM    695 HN   ILE C  44     -10.400  45.254   2.859     1     0      CP1  H
ATOM    696 CA   ILE C  44      -8.705  44.114   3.165     1     0      CP1  C
ATOM    697 HA   ILE C  44      -8.315  43.453   2.402     1     0      CP1  H
ATOM    698 CB   ILE C  44      -7.956  45.454   3.087     1     0      CP1  C
ATOM    699 HB   ILE C  44      -8.640  46.186   3.586     1     0      CP1  H
ATOM    700 CG2  ILE C  44      -6.592  45.364   3.765     1     0      CP1  C
ATOM    701 HG21 ILE C  44      -6.127  46.369   3.842     1     0      CP1  H
ATOM    702 HG22 ILE C  44      -6.687  44.958   4.794     1     0      CP1  H
ATOM    703 HG23 ILE C  44      -5.905  44.707   3.191     1     0      CP1  H
ATOM    704 CG1  ILE C  44      -7.834  45.868   1.609     1     0      CP1  C
ATOM    705 HG11 ILE C  44      -7.422  45.023   1.014     1     0      CP1  H
ATOM    706 HG12 ILE C  44      -8.851  46.086   1.210     1     0      CP1  H
ATOM    707 CD   ILE C  44      -6.953  47.121   1.358     1     0      CP1  C
ATOM    708 HD1  ILE C  44      -6.962  47.389   0.279     1     0      CP1  H
ATOM    709 HD2  ILE C  44      -7.335  47.990   1.935     1     0      CP1  H
ATOM    710 HD3  ILE C  44      -5.900  46.934   1.657     1     0      CP1  H
ATOM    711 C    ILE C  44      -8.495  43.412   4.508     1     0      CP1  C
ATOM    712 O    ILE C  44      -7.755  42.420   4.588     1     0      CP1  O
ATOM    713 N    VAL C  45      -9.162  43.902   5.550     1     0      CP1  N
ATOM    714 HN   VAL C  45      -9.781  44.682   5.507     1     0      CP1  H
ATOM    715 CA   VAL C  45      -9.030  43.313   6.871     1     0      CP1  C
ATOM    716 HA   VAL C  45      -7.982  43.362   7.137     1     0      CP1  H
ATOM    717 CB   VAL C  45      -9.846  44.110   7.908     1     0      CP1  C
ATOM    718 HB   VAL C  45     -10.897  44.175   7.533     1     0      CP1  H
ATOM    719 CG1  VAL C  45      -9.831  43.390   9.253     1     0      CP1  C
ATOM    720 HG11 VAL C  45     -10.386  43.981  10.013     1     0      CP1  H
ATOM    721 HG12 VAL C  45     -10.317  42.394   9.190     1     0      CP1  H
ATOM    722 HG13 VAL C  45      -8.789  43.256   9.615     1     0      CP1  H
ATOM    723 CG2  VAL C  45      -9.282  45.534   8.045     1     0      CP1  C
ATOM    724 HG21 VAL C  45      -9.838  46.104   8.819     1     0      CP1  H
ATOM    725 HG22 VAL C  45      -8.210  45.503   8.336     1     0      CP1  H
ATOM    726 HG23 VAL C  45      -9.368  46.094   7.091     1     0      CP1  H
ATOM    727 C    VAL C  45      -9.442  41.823   6.881     1     0      CP1  C
ATOM    728 O    VAL C  45      -8.648  40.971   7.313     1     0      CP1  O
ATOM    729 N    THR C  46     -10.637  41.507   6.360     1     0      CP1  N
ATOM    730 HN   THR C  46     -11.272  42.174   5.970     1     0      CP1  H
ATOM    731 CA   THR C  46     -11.121  40.115   6.320     1     0      CP1  C
ATOM    732 HA   THR C  46     -11.010  39.752   7.333     1     0      CP1  H
ATOM    733 CB   THR C  46     -12.625  39.992   5.899     1     0      CP1  C
ATOM    734 HB   THR C  46     -12.802  38.908   5.695     1     0      CP1  H
ATOM    735 OG1  THR C  46     -12.876  40.710   4.673     1     0      CP1  O
ATOM    736 HG1  THR C  46     -13.815  40.593   4.495     1     0      CP1  H
ATOM    737 CG2  THR C  46     -13.514  40.524   7.005     1     0      CP1  C
ATOM    738 HG21 THR C  46     -14.585  40.341   6.774     1     0      CP1  H
ATOM    739 HG22 THR C  46     -13.281  40.018   7.966     1     0      CP1  H
ATOM    740 HG23 THR C  46     -13.370  41.617   7.143     1     0      CP1  H
ATOM    741 C    THR C  46     -10.274  39.203   5.437     1     0      CP1  C
ATOM    742 O    THR C  46     -10.083  38.026   5.738     1     0      CP1  O
ATOM    743 N    GLY C  47      -9.709  39.765   4.382     1     0      CP1  N
ATOM    744 HN   GLY C  47      -9.820  40.725   4.129     1     0      CP1  H
ATOM    745 CA   GLY C  47      -8.865  38.979   3.504     1     0      CP1  C
ATOM    746 HA1  GLY C  47      -8.692  39.583   2.624     1     0      CP1  H
ATOM    747 HA2  GLY C  47      -9.392  38.054   3.312     1     0      CP1  H
ATOM    748 C    GLY C  47      -7.517  38.632   4.107     1     0      CP1  C
ATOM    749 O    GLY C  47      -6.988  37.555   3.877     1     0      CP1  O
ATOM    750 N    ILE C  48      -6.949  39.541   4.883     1     0      CP1  N
ATOM    751 HN   ILE C  48      -7.333  40.437   5.097     1     0      CP1  H
ATOM    752 CA   ILE C  48      -5.667  39.282   5.504     1     0      CP1  C
ATOM    753 HA   ILE C  48      -5.022  38.869   4.739     1     0      CP1  H
ATOM    754 CB   ILE C  48      -5.076  40.579   6.088     1     0      CP1  C
ATOM    755 HB   ILE C  48      -5.940  41.075   6.598     1     0      CP1  H
ATOM    756 CG2  ILE C  48      -3.931  40.273   7.075     1     0      CP1  C
ATOM    757 HG21 ILE C  48      -3.617  41.195   7.607     1     0      CP1  H
ATOM    758 HG22 ILE C  48      -4.254  39.537   7.841     1     0      CP1  H
ATOM    759 HG23 ILE C  48      -3.047  39.861   6.543     1     0      CP1  H
ATOM    760 CG1  ILE C  48      -4.636  41.497   4.939     1     0      CP1  C
ATOM    761 HG11 ILE C  48      -3.814  41.014   4.365     1     0      CP1  H
ATOM    762 HG12 ILE C  48      -5.491  41.633   4.238     1     0      CP1  H
ATOM    763 CD   ILE C  48      -4.181  42.855   5.372     1     0      CP1  C
ATOM    764 HD1  ILE C  48      -3.935  43.480   4.486     1     0      CP1  H
ATOM    765 HD2  ILE C  48      -4.979  43.370   5.950     1     0      CP1  H
ATOM    766 HD3  ILE C  48      -3.273  42.787   6.008     1     0      CP1  H
ATOM    767 C    ILE C  48      -5.826  38.207   6.576     1     0      CP1  C
ATOM    768 O    ILE C  48      -5.005  37.285   6.652     1     0      CP1  O
ATOM    769 N    PHE C  49      -6.888  38.290   7.380     1     0      CP1  N
ATOM    770 HN   PHE C  49      -7.587  39.002   7.340     1     0      CP1  H
ATOM    771 CA   PHE C  49      -7.102  37.288   8.424     1     0      CP1  C
ATOM    772 HA   PHE C  49      -6.168  37.213   8.967     1     0      CP1  H
ATOM    773 CB   PHE C  49      -8.209  37.714   9.415     1     0      CP1  C
ATOM    774 HB1  PHE C  49      -9.010  38.247   8.858     1     0      CP1  H
ATOM    775 HB2  PHE C  49      -8.678  36.829   9.896     1     0      CP1  H
ATOM    776 CG   PHE C  49      -7.731  38.673  10.488     1     0      CP1  C
ATOM    777 CD1  PHE C  49      -7.760  40.045  10.280     1     0      CP1  C
ATOM    778 HD1  PHE C  49      -8.159  40.438   9.355     1     0      CP1  H
ATOM    779 CE1  PHE C  49      -7.273  40.932  11.250     1     0      CP1  C
ATOM    780 HE1  PHE C  49      -7.309  41.998  11.074     1     0      CP1  H
ATOM    781 CZ   PHE C  49      -6.747  40.440  12.447     1     0      CP1  C
ATOM    782 HZ   PHE C  49      -6.373  41.114  13.204     1     0      CP1  H
ATOM    783 CD2  PHE C  49      -7.211  38.196  11.683     1     0      CP1  C
ATOM    784 HD2  PHE C  49      -7.162  37.131  11.864     1     0      CP1  H
ATOM    785 CE2  PHE C  49      -6.717  39.072  12.663     1     0      CP1  C
ATOM    786 HE2  PHE C  49      -6.313  38.676  13.584     1     0      CP1  H
ATOM    787 C    PHE C  49      -7.382  35.912   7.822     1     0      CP1  C
ATOM    788 O    PHE C  49      -6.964  34.896   8.366     1     0      CP1  O
ATOM    789 N    MET C  50      -8.053  35.874   6.676     1     0      CP1  N
ATOM    790 HN   MET C  50      -8.419  36.664   6.188     1     0      CP1  H
ATOM    791 CA   MET C  50      -8.308  34.591   6.025     1     0      CP1  C
ATOM    792 HA   MET C  50      -8.601  33.890   6.797     1     0      CP1  H
ATOM    793 CB   MET C  50      -9.406  34.723   4.976     1     0      CP1  C
ATOM    794 HB1  MET C  50      -9.211  35.670   4.420     1     0      CP1  H
ATOM    795 HB2  MET C  50      -9.308  33.900   4.233     1     0      CP1  H
ATOM    796 CG   MET C  50     -10.790  34.767   5.536     1     0      CP1  C
ATOM    797 HG1  MET C  50     -10.902  34.018   6.349     1     0      CP1  H
ATOM    798 HG2  MET C  50     -10.984  35.770   5.974     1     0      CP1  H
ATOM    799 SD   MET C  50     -12.011  34.418   4.254     1     0      CP1  S
ATOM    800 CE   MET C  50     -11.838  35.928   3.307     1     0      CP1  C
ATOM    801 HE1  MET C  50     -12.532  35.934   2.439     1     0      CP1  H
ATOM    802 HE2  MET C  50     -12.065  36.819   3.932     1     0      CP1  H
ATOM    803 HE3  MET C  50     -10.804  36.039   2.917     1     0      CP1  H
ATOM    804 C    MET C  50      -7.032  34.052   5.372     1     0      CP1  C
ATOM    805 O    MET C  50      -6.775  32.849   5.404     1     0      CP1  O
ATOM    806 N    ALA C  51      -6.210  34.950   4.829     1     0      CP1  N
ATOM    807 HN   ALA C  51      -6.400  35.931   4.847     1     0      CP1  H
ATOM    808 CA   ALA C  51      -4.960  34.562   4.162     1     0      CP1  C
ATOM    809 HA   ALA C  51      -5.162  33.924   3.309     1     0      CP1  H
ATOM    810 CB   ALA C  51      -4.205  35.802   3.674     1     0      CP1  C
ATOM    811 HB1  ALA C  51      -4.836  36.361   2.950     1     0      CP1  H
ATOM    812 HB2  ALA C  51      -3.968  36.484   4.520     1     0      CP1  H
ATOM    813 HB3  ALA C  51      -3.256  35.529   3.163     1     0      CP1  H
ATOM    814 C    ALA C  51      -4.078  33.760   5.097     1     0      CP1  C
ATOM    815 O    ALA C  51      -3.242  32.954   4.686     1     0      CP1  O
ATOM    816 N    MET C  52      -4.242  34.042   6.374     1     0      CP1  N
ATOM    817 HN   MET C  52      -4.887  34.731   6.697     1     0      CP1  H
ATOM    818 CA   MET C  52      -3.503  33.379   7.423     1     0      CP1  C
ATOM    819 HA   MET C  52      -2.453  33.481   7.179     1     0      CP1  H
ATOM    820 CB   MET C  52      -3.856  34.037   8.750     1     0      CP1  C
ATOM    821 HB1  MET C  52      -4.964  34.161   8.766     1     0      CP1  H
ATOM    822 HB2  MET C  52      -3.609  33.343   9.584     1     0      CP1  H
ATOM    823 CG   MET C  52      -3.215  35.368   8.959     1     0      CP1  C
ATOM    824 HG1  MET C  52      -2.112  35.286   8.856     1     0      CP1  H
ATOM    825 HG2  MET C  52      -3.573  36.081   8.184     1     0      CP1  H
ATOM    826 SD   MET C  52      -3.624  35.960  10.592     1     0      CP1  S
ATOM    827 CE   MET C  52      -3.125  37.653  10.486     1     0      CP1  C
ATOM    828 HE1  MET C  52      -3.305  38.181  11.447     1     0      CP1  H
ATOM    829 HE2  MET C  52      -2.042  37.736  10.249     1     0      CP1  H
ATOM    830 HE3  MET C  52      -3.690  38.188   9.693     1     0      CP1  H
ATOM    831 C    MET C  52      -3.820  31.885   7.484     1     0      CP1  C
ATOM    832 O    MET C  52      -3.018  31.110   7.951     1     0      CP1  O
ATOM    833 N    HSD C  53      -4.963  31.484   6.933     1     0      CP1  N
ATOM    834 HN   HSD C  53      -5.590  32.111   6.473     1     0      CP1  H
ATOM    835 CA   HSD C  53      -5.390  30.085   6.960     1     0      CP1  C
ATOM    836 HA   HSD C  53      -4.593  29.527   7.436     1     0      CP1  H
ATOM    837 CB   HSD C  53      -6.731  30.020   7.695     1     0      CP1  C
ATOM    838 HB1  HSD C  53      -7.480  30.621   7.135     1     0      CP1  H
ATOM    839 HB2  HSD C  53      -7.101  28.971   7.701     1     0      CP1  H
ATOM    840 ND1  HSD C  53      -6.167  29.775  10.139     1     0      CP1  N
ATOM    841 HD1  HSD C  53      -5.700  28.894  10.058     1     0      CP1  H
ATOM    842 CG   HSD C  53      -6.680  30.524   9.101     1     0      CP1  C
ATOM    843 CE1  HSD C  53      -6.282  30.452  11.267     1     0      CP1  C
ATOM    844 HE1  HSD C  53      -5.946  30.080  12.238     1     0      CP1  H
ATOM    845 NE2  HSD C  53      -6.848  31.613  10.999     1     0      CP1  N
ATOM    846 CD2  HSD C  53      -7.108  31.685   9.650     1     0      CP1  C
ATOM    847 HD2  HSD C  53      -7.600  32.530   9.183     1     0      CP1  H
ATOM    848 C    HSD C  53      -5.598  29.484   5.562     1     0      CP1  C
ATOM    849 O    HSD C  53      -6.143  28.373   5.428     1     0      CP1  O
ATOM    850 N    TYR C  54      -5.220  30.227   4.527     1     0      CP1  N
ATOM    851 HN   TYR C  54      -4.765  31.112   4.609     1     0      CP1  H
ATOM    852 CA   TYR C  54      -5.451  29.788   3.151     1     0      CP1  C
ATOM    853 HA   TYR C  54      -6.189  29.000   3.237     1     0      CP1  H
ATOM    854 CB   TYR C  54      -6.061  30.959   2.353     1     0      CP1  C
ATOM    855 HB1  TYR C  54      -7.081  31.171   2.740     1     0      CP1  H
ATOM    856 HB2  TYR C  54      -5.459  31.883   2.489     1     0      CP1  H
ATOM    857 CG   TYR C  54      -6.228  30.718   0.866     1     0      CP1  C
ATOM    858 CD1  TYR C  54      -7.365  30.092   0.355     1     0      CP1  C
ATOM    859 HD1  TYR C  54      -8.150  29.772   1.026     1     0      CP1  H
ATOM    860 CE1  TYR C  54      -7.494  29.853  -1.010     1     0      CP1  C
ATOM    861 HE1  TYR C  54      -8.371  29.358  -1.401     1     0      CP1  H
ATOM    862 CZ   TYR C  54      -6.474  30.253  -1.869     1     0      CP1  C
ATOM    863 OH   TYR C  54      -6.549  30.018  -3.214     1     0      CP1  O
ATOM    864 HH   TYR C  54      -5.787  30.434  -3.622     1     0      CP1  H
ATOM    865 CD2  TYR C  54      -5.229  31.103  -0.029     1     0      CP1  C
ATOM    866 HD2  TYR C  54      -4.318  31.555   0.339     1     0      CP1  H
ATOM    867 CE2  TYR C  54      -5.356  30.874  -1.382     1     0      CP1  C
ATOM    868 HE2  TYR C  54      -4.562  31.167  -2.052     1     0      CP1  H
ATOM    869 C    TYR C  54      -4.246  29.198   2.442     1     0      CP1  C
ATOM    870 O    TYR C  54      -3.126  29.623   2.655     1     0      CP1  O
ATOM    871 N    SER C  55      -4.479  28.159   1.646     1     0      CP1  N
ATOM    872 HN   SER C  55      -5.381  27.746   1.521     1     0      CP1  H
ATOM    873 CA   SER C  55      -3.413  27.519   0.870     1     0      CP1  C
ATOM    874 HA   SER C  55      -2.500  28.078   1.026     1     0      CP1  H
ATOM    875 CB   SER C  55      -3.277  26.031   1.201     1     0      CP1  C
ATOM    876 HB1  SER C  55      -4.292  25.573   1.160     1     0      CP1  H
ATOM    877 HB2  SER C  55      -2.655  25.518   0.433     1     0      CP1  H
ATOM    878 OG   SER C  55      -2.744  25.848   2.500     1     0      CP1  O
ATOM    879 HG1  SER C  55      -1.788  25.965   2.433     1     0      CP1  H
ATOM    880 C    SER C  55      -3.794  27.677  -0.588     1     0      CP1  C
ATOM    881 O    SER C  55      -4.892  27.293  -0.987     1     0      CP1  O
ATOM    882 N    SER C  56      -2.888  28.258  -1.366     1     0      CP1  N
ATOM    883 HN   SER C  56      -1.991  28.563  -1.047     1     0      CP1  H
ATOM    884 CA   SER C  56      -3.132  28.503  -2.772     1     0      CP1  C
ATOM    885 HA   SER C  56      -4.183  28.760  -2.800     1     0      CP1  H
ATOM    886 CB   SER C  56      -2.352  29.734  -3.230     1     0      CP1  C
ATOM    887 HB1  SER C  56      -2.640  29.954  -4.283     1     0      CP1  H
ATOM    888 HB2  SER C  56      -2.636  30.622  -2.621     1     0      CP1  H
ATOM    889 OG   SER C  56      -0.958  29.506  -3.179     1     0      CP1  O
ATOM    890 HG1  SER C  56      -0.536  30.215  -3.680     1     0      CP1  H
ATOM    891 C    SER C  56      -2.923  27.329  -3.742     1     0      CP1  C
ATOM    892 O    SER C  56      -3.384  27.415  -4.885     1     0      CP1  O
ATOM    893 N    ASN C  57      -2.245  26.255  -3.308     1     0      CP1  N
ATOM    894 HN   ASN C  57      -1.848  26.185  -2.394     1     0      CP1  H
ATOM    895 CA   ASN C  57      -2.027  25.070  -4.163     1     0      CP1  C
ATOM    896 HA   ASN C  57      -1.465  25.402  -5.029     1     0      CP1  H
ATOM    897 CB   ASN C  57      -1.379  23.916  -3.427     1     0      CP1  C
ATOM    898 HB1  ASN C  57      -1.960  23.737  -2.496     1     0      CP1  H
ATOM    899 HB2  ASN C  57      -1.434  22.991  -4.036     1     0      CP1  H
ATOM    900 CG   ASN C  57       0.018  24.208  -3.053     1     0      CP1  C
ATOM    901 OD1  ASN C  57       0.268  24.982  -2.116     1     0      CP1  O
ATOM    902 ND2  ASN C  57       0.967  23.615  -3.785     1     0      CP1  N
ATOM    903 HD21 ASN C  57       1.915  23.794  -3.537     1     0      CP1  H
ATOM    904 HD22 ASN C  57       0.714  22.999  -4.524     1     0      CP1  H
ATOM    905 C    ASN C  57      -3.355  24.582  -4.645     1     0      CP1  C
ATOM    906 O    ASN C  57      -4.290  24.479  -3.862     1     0      CP1  O
ATOM    907 N    ILE C  58      -3.415  24.253  -5.927     1     0      CP1  N
ATOM    908 HN   ILE C  58      -2.633  24.289  -6.546     1     0      CP1  H
ATOM    909 CA   ILE C  58      -4.645  23.805  -6.550     1     0      CP1  C
ATOM    910 HA   ILE C  58      -5.345  24.618  -6.406     1     0      CP1  H
ATOM    911 CB   ILE C  58      -4.451  23.617  -8.078     1     0      CP1  C
ATOM    912 HB   ILE C  58      -3.860  24.512  -8.397     1     0      CP1  H
ATOM    913 CG2  ILE C  58      -3.673  22.351  -8.370     1     0      CP1  C
ATOM    914 HG21 ILE C  58      -3.401  22.299  -9.445     1     0      CP1  H
ATOM    915 HG22 ILE C  58      -2.731  22.321  -7.783     1     0      CP1  H
ATOM    916 HG23 ILE C  58      -4.272  21.450  -8.120     1     0      CP1  H
ATOM    917 CG1  ILE C  58      -5.798  23.695  -8.790     1     0      CP1  C
ATOM    918 HG11 ILE C  58      -6.369  22.755  -8.620     1     0      CP1  H
ATOM    919 HG12 ILE C  58      -6.393  24.526  -8.346     1     0      CP1  H
ATOM    920 CD   ILE C  58      -5.698  23.941 -10.284     1     0      CP1  C
ATOM    921 HD1  ILE C  58      -6.712  24.044 -10.727     1     0      CP1  H
ATOM    922 HD2  ILE C  58      -5.132  24.875 -10.490     1     0      CP1  H
ATOM    923 HD3  ILE C  58      -5.185  23.098 -10.793     1     0      CP1  H
ATOM    924 C    ILE C  58      -5.260  22.574  -5.899     1     0      CP1  C
ATOM    925 O    ILE C  58      -6.473  22.407  -5.938     1     0      CP1  O
ATOM    926 N    GLU C  59      -4.440  21.753  -5.248     1     0      CP1  N
ATOM    927 HN   GLU C  59      -3.454  21.870  -5.171     1     0      CP1  H
ATOM    928 CA   GLU C  59      -4.951  20.569  -4.570     1     0      CP1  C
ATOM    929 HA   GLU C  59      -5.757  20.165  -5.169     1     0      CP1  H
ATOM    930 CB   GLU C  59      -3.855  19.525  -4.353     1     0      CP1  C
ATOM    931 HB1  GLU C  59      -3.190  19.885  -3.534     1     0      CP1  H
ATOM    932 HB2  GLU C  59      -4.306  18.576  -3.985     1     0      CP1  H
ATOM    933 CG   GLU C  59      -2.995  19.226  -5.562     1     0      CP1  C
ATOM    934 HG1  GLU C  59      -2.557  18.216  -5.463     1     0      CP1  H
ATOM    935 HG2  GLU C  59      -3.591  19.275  -6.495     1     0      CP1  H
ATOM    936 CD   GLU C  59      -1.810  20.183  -5.689     1     0      CP1  C
ATOM    937 OE1  GLU C  59      -1.170  20.194  -6.769     1     0      CP1  O
ATOM    938 OE2  GLU C  59      -1.509  20.913  -4.710     1     0      CP1  O
ATOM    939 C    GLU C  59      -5.530  20.906  -3.203     1     0      CP1  C
ATOM    940 O    GLU C  59      -6.331  20.140  -2.665     1     0      CP1  O
ATOM    941 N    LEU C  60      -5.145  22.050  -2.642     1     0      CP1  N
ATOM    942 HN   LEU C  60      -4.541  22.722  -3.066     1     0      CP1  H
ATOM    943 CA   LEU C  60      -5.602  22.413  -1.309     1     0      CP1  C
ATOM    944 HA   LEU C  60      -6.190  21.560  -0.996     1     0      CP1  H
ATOM    945 CB   LEU C  60      -4.386  22.589  -0.401     1     0      CP1  C
ATOM    946 HB1  LEU C  60      -3.895  23.547  -0.691     1     0      CP1  H
ATOM    947 HB2  LEU C  60      -4.734  22.726   0.647     1     0      CP1  H
ATOM    948 CG   LEU C  60      -3.327  21.475  -0.455     1     0      CP1  C
ATOM    949 HG   LEU C  60      -3.232  21.179  -1.528     1     0      CP1  H
ATOM    950 CD1  LEU C  60      -1.983  21.994   0.037     1     0      CP1  C
ATOM    951 HD11 LEU C  60      -1.229  21.178   0.044     1     0      CP1  H
ATOM    952 HD12 LEU C  60      -1.612  22.807  -0.624     1     0      CP1  H
ATOM    953 HD13 LEU C  60      -2.071  22.394   1.070     1     0      CP1  H
ATOM    954 CD2  LEU C  60      -3.787  20.259   0.329     1     0      CP1  C
ATOM    955 HD21 LEU C  60      -3.026  19.451   0.270     1     0      CP1  H
ATOM    956 HD22 LEU C  60      -3.943  20.497   1.400     1     0      CP1  H
ATOM    957 HD23 LEU C  60      -4.741  19.867  -0.085     1     0      CP1  H
ATOM    958 C    LEU C  60      -6.477  23.641  -1.184     1     0      CP1  C
ATOM    959 O    LEU C  60      -7.107  23.840  -0.136     1     0      CP1  O
ATOM    960 N    ALA C  61      -6.561  24.443  -2.244     1     0      CP1  N
ATOM    961 HN   ALA C  61      -6.120  24.252  -3.120     1     0      CP1  H
ATOM    962 CA   ALA C  61      -7.324  25.682  -2.185     1     0      CP1  C
ATOM    963 HA   ALA C  61      -6.835  26.352  -1.488     1     0      CP1  H
ATOM    964 CB   ALA C  61      -7.253  26.435  -3.519     1     0      CP1  C
ATOM    965 HB1  ALA C  61      -6.191  26.564  -3.818     1     0      CP1  H
ATOM    966 HB2  ALA C  61      -7.769  25.869  -4.325     1     0      CP1  H
ATOM    967 HB3  ALA C  61      -7.714  27.444  -3.445     1     0      CP1  H
ATOM    968 C    ALA C  61      -8.765  25.548  -1.713     1     0      CP1  C
ATOM    969 O    ALA C  61      -9.178  26.229  -0.774     1     0      CP1  O
ATOM    970 N    PHE C  62      -9.527  24.669  -2.353     1     0      CP1  N
ATOM    971 HN   PHE C  62      -9.207  24.096  -3.106     1     0      CP1  H
ATOM    972 CA   PHE C  62     -10.931  24.468  -1.993     1     0      CP1  C
ATOM    973 HA   PHE C  62     -11.393  25.447  -2.031     1     0      CP1  H
ATOM    974 CB   PHE C  62     -11.597  23.510  -2.993     1     0      CP1  C
ATOM    975 HB1  PHE C  62     -11.425  23.884  -4.026     1     0      CP1  H
ATOM    976 HB2  PHE C  62     -11.149  22.495  -2.934     1     0      CP1  H
ATOM    977 CG   PHE C  62     -13.087  23.402  -2.834     1     0      CP1  C
ATOM    978 CD1  PHE C  62     -13.931  24.188  -3.606     1     0      CP1  C
ATOM    979 HD1  PHE C  62     -13.511  24.870  -4.333     1     0      CP1  H
ATOM    980 CE1  PHE C  62     -15.319  24.115  -3.452     1     0      CP1  C
ATOM    981 HE1  PHE C  62     -15.964  24.730  -4.063     1     0      CP1  H
ATOM    982 CZ   PHE C  62     -15.876  23.232  -2.502     1     0      CP1  C
ATOM    983 HZ   PHE C  62     -16.948  23.166  -2.380     1     0      CP1  H
ATOM    984 CD2  PHE C  62     -13.646  22.517  -1.889     1     0      CP1  C
ATOM    985 HD2  PHE C  62     -13.001  21.911  -1.269     1     0      CP1  H
ATOM    986 CE2  PHE C  62     -15.031  22.429  -1.720     1     0      CP1  C
ATOM    987 HE2  PHE C  62     -15.442  21.746  -0.990     1     0      CP1  H
ATOM    988 C    PHE C  62     -11.079  23.955  -0.551     1     0      CP1  C
ATOM    989 O    PHE C  62     -11.908  24.449   0.209     1     0      CP1  O
ATOM    990 N    SER C  63     -10.251  22.990  -0.166     1     0      CP1  N
ATOM    991 HN   SER C  63      -9.544  22.567  -0.732     1     0      CP1  H
ATOM    992 CA   SER C  63     -10.330  22.456   1.193     1     0      CP1  C
ATOM    993 HA   SER C  63     -11.380  22.271   1.377     1     0      CP1  H
ATOM    994 CB   SER C  63      -9.512  21.180   1.332     1     0      CP1  C
ATOM    995 HB1  SER C  63      -8.485  21.384   0.952     1     0      CP1  H
ATOM    996 HB2  SER C  63      -9.414  20.897   2.405     1     0      CP1  H
ATOM    997 OG   SER C  63     -10.101  20.149   0.566     1     0      CP1  O
ATOM    998 HG1  SER C  63     -10.468  20.559  -0.228     1     0      CP1  H
ATOM    999 C    SER C  63      -9.863  23.470   2.222     1     0      CP1  C
ATOM   1000 O    SER C  63     -10.372  23.495   3.336     1     0      CP1  O
ATOM   1001 N    SER C  64      -8.914  24.325   1.844     1     0      CP1  N
ATOM   1002 HN   SER C  64      -8.483  24.370   0.943     1     0      CP1  H
ATOM   1003 CA   SER C  64      -8.417  25.312   2.793     1     0      CP1  C
ATOM   1004 HA   SER C  64      -8.203  24.787   3.715     1     0      CP1  H
ATOM   1005 CB   SER C  64      -7.128  25.983   2.303     1     0      CP1  C
ATOM   1006 HB1  SER C  64      -6.506  26.229   3.194     1     0      CP1  H
ATOM   1007 HB2  SER C  64      -6.538  25.277   1.676     1     0      CP1  H
ATOM   1008 OG   SER C  64      -7.388  27.178   1.599     1     0      CP1  O
ATOM   1009 HG1  SER C  64      -6.549  27.649   1.521     1     0      CP1  H
ATOM   1010 C    SER C  64      -9.519  26.306   3.086     1     0      CP1  C
ATOM   1011 O    SER C  64      -9.612  26.794   4.195     1     0      CP1  O
ATOM   1012 N    VAL C  65     -10.413  26.535   2.123     1     0      CP1  N
ATOM   1013 HN   VAL C  65     -10.401  26.115   1.219     1     0      CP1  H
ATOM   1014 CA   VAL C  65     -11.522  27.462   2.344     1     0      CP1  C
ATOM   1015 HA   VAL C  65     -11.156  28.307   2.913     1     0      CP1  H
ATOM   1016 CB   VAL C  65     -12.109  28.037   1.002     1     0      CP1  C
ATOM   1017 HB   VAL C  65     -12.478  27.172   0.397     1     0      CP1  H
ATOM   1018 CG1  VAL C  65     -13.275  28.986   1.272     1     0      CP1  C
ATOM   1019 HG11 VAL C  65     -13.653  29.414   0.318     1     0      CP1  H
ATOM   1020 HG12 VAL C  65     -14.124  28.464   1.759     1     0      CP1  H
ATOM   1021 HG13 VAL C  65     -12.954  29.828   1.922     1     0      CP1  H
ATOM   1022 CG2  VAL C  65     -11.035  28.791   0.235     1     0      CP1  C
ATOM   1023 HG21 VAL C  65     -11.453  29.233  -0.694     1     0      CP1  H
ATOM   1024 HG22 VAL C  65     -10.616  29.612   0.856     1     0      CP1  H
ATOM   1025 HG23 VAL C  65     -10.203  28.117  -0.059     1     0      CP1  H
ATOM   1026 C    VAL C  65     -12.590  26.757   3.199     1     0      CP1  C
ATOM   1027 O    VAL C  65     -13.254  27.396   4.004     1     0      CP1  O
ATOM   1028 N    GLU C  66     -12.781  25.452   2.988     1     0      CP1  N
ATOM   1029 HN   GLU C  66     -12.323  24.921   2.280     1     0      CP1  H
ATOM   1030 CA   GLU C  66     -13.710  24.673   3.809     1     0      CP1  C
ATOM   1031 HA   GLU C  66     -14.675  25.163   3.823     1     0      CP1  H
ATOM   1032 CB   GLU C  66     -13.856  23.238   3.281     1     0      CP1  C
ATOM   1033 HB1  GLU C  66     -12.886  22.936   2.824     1     0      CP1  H
ATOM   1034 HB2  GLU C  66     -14.024  22.539   4.131     1     0      CP1  H
ATOM   1035 CG   GLU C  66     -14.962  23.064   2.246     1     0      CP1  C
ATOM   1036 HG1  GLU C  66     -14.749  23.701   1.368     1     0      CP1  H
ATOM   1037 HG2  GLU C  66     -15.039  22.008   1.920     1     0      CP1  H
ATOM   1038 CD   GLU C  66     -16.312  23.513   2.770     1     0      CP1  C
ATOM   1039 OE1  GLU C  66     -16.876  24.471   2.196     1     0      CP1  O
ATOM   1040 OE2  GLU C  66     -16.812  22.922   3.752     1     0      CP1  O
ATOM   1041 C    GLU C  66     -13.182  24.656   5.264     1     0      CP1  C
ATOM   1042 O    GLU C  66     -13.964  24.747   6.215     1     0      CP1  O
ATOM   1043 N    HSD C  67     -11.851  24.623   5.407     1     0      CP1  N
ATOM   1044 HN   HSD C  67     -11.247  24.574   4.613     1     0      CP1  H
ATOM   1045 CA   HSD C  67     -11.175  24.654   6.703     1     0      CP1  C
ATOM   1046 HA   HSD C  67     -11.590  23.867   7.320     1     0      CP1  H
ATOM   1047 CB   HSD C  67      -9.685  24.441   6.481     1     0      CP1  C
ATOM   1048 HB1  HSD C  67      -9.502  23.368   6.255     1     0      CP1  H
ATOM   1049 HB2  HSD C  67      -9.356  25.017   5.589     1     0      CP1  H
ATOM   1050 ND1  HSD C  67      -8.803  24.129   8.833     1     0      CP1  N
ATOM   1051 HD1  HSD C  67      -9.333  23.308   9.046     1     0      CP1  H
ATOM   1052 CG   HSD C  67      -8.814  24.821   7.638     1     0      CP1  C
ATOM   1053 CE1  HSD C  67      -7.889  24.650   9.636     1     0      CP1  C
ATOM   1054 HE1  HSD C  67      -7.676  24.276  10.641     1     0      CP1  H
ATOM   1055 NE2  HSD C  67      -7.308  25.657   9.007     1     0      CP1  N
ATOM   1056 CD2  HSD C  67      -7.871  25.787   7.757     1     0      CP1  C
ATOM   1057 HD2  HSD C  67      -7.588  26.566   7.060     1     0      CP1  H
ATOM   1058 C    HSD C  67     -11.460  25.996   7.413     1     0      CP1  C
ATOM   1059 O    HSD C  67     -11.645  26.048   8.643     1     0      CP1  O
ATOM   1060 N    ILE C  68     -11.487  27.083   6.640     1     0      CP1  N
ATOM   1061 HN   ILE C  68     -11.321  27.093   5.656     1     0      CP1  H
ATOM   1062 CA   ILE C  68     -11.774  28.388   7.209     1     0      CP1  C
ATOM   1063 HA   ILE C  68     -11.167  28.507   8.098     1     0      CP1  H
ATOM   1064 CB   ILE C  68     -11.569  29.524   6.171     1     0      CP1  C
ATOM   1065 HB   ILE C  68     -12.014  29.123   5.225     1     0      CP1  H
ATOM   1066 CG2  ILE C  68     -12.231  30.834   6.641     1     0      CP1  C
ATOM   1067 HG21 ILE C  68     -12.216  31.592   5.830     1     0      CP1  H
ATOM   1068 HG22 ILE C  68     -13.291  30.663   6.922     1     0      CP1  H
ATOM   1069 HG23 ILE C  68     -11.699  31.255   7.520     1     0      CP1  H
ATOM   1070 CG1  ILE C  68     -10.085  29.718   5.923     1     0      CP1  C
ATOM   1071 HG11 ILE C  68      -9.620  30.225   6.798     1     0      CP1  H
ATOM   1072 HG12 ILE C  68      -9.602  28.719   5.827     1     0      CP1  H
ATOM   1073 CD   ILE C  68      -9.753  30.509   4.679     1     0      CP1  C
ATOM   1074 HD1  ILE C  68      -8.652  30.558   4.536     1     0      CP1  H
ATOM   1075 HD2  ILE C  68     -10.200  30.032   3.780     1     0      CP1  H
ATOM   1076 HD3  ILE C  68     -10.136  31.548   4.754     1     0      CP1  H
ATOM   1077 C    ILE C  68     -13.226  28.372   7.666     1     0      CP1  C
ATOM   1078 O    ILE C  68     -13.562  28.923   8.712     1     0      CP1  O
ATOM   1079 N    MET C  69     -14.078  27.735   6.867     1     0      CP1  N
ATOM   1080 HN   MET C  69     -13.814  27.279   6.020     1     0      CP1  H
ATOM   1081 CA   MET C  69     -15.503  27.653   7.177     1     0      CP1  C
ATOM   1082 HA   MET C  69     -15.816  28.667   7.397     1     0      CP1  H
ATOM   1083 CB   MET C  69     -16.278  27.086   5.973     1     0      CP1  C
ATOM   1084 HB1  MET C  69     -15.751  26.155   5.658     1     0      CP1  H
ATOM   1085 HB2  MET C  69     -17.294  26.773   6.302     1     0      CP1  H
ATOM   1086 CG   MET C  69     -16.382  28.023   4.750     1     0      CP1  C
ATOM   1087 HG1  MET C  69     -15.369  28.314   4.399     1     0      CP1  H
ATOM   1088 HG2  MET C  69     -16.888  27.492   3.914     1     0      CP1  H
ATOM   1089 SD   MET C  69     -17.289  29.547   5.071     1     0      CP1  S
ATOM   1090 CE   MET C  69     -18.905  28.959   5.373     1     0      CP1  C
ATOM   1091 HE1  MET C  69     -19.600  29.800   5.582     1     0      CP1  H
ATOM   1092 HE2  MET C  69     -19.297  28.401   4.495     1     0      CP1  H
ATOM   1093 HE3  MET C  69     -18.925  28.275   6.249     1     0      CP1  H
ATOM   1094 C    MET C  69     -15.827  26.791   8.406     1     0      CP1  C
ATOM   1095 O    MET C  69     -16.715  27.123   9.191     1     0      CP1  O
ATOM   1096 N    ARG C  70     -15.087  25.698   8.575     1     0      CP1  N
ATOM   1097 HN   ARG C  70     -14.316  25.481   7.980     1     0      CP1  H
ATOM   1098 CA   ARG C  70     -15.370  24.756   9.648     1     0      CP1  C
ATOM   1099 HA   ARG C  70     -16.390  24.972   9.942     1     0      CP1  H
ATOM   1100 CB   ARG C  70     -15.336  23.321   9.092     1     0      CP1  C
ATOM   1101 HB1  ARG C  70     -14.299  23.154   8.714     1     0      CP1  H
ATOM   1102 HB2  ARG C  70     -15.480  22.596   9.923     1     0      CP1  H
ATOM   1103 CG   ARG C  70     -16.320  23.068   7.955     1     0      CP1  C
ATOM   1104 HG1  ARG C  70     -17.348  23.037   8.377     1     0      CP1  H
ATOM   1105 HG2  ARG C  70     -16.307  23.942   7.264     1     0      CP1  H
ATOM   1106 CD   ARG C  70     -15.955  21.801   7.165     1     0      CP1  C
ATOM   1107 HD1  ARG C  70     -14.918  21.897   6.769     1     0      CP1  H
ATOM   1108 HD2  ARG C  70     -16.010  20.890   7.805     1     0      CP1  H
ATOM   1109 NE   ARG C  70     -16.881  21.600   6.056     1     0      CP1  N
ATOM   1110 HE   ARG C  70     -16.575  22.035   5.201     1     0      CP1  H
ATOM   1111 CZ   ARG C  70     -18.024  20.917   6.130     1     0      CP1  C
ATOM   1112 NH1  ARG C  70     -18.815  20.808   5.058     1     0      CP1  N
ATOM   1113 HH11 ARG C  70     -19.677  20.323   5.114     1     0      CP1  H
ATOM   1114 HH12 ARG C  70     -18.554  21.351   4.257     1     0      CP1  H
ATOM   1115 NH2  ARG C  70     -18.375  20.336   7.273     1     0      CP1  N
ATOM   1116 HH21 ARG C  70     -19.177  19.757   7.307     1     0      CP1  H
ATOM   1117 HH22 ARG C  70     -17.702  20.335   8.001     1     0      CP1  H
ATOM   1118 C    ARG C  70     -14.533  24.811  10.912     1     0      CP1  C
ATOM   1119 O    ARG C  70     -15.090  24.770  11.999     1     0      CP1  O
ATOM   1120 N    ASP C  71     -13.215  24.919  10.760     1     0      CP1  N
ATOM   1121 HN   ASP C  71     -12.766  25.021   9.876     1     0      CP1  H
ATOM   1122 CA   ASP C  71     -12.274  24.900  11.879     1     0      CP1  C
ATOM   1123 HA   ASP C  71     -12.837  24.406  12.663     1     0      CP1  H
ATOM   1124 CB   ASP C  71     -11.061  24.070  11.482     1     0      CP1  C
ATOM   1125 HB1  ASP C  71     -10.414  24.667  10.808     1     0      CP1  H
ATOM   1126 HB2  ASP C  71     -10.469  23.791  12.376     1     0      CP1  H
ATOM   1127 CG   ASP C  71     -11.433  22.806  10.743     1     0      CP1  C
ATOM   1128 OD1  ASP C  71     -10.755  22.496   9.740     1     0      CP1  O
ATOM   1129 OD2  ASP C  71     -12.385  22.113  11.168     1     0      CP1  O
ATOM   1130 C    ASP C  71     -11.761  26.218  12.466     1     0      CP1  C
ATOM   1131 O    ASP C  71     -11.306  26.232  13.605     1     0      CP1  O
ATOM   1132 N    VAL C  72     -11.757  27.295  11.676     1     0      CP1  N
ATOM   1133 HN   VAL C  72     -12.082  27.297  10.734     1     0      CP1  H
ATOM   1134 CA   VAL C  72     -11.265  28.578  12.143     1     0      CP1  C
ATOM   1135 HA   VAL C  72     -10.411  28.399  12.784     1     0      CP1  H
ATOM   1136 CB   VAL C  72     -10.850  29.482  10.934     1     0      CP1  C
ATOM   1137 HB   VAL C  72     -11.710  29.507  10.220     1     0      CP1  H
ATOM   1138 CG1  VAL C  72     -10.545  30.898  11.383     1     0      CP1  C
ATOM   1139 HG11 VAL C  72     -10.215  31.514  10.519     1     0      CP1  H
ATOM   1140 HG12 VAL C  72     -11.439  31.391  11.818     1     0      CP1  H
ATOM   1141 HG13 VAL C  72      -9.731  30.903  12.139     1     0      CP1  H
ATOM   1142 CG2  VAL C  72      -9.642  28.891  10.231     1     0      CP1  C
ATOM   1143 HG21 VAL C  72      -9.315  29.546   9.395     1     0      CP1  H
ATOM   1144 HG22 VAL C  72      -8.794  28.779  10.940     1     0      CP1  H
ATOM   1145 HG23 VAL C  72      -9.874  27.893   9.804     1     0      CP1  H
ATOM   1146 C    VAL C  72     -12.337  29.254  12.988     1     0      CP1  C
ATOM   1147 O    VAL C  72     -13.469  29.388  12.558     1     0      CP1  O
ATOM   1148 N    HSD C  73     -12.001  29.661  14.207     1     0      CP1  N
ATOM   1149 HN   HSD C  73     -11.100  29.559  14.626     1     0      CP1  H
ATOM   1150 CA   HSD C  73     -13.010  30.323  15.045     1     0      CP1  C
ATOM   1151 HA   HSD C  73     -13.861  29.659  15.128     1     0      CP1  H
ATOM   1152 CB   HSD C  73     -12.479  30.591  16.462     1     0      CP1  C
ATOM   1153 HB1  HSD C  73     -11.627  31.302  16.401     1     0      CP1  H
ATOM   1154 HB2  HSD C  73     -13.269  31.088  17.067     1     0      CP1  H
ATOM   1155 ND1  HSD C  73     -12.869  28.294  17.423     1     0      CP1  N
ATOM   1156 HD1  HSD C  73     -13.842  28.246  17.195     1     0      CP1  H
ATOM   1157 CG   HSD C  73     -12.022  29.351  17.164     1     0      CP1  C
ATOM   1158 CE1  HSD C  73     -12.172  27.287  17.924     1     0      CP1  C
ATOM   1159 HE1  HSD C  73     -12.607  26.323  18.202     1     0      CP1  H
ATOM   1160 NE2  HSD C  73     -10.907  27.656  18.010     1     0      CP1  N
ATOM   1161 CD2  HSD C  73     -10.787  28.946  17.549     1     0      CP1  C
ATOM   1162 HD2  HSD C  73      -9.851  29.492  17.555     1     0      CP1  H
ATOM   1163 C    HSD C  73     -13.496  31.604  14.386     1     0      CP1  C
ATOM   1164 O    HSD C  73     -12.712  32.514  14.092     1     0      CP1  O
ATOM   1165 N    ASN C  74     -14.797  31.649  14.134     1     0      CP1  N
ATOM   1166 HN   ASN C  74     -15.417  30.904  14.378     1     0      CP1  H
ATOM   1167 CA   ASN C  74     -15.443  32.785  13.479     1     0      CP1  C
ATOM   1168 HA   ASN C  74     -16.511  32.601  13.533     1     0      CP1  H
ATOM   1169 CB   ASN C  74     -15.063  34.110  14.157     1     0      CP1  C
ATOM   1170 HB1  ASN C  74     -13.957  34.214  14.104     1     0      CP1  H
ATOM   1171 HB2  ASN C  74     -15.505  34.965  13.606     1     0      CP1  H
ATOM   1172 CG   ASN C  74     -15.470  34.170  15.632     1     0      CP1  C
ATOM   1173 OD1  ASN C  74     -14.640  34.461  16.502     1     0      CP1  O
ATOM   1174 ND2  ASN C  74     -16.740  33.948  15.910     1     0      CP1  N
ATOM   1175 HD21 ASN C  74     -17.014  33.997  16.867     1     0      CP1  H
ATOM   1176 HD22 ASN C  74     -17.387  33.771  15.175     1     0      CP1  H
ATOM   1177 C    ASN C  74     -15.052  32.832  11.989     1     0      CP1  C
ATOM   1178 O    ASN C  74     -15.306  33.822  11.320     1     0      CP1  O
ATOM   1179 N    GLY C  75     -14.456  31.749  11.490     1     0      CP1  N
ATOM   1180 HN   GLY C  75     -14.266  30.940  12.045     1     0      CP1  H
ATOM   1181 CA   GLY C  75     -14.040  31.670  10.102     1     0      CP1  C
ATOM   1182 HA1  GLY C  75     -13.647  30.672   9.967     1     0      CP1  H
ATOM   1183 HA2  GLY C  75     -13.311  32.457   9.961     1     0      CP1  H
ATOM   1184 C    GLY C  75     -15.157  31.878   9.088     1     0      CP1  C
ATOM   1185 O    GLY C  75     -14.986  32.586   8.100     1     0      CP1  O
ATOM   1186 N    TYR C  76     -16.319  31.308   9.354     1     0      CP1  N
ATOM   1187 HN   TYR C  76     -16.515  30.756  10.162     1     0      CP1  H
ATOM   1188 CA   TYR C  76     -17.436  31.458   8.442     1     0      CP1  C
ATOM   1189 HA   TYR C  76     -17.078  31.186   7.456     1     0      CP1  H
ATOM   1190 CB   TYR C  76     -18.611  30.559   8.865     1     0      CP1  C
ATOM   1191 HB1  TYR C  76     -19.410  30.616   8.093     1     0      CP1  H
ATOM   1192 HB2  TYR C  76     -18.290  29.497   8.928     1     0      CP1  H
ATOM   1193 CG   TYR C  76     -19.238  30.964  10.165     1     0      CP1  C
ATOM   1194 CD1  TYR C  76     -20.312  31.837  10.191     1     0      CP1  C
ATOM   1195 HD1  TYR C  76     -20.711  32.226   9.264     1     0      CP1  H
ATOM   1196 CE1  TYR C  76     -20.871  32.239  11.372     1     0      CP1  C
ATOM   1197 HE1  TYR C  76     -21.701  32.930  11.380     1     0      CP1  H
ATOM   1198 CZ   TYR C  76     -20.370  31.767  12.567     1     0      CP1  C
ATOM   1199 OH   TYR C  76     -20.952  32.161  13.749     1     0      CP1  O
ATOM   1200 HH   TYR C  76     -20.519  31.680  14.457     1     0      CP1  H
ATOM   1201 CD2  TYR C  76     -18.737  30.496  11.377     1     0      CP1  C
ATOM   1202 HD2  TYR C  76     -17.874  29.845  11.390     1     0      CP1  H
ATOM   1203 CE2  TYR C  76     -19.301  30.894  12.582     1     0      CP1  C
ATOM   1204 HE2  TYR C  76     -18.886  30.535  13.512     1     0      CP1  H
ATOM   1205 C    TYR C  76     -17.868  32.917   8.376     1     0      CP1  C
ATOM   1206 O    TYR C  76     -18.352  33.355   7.348     1     0      CP1  O
ATOM   1207 N    ILE C  77     -17.684  33.660   9.464     1     0      CP1  N
ATOM   1208 HN   ILE C  77     -17.289  33.309  10.311     1     0      CP1  H
ATOM   1209 CA   ILE C  77     -18.048  35.068   9.514     1     0      CP1  C
ATOM   1210 HA   ILE C  77     -19.032  35.164   9.073     1     0      CP1  H
ATOM   1211 CB   ILE C  77     -17.940  35.648  10.946     1     0      CP1  C
ATOM   1212 HB   ILE C  77     -16.996  35.208  11.356     1     0      CP1  H
ATOM   1213 CG2  ILE C  77     -17.970  37.176  10.926     1     0      CP1  C
ATOM   1214 HG21 ILE C  77     -17.736  37.585  11.931     1     0      CP1  H
ATOM   1215 HG22 ILE C  77     -17.217  37.578  10.216     1     0      CP1  H
ATOM   1216 HG23 ILE C  77     -18.971  37.550  10.624     1     0      CP1  H
ATOM   1217 CG1  ILE C  77     -19.079  35.135  11.818     1     0      CP1  C
ATOM   1218 HG11 ILE C  77     -20.055  35.462  11.394     1     0      CP1  H
ATOM   1219 HG12 ILE C  77     -19.071  34.021  11.803     1     0      CP1  H
ATOM   1220 CD   ILE C  77     -18.970  35.611  13.293     1     0      CP1  C
ATOM   1221 HD1  ILE C  77     -19.786  35.167  13.903     1     0      CP1  H
ATOM   1222 HD2  ILE C  77     -17.998  35.301  13.734     1     0      CP1  H
ATOM   1223 HD3  ILE C  77     -19.052  36.716  13.362     1     0      CP1  H
ATOM   1224 C    ILE C  77     -17.089  35.854   8.627     1     0      CP1  C
ATOM   1225 O    ILE C  77     -17.495  36.776   7.939     1     0      CP1  O
ATOM   1226 N    LEU C  78     -15.806  35.525   8.691     1     0      CP1  N
ATOM   1227 HN   LEU C  78     -15.418  34.816   9.277     1     0      CP1  H
ATOM   1228 CA   LEU C  78     -14.835  36.213   7.868     1     0      CP1  C
ATOM   1229 HA   LEU C  78     -14.973  37.272   8.045     1     0      CP1  H
ATOM   1230 CB   LEU C  78     -13.420  35.774   8.242     1     0      CP1  C
ATOM   1231 HB1  LEU C  78     -13.364  34.673   8.081     1     0      CP1  H
ATOM   1232 HB2  LEU C  78     -12.699  36.226   7.525     1     0      CP1  H
ATOM   1233 CG   LEU C  78     -12.910  36.037   9.663     1     0      CP1  C
ATOM   1234 HG   LEU C  78     -13.591  35.528  10.387     1     0      CP1  H
ATOM   1235 CD1  LEU C  78     -11.500  35.465   9.790     1     0      CP1  C
ATOM   1236 HD11 LEU C  78     -11.081  35.681  10.796     1     0      CP1  H
ATOM   1237 HD12 LEU C  78     -11.510  34.363   9.645     1     0      CP1  H
ATOM   1238 HD13 LEU C  78     -10.825  35.912   9.030     1     0      CP1  H
ATOM   1239 CD2  LEU C  78     -12.909  37.507   9.980     1     0      CP1  C
ATOM   1240 HD21 LEU C  78     -12.554  37.677  11.020     1     0      CP1  H
ATOM   1241 HD22 LEU C  78     -12.241  38.072   9.300     1     0      CP1  H
ATOM   1242 HD23 LEU C  78     -13.935  37.925   9.890     1     0      CP1  H
ATOM   1243 C    LEU C  78     -15.086  35.956   6.372     1     0      CP1  C
ATOM   1244 O    LEU C  78     -15.099  36.903   5.561     1     0      CP1  O
ATOM   1245 N    ARG C  79     -15.332  34.696   6.014     1     0      CP1  N
ATOM   1246 HN   ARG C  79     -15.379  33.949   6.674     1     0      CP1  H
ATOM   1247 CA   ARG C  79     -15.546  34.349   4.620     1     0      CP1  C
ATOM   1248 HA   ARG C  79     -14.748  34.786   4.031     1     0      CP1  H
ATOM   1249 CB   ARG C  79     -15.517  32.828   4.360     1     0      CP1  C
ATOM   1250 HB1  ARG C  79     -14.681  32.419   4.976     1     0      CP1  H
ATOM   1251 HB2  ARG C  79     -16.446  32.364   4.759     1     0      CP1  H
ATOM   1252 CG   ARG C  79     -15.280  32.497   2.870     1     0      CP1  C
ATOM   1253 HG1  ARG C  79     -14.507  33.190   2.472     1     0      CP1  H
ATOM   1254 HG2  ARG C  79     -14.837  31.478   2.792     1     0      CP1  H
ATOM   1255 CD   ARG C  79     -16.543  32.508   1.972     1     0      CP1  C
ATOM   1256 HD1  ARG C  79     -17.287  33.225   2.389     1     0      CP1  H
ATOM   1257 HD2  ARG C  79     -16.300  32.813   0.927     1     0      CP1  H
ATOM   1258 NE   ARG C  79     -16.997  31.145   2.009     1     0      CP1  N
ATOM   1259 HE   ARG C  79     -17.519  30.924   2.841     1     0      CP1  H
ATOM   1260 CZ   ARG C  79     -16.787  30.219   1.080     1     0      CP1  C
ATOM   1261 NH1  ARG C  79     -17.200  29.005   1.362     1     0      CP1  N
ATOM   1262 HH11 ARG C  79     -17.053  28.261   0.725     1     0      CP1  H
ATOM   1263 HH12 ARG C  79     -17.538  28.856   2.294     1     0      CP1  H
ATOM   1264 NH2  ARG C  79     -16.363  30.513  -0.158     1     0      CP1  N
ATOM   1265 HH21 ARG C  79     -16.304  29.800  -0.842     1     0      CP1  H
ATOM   1266 HH22 ARG C  79     -16.324  31.473  -0.402     1     0      CP1  H
ATOM   1267 C    ARG C  79     -16.836  34.942   4.106     1     0      CP1  C
ATOM   1268 O    ARG C  79     -16.844  35.500   3.007     1     0      CP1  O
ATOM   1269 N    TYR C  80     -17.918  34.826   4.885     1     0      CP1  N
ATOM   1270 HN   TYR C  80     -17.946  34.372   5.774     1     0      CP1  H
ATOM   1271 CA   TYR C  80     -19.191  35.389   4.453     1     0      CP1  C
ATOM   1272 HA   TYR C  80     -19.356  35.018   3.449     1     0      CP1  H
ATOM   1273 CB   TYR C  80     -20.355  34.916   5.327     1     0      CP1  C
ATOM   1274 HB1  TYR C  80     -20.043  34.941   6.394     1     0      CP1  H
ATOM   1275 HB2  TYR C  80     -21.226  35.598   5.224     1     0      CP1  H
ATOM   1276 CG   TYR C  80     -20.790  33.500   5.033     1     0      CP1  C
ATOM   1277 CD1  TYR C  80     -20.768  33.003   3.720     1     0      CP1  C
ATOM   1278 HD1  TYR C  80     -20.436  33.638   2.910     1     0      CP1  H
ATOM   1279 CE1  TYR C  80     -21.193  31.697   3.440     1     0      CP1  C
ATOM   1280 HE1  TYR C  80     -21.181  31.321   2.428     1     0      CP1  H
ATOM   1281 CZ   TYR C  80     -21.641  30.885   4.485     1     0      CP1  C
ATOM   1282 OH   TYR C  80     -22.081  29.621   4.206     1     0      CP1  O
ATOM   1283 HH   TYR C  80     -22.981  29.551   4.530     1     0      CP1  H
ATOM   1284 CD2  TYR C  80     -21.245  32.651   6.062     1     0      CP1  C
ATOM   1285 HD2  TYR C  80     -21.308  33.018   7.077     1     0      CP1  H
ATOM   1286 CE2  TYR C  80     -21.665  31.357   5.796     1     0      CP1  C
ATOM   1287 HE2  TYR C  80     -22.026  30.735   6.601     1     0      CP1  H
ATOM   1288 C    TYR C  80     -19.153  36.918   4.369     1     0      CP1  C
ATOM   1289 O    TYR C  80     -19.859  37.486   3.546     1     0      CP1  O
ATOM   1290 N    LEU C  81     -18.376  37.573   5.236     1     0      CP1  N
ATOM   1291 HN   LEU C  81     -17.844  37.129   5.954     1     0      CP1  H
ATOM   1292 CA   LEU C  81     -18.239  39.040   5.201     1     0      CP1  C
ATOM   1293 HA   LEU C  81     -19.233  39.466   5.159     1     0      CP1  H
ATOM   1294 CB   LEU C  81     -17.420  39.560   6.383     1     0      CP1  C
ATOM   1295 HB1  LEU C  81     -16.928  38.679   6.855     1     0      CP1  H
ATOM   1296 HB2  LEU C  81     -16.597  40.203   5.998     1     0      CP1  H
ATOM   1297 CG   LEU C  81     -18.184  40.310   7.476     1     0      CP1  C
ATOM   1298 HG   LEU C  81     -18.875  39.599   7.990     1     0      CP1  H
ATOM   1299 CD1  LEU C  81     -17.182  40.884   8.479     1     0      CP1  C
ATOM   1300 HD11 LEU C  81     -17.707  41.476   9.259     1     0      CP1  H
ATOM   1301 HD12 LEU C  81     -16.619  40.068   8.980     1     0      CP1  H
ATOM   1302 HD13 LEU C  81     -16.455  41.551   7.969     1     0      CP1  H
ATOM   1303 CD2  LEU C  81     -19.011  41.421   6.891     1     0      CP1  C
ATOM   1304 HD21 LEU C  81     -19.575  41.946   7.692     1     0      CP1  H
ATOM   1305 HD22 LEU C  81     -18.381  42.173   6.376     1     0      CP1  H
ATOM   1306 HD23 LEU C  81     -19.743  41.017   6.159     1     0      CP1  H
ATOM   1307 C    LEU C  81     -17.510  39.432   3.903     1     0      CP1  C
ATOM   1308 O    LEU C  81     -17.942  40.324   3.173     1     0      CP1  O
ATOM   1309 N    HSD C  82     -16.405  38.741   3.648     1     0      CP1  N
ATOM   1310 HN   HSD C  82     -16.068  38.032   4.266     1     0      CP1  H
ATOM   1311 CA   HSD C  82     -15.599  38.958   2.455     1     0      CP1  C
ATOM   1312 HA   HSD C  82     -15.278  39.992   2.471     1     0      CP1  H
ATOM   1313 CB   HSD C  82     -14.396  38.016   2.469     1     0      CP1  C
ATOM   1314 HB1  HSD C  82     -14.039  37.900   3.516     1     0      CP1  H
ATOM   1315 HB2  HSD C  82     -14.710  37.007   2.124     1     0      CP1  H
ATOM   1316 ND1  HSD C  82     -12.491  39.593   1.934     1     0      CP1  N
ATOM   1317 HD1  HSD C  82     -12.564  40.154   2.759     1     0      CP1  H
ATOM   1318 CG   HSD C  82     -13.256  38.488   1.629     1     0      CP1  C
ATOM   1319 CE1  HSD C  82     -11.552  39.716   0.988     1     0      CP1  C
ATOM   1320 HE1  HSD C  82     -10.796  40.505   0.979     1     0      CP1  H
ATOM   1321 NE2  HSD C  82     -11.661  38.762   0.088     1     0      CP1  N
ATOM   1322 CD2  HSD C  82     -12.736  37.978   0.477     1     0      CP1  C
ATOM   1323 HD2  HSD C  82     -13.067  37.134  -0.116     1     0      CP1  H
ATOM   1324 C    HSD C  82     -16.400  38.748   1.166     1     0      CP1  C
ATOM   1325 O    HSD C  82     -16.417  39.630   0.299     1     0      CP1  O
ATOM   1326 N    ALA C  83     -17.120  37.627   1.074     1     0      CP1  N
ATOM   1327 HN   ALA C  83     -17.167  36.952   1.810     1     0      CP1  H
ATOM   1328 CA   ALA C  83     -17.902  37.305  -0.129     1     0      CP1  C
ATOM   1329 HA   ALA C  83     -17.274  37.397  -1.008     1     0      CP1  H
ATOM   1330 CB   ALA C  83     -18.363  35.859  -0.112     1     0      CP1  C
ATOM   1331 HB1  ALA C  83     -17.484  35.189  -0.004     1     0      CP1  H
ATOM   1332 HB2  ALA C  83     -19.046  35.668   0.744     1     0      CP1  H
ATOM   1333 HB3  ALA C  83     -18.889  35.586  -1.052     1     0      CP1  H
ATOM   1334 C    ALA C  83     -19.076  38.240  -0.343     1     0      CP1  C
ATOM   1335 O    ALA C  83     -19.211  38.851  -1.414     1     0      CP1  O
ATOM   1336 N    ASN C  84     -19.872  38.427   0.702     1     0      CP1  N
ATOM   1337 HN   ASN C  84     -19.754  37.990   1.593     1     0      CP1  H
ATOM   1338 CA   ASN C  84     -21.018  39.319   0.616     1     0      CP1  C
ATOM   1339 HA   ASN C  84     -21.520  39.063  -0.311     1     0      CP1  H
ATOM   1340 CB   ASN C  84     -21.964  39.091   1.793     1     0      CP1  C
ATOM   1341 HB1  ASN C  84     -21.345  38.971   2.709     1     0      CP1  H
ATOM   1342 HB2  ASN C  84     -22.613  39.978   1.944     1     0      CP1  H
ATOM   1343 CG   ASN C  84     -22.805  37.836   1.614     1     0      CP1  C
ATOM   1344 OD1  ASN C  84     -23.760  37.852   0.849     1     0      CP1  O
ATOM   1345 ND2  ASN C  84     -22.423  36.730   2.273     1     0      CP1  N
ATOM   1346 HD21 ASN C  84     -22.971  35.908   2.143     1     0      CP1  H
ATOM   1347 HD22 ASN C  84     -21.605  36.745   2.839     1     0      CP1  H
ATOM   1348 C    ASN C  84     -20.589  40.770   0.521     1     0      CP1  C
ATOM   1349 O    ASN C  84     -21.258  41.579  -0.116     1     0      CP1  O
ATOM   1350 N    GLY C  85     -19.460  41.085   1.138     1     0      CP1  N
ATOM   1351 HN   GLY C  85     -18.928  40.420   1.660     1     0      CP1  H
ATOM   1352 CA   GLY C  85     -18.918  42.426   1.097     1     0      CP1  C
ATOM   1353 HA1  GLY C  85     -18.041  42.439   1.729     1     0      CP1  H
ATOM   1354 HA2  GLY C  85     -19.700  43.105   1.408     1     0      CP1  H
ATOM   1355 C    GLY C  85     -18.494  42.813  -0.299     1     0      CP1  C
ATOM   1356 O    GLY C  85     -18.618  43.969  -0.675     1     0      CP1  O
ATOM   1357 N    ALA C  86     -17.963  41.856  -1.057     1     0      CP1  N
ATOM   1358 HN   ALA C  86     -17.818  40.922  -0.731     1     0      CP1  H
ATOM   1359 CA   ALA C  86     -17.550  42.111  -2.438     1     0      CP1  C
ATOM   1360 HA   ALA C  86     -16.844  42.931  -2.505     1     0      CP1  H
ATOM   1361 CB   ALA C  86     -16.920  40.855  -3.051     1     0      CP1  C
ATOM   1362 HB1  ALA C  86     -15.998  40.589  -2.491     1     0      CP1  H
ATOM   1363 HB2  ALA C  86     -17.617  39.990  -2.994     1     0      CP1  H
ATOM   1364 HB3  ALA C  86     -16.641  41.015  -4.115     1     0      CP1  H
ATOM   1365 C    ALA C  86     -18.791  42.541  -3.238     1     0      CP1  C
ATOM   1366 O    ALA C  86     -18.752  43.527  -3.974     1     0      CP1  O
ATOM   1367 N    SER C  87     -19.915  41.866  -3.006     1     0      CP1  N
ATOM   1368 HN   SER C  87     -19.991  41.105  -2.362     1     0      CP1  H
ATOM   1369 CA   SER C  87     -21.156  42.193  -3.692     1     0      CP1  C
ATOM   1370 HA   SER C  87     -20.913  42.239  -4.745     1     0      CP1  H
ATOM   1371 CB   SER C  87     -22.245  41.155  -3.393     1     0      CP1  C
ATOM   1372 HB1  SER C  87     -22.117  40.812  -2.341     1     0      CP1  H
ATOM   1373 HB2  SER C  87     -23.254  41.620  -3.465     1     0      CP1  H
ATOM   1374 OG   SER C  87     -22.134  40.039  -4.252     1     0      CP1  O
ATOM   1375 HG1  SER C  87     -21.282  39.623  -4.068     1     0      CP1  H
ATOM   1376 C    SER C  87     -21.657  43.551  -3.289     1     0      CP1  C
ATOM   1377 O    SER C  87     -22.161  44.303  -4.131     1     0      CP1  O
ATOM   1378 N    PHE C  88     -21.569  43.848  -1.994     1     0      CP1  N
ATOM   1379 HN   PHE C  88     -21.200  43.239  -1.294     1     0      CP1  H
ATOM   1380 CA   PHE C  88     -22.025  45.138  -1.492     1     0      CP1  C
ATOM   1381 HA   PHE C  88     -23.021  45.288  -1.890     1     0      CP1  H
ATOM   1382 CB   PHE C  88     -22.052  45.132   0.040     1     0      CP1  C
ATOM   1383 HB1  PHE C  88     -21.255  44.454   0.415     1     0      CP1  H
ATOM   1384 HB2  PHE C  88     -21.841  46.144   0.448     1     0      CP1  H
ATOM   1385 CG   PHE C  88     -23.346  44.620   0.614     1     0      CP1  C
ATOM   1386 CD1  PHE C  88     -24.196  45.476   1.318     1     0      CP1  C
ATOM   1387 HD1  PHE C  88     -23.895  46.499   1.499     1     0      CP1  H
ATOM   1388 CE1  PHE C  88     -25.417  45.034   1.794     1     0      CP1  C
ATOM   1389 HE1  PHE C  88     -26.065  45.712   2.332     1     0      CP1  H
ATOM   1390 CZ   PHE C  88     -25.808  43.715   1.571     1     0      CP1  C
ATOM   1391 HZ   PHE C  88     -26.765  43.366   1.931     1     0      CP1  H
ATOM   1392 CD2  PHE C  88     -23.746  43.305   0.404     1     0      CP1  C
ATOM   1393 HD2  PHE C  88     -23.092  42.617  -0.114     1     0      CP1  H
ATOM   1394 CE2  PHE C  88     -24.967  42.848   0.874     1     0      CP1  C
ATOM   1395 HE2  PHE C  88     -25.261  41.822   0.700     1     0      CP1  H
ATOM   1396 C    PHE C  88     -21.145  46.273  -2.040     1     0      CP1  C
ATOM   1397 O    PHE C  88     -21.616  47.374  -2.306     1     0      CP1  O
ATOM   1398 N    PHE C  89     -19.872  45.961  -2.239     1     0      CP1  N
ATOM   1399 HN   PHE C  89     -19.518  45.051  -2.028     1     0      CP1  H
ATOM   1400 CA   PHE C  89     -18.880  46.887  -2.772     1     0      CP1  C
ATOM   1401 HA   PHE C  89     -18.898  47.782  -2.163     1     0      CP1  H
ATOM   1402 CB   PHE C  89     -17.534  46.148  -2.807     1     0      CP1  C
ATOM   1403 HB1  PHE C  89     -17.400  45.590  -1.854     1     0      CP1  H
ATOM   1404 HB2  PHE C  89     -17.509  45.401  -3.630     1     0      CP1  H
ATOM   1405 CG   PHE C  89     -16.322  47.030  -2.927     1     0      CP1  C
ATOM   1406 CD1  PHE C  89     -16.427  48.397  -3.089     1     0      CP1  C
ATOM   1407 HD1  PHE C  89     -17.405  48.854  -3.159     1     0      CP1  H
ATOM   1408 CE1  PHE C  89     -15.293  49.194  -3.169     1     0      CP1  C
ATOM   1409 HE1  PHE C  89     -15.391  50.264  -3.288     1     0      CP1  H
ATOM   1410 CZ   PHE C  89     -14.051  48.640  -3.092     1     0      CP1  C
ATOM   1411 HZ   PHE C  89     -13.172  49.266  -3.147     1     0      CP1  H
ATOM   1412 CD2  PHE C  89     -15.056  46.475  -2.851     1     0      CP1  C
ATOM   1413 HD2  PHE C  89     -14.940  45.405  -2.748     1     0      CP1  H
ATOM   1414 CE2  PHE C  89     -13.917  47.271  -2.932     1     0      CP1  C
ATOM   1415 HE2  PHE C  89     -12.938  46.817  -2.871     1     0      CP1  H
ATOM   1416 C    PHE C  89     -19.347  47.295  -4.194     1     0      CP1  C
ATOM   1417 O    PHE C  89     -19.287  48.477  -4.557     1     0      CP1  O
ATOM   1418 N    PHE C  90     -19.857  46.333  -4.973     1     0      CP1  N
ATOM   1419 HN   PHE C  90     -19.939  45.374  -4.705     1     0      CP1  H
ATOM   1420 CA   PHE C  90     -20.349  46.632  -6.326     1     0      CP1  C
ATOM   1421 HA   PHE C  90     -19.609  47.295  -6.757     1     0      CP1  H
ATOM   1422 CB   PHE C  90     -20.427  45.384  -7.211     1     0      CP1  C
ATOM   1423 HB1  PHE C  90     -20.841  44.541  -6.616     1     0      CP1  H
ATOM   1424 HB2  PHE C  90     -21.112  45.545  -8.071     1     0      CP1  H
ATOM   1425 CG   PHE C  90     -19.098  44.936  -7.708     1     0      CP1  C
ATOM   1426 CD1  PHE C  90     -18.430  45.666  -8.698     1     0      CP1  C
ATOM   1427 HD1  PHE C  90     -18.929  46.496  -9.179     1     0      CP1  H
ATOM   1428 CE1  PHE C  90     -17.116  45.327  -9.080     1     0      CP1  C
ATOM   1429 HE1  PHE C  90     -16.607  45.905  -9.838     1     0      CP1  H
ATOM   1430 CZ   PHE C  90     -16.483  44.254  -8.472     1     0      CP1  C
ATOM   1431 HZ   PHE C  90     -15.471  43.992  -8.745     1     0      CP1  H
ATOM   1432 CD2  PHE C  90     -18.453  43.861  -7.124     1     0      CP1  C
ATOM   1433 HD2  PHE C  90     -18.964  43.262  -6.383     1     0      CP1  H
ATOM   1434 CE2  PHE C  90     -17.151  43.521  -7.502     1     0      CP1  C
ATOM   1435 HE2  PHE C  90     -16.658  42.679  -7.037     1     0      CP1  H
ATOM   1436 C    PHE C  90     -21.667  47.372  -6.339     1     0      CP1  C
ATOM   1437 O    PHE C  90     -21.844  48.271  -7.153     1     0      CP1  O
ATOM   1438 N    MET C  91     -22.589  46.999  -5.450     1     0      CP1  N
ATOM   1439 HN   MET C  91     -22.478  46.256  -4.793     1     0      CP1  H
ATOM   1440 CA   MET C  91     -23.876  47.681  -5.375     1     0      CP1  C
ATOM   1441 HA   MET C  91     -24.365  47.602  -6.338     1     0      CP1  H
ATOM   1442 CB   MET C  91     -24.766  47.113  -4.232     1     0      CP1  C
ATOM   1443 HB1  MET C  91     -24.180  47.206  -3.288     1     0      CP1  H
ATOM   1444 HB2  MET C  91     -25.663  47.759  -4.107     1     0      CP1  H
ATOM   1445 CG   MET C  91     -25.207  45.633  -4.375     1     0      CP1  C
ATOM   1446 HG1  MET C  91     -25.945  45.528  -5.198     1     0      CP1  H
ATOM   1447 HG2  MET C  91     -24.327  45.004  -4.631     1     0      CP1  H
ATOM   1448 SD   MET C  91     -26.016  44.815  -2.880     1     0      CP1  S
ATOM   1449 CE   MET C  91     -26.863  43.361  -3.601     1     0      CP1  C
ATOM   1450 HE1  MET C  91     -27.399  42.785  -2.816     1     0      CP1  H
ATOM   1451 HE2  MET C  91     -27.608  43.672  -4.365     1     0      CP1  H
ATOM   1452 HE3  MET C  91     -26.137  42.677  -4.090     1     0      CP1  H
ATOM   1453 C    MET C  91     -23.609  49.170  -5.112     1     0      CP1  C
ATOM   1454 O    MET C  91     -24.150  50.042  -5.792     1     0      CP1  O
ATOM   1455 N    VAL C  92     -22.743  49.452  -4.143     1     0      CP1  N
ATOM   1456 HN   VAL C  92     -22.255  48.763  -3.614     1     0      CP1  H
ATOM   1457 CA   VAL C  92     -22.434  50.825  -3.772     1     0      CP1  C
ATOM   1458 HA   VAL C  92     -23.380  51.334  -3.635     1     0      CP1  H
ATOM   1459 CB   VAL C  92     -21.713  50.884  -2.385     1     0      CP1  C
ATOM   1460 HB   VAL C  92     -20.817  50.219  -2.442     1     0      CP1  H
ATOM   1461 CG1  VAL C  92     -21.263  52.302  -2.075     1     0      CP1  C
ATOM   1462 HG11 VAL C  92     -20.787  52.345  -1.072     1     0      CP1  H
ATOM   1463 HG12 VAL C  92     -20.516  52.665  -2.811     1     0      CP1  H
ATOM   1464 HG13 VAL C  92     -22.129  52.998  -2.074     1     0      CP1  H
ATOM   1465 CG2  VAL C  92     -22.673  50.406  -1.280     1     0      CP1  C
ATOM   1466 HG21 VAL C  92     -22.191  50.479  -0.282     1     0      CP1  H
ATOM   1467 HG22 VAL C  92     -23.595  51.026  -1.269     1     0      CP1  H
ATOM   1468 HG23 VAL C  92     -22.967  49.347  -1.434     1     0      CP1  H
ATOM   1469 C    VAL C  92     -21.667  51.567  -4.874     1     0      CP1  C
ATOM   1470 O    VAL C  92     -21.935  52.739  -5.126     1     0      CP1  O
ATOM   1471 N    MET C  93     -20.737  50.880  -5.540     1     0      CP1  N
ATOM   1472 HN   MET C  93     -20.486  49.933  -5.353     1     0      CP1  H
ATOM   1473 CA   MET C  93     -19.995  51.493  -6.630     1     0      CP1  C
ATOM   1474 HA   MET C  93     -19.544  52.396  -6.236     1     0      CP1  H
ATOM   1475 CB   MET C  93     -18.887  50.562  -7.123     1     0      CP1  C
ATOM   1476 HB1  MET C  93     -18.446  50.077  -6.221     1     0      CP1  H
ATOM   1477 HB2  MET C  93     -19.335  49.743  -7.729     1     0      CP1  H
ATOM   1478 CG   MET C  93     -17.780  51.298  -7.903     1     0      CP1  C
ATOM   1479 HG1  MET C  93     -18.176  51.681  -8.867     1     0      CP1  H
ATOM   1480 HG2  MET C  93     -17.426  52.172  -7.314     1     0      CP1  H
ATOM   1481 SD   MET C  93     -16.380  50.229  -8.261     1     0      CP1  S
ATOM   1482 CE   MET C  93     -15.401  50.474  -6.800     1     0      CP1  C
ATOM   1483 HE1  MET C  93     -14.462  49.882  -6.848     1     0      CP1  H
ATOM   1484 HE2  MET C  93     -15.125  51.544  -6.680     1     0      CP1  H
ATOM   1485 HE3  MET C  93     -15.956  50.160  -5.890     1     0      CP1  H
ATOM   1486 C    MET C  93     -20.928  51.905  -7.791     1     0      CP1  C
ATOM   1487 O    MET C  93     -20.796  53.016  -8.320     1     0      CP1  O
ATOM   1488 N    PHE C  94     -21.908  51.056  -8.130     1     0      CP1  N
ATOM   1489 HN   PHE C  94     -22.054  50.173  -7.686     1     0      CP1  H
ATOM   1490 CA   PHE C  94     -22.860  51.361  -9.198     1     0      CP1  C
ATOM   1491 HA   PHE C  94     -22.280  51.613 -10.078     1     0      CP1  H
ATOM   1492 CB   PHE C  94     -23.843  50.201  -9.443     1     0      CP1  C
ATOM   1493 HB1  PHE C  94     -24.217  49.828  -8.464     1     0      CP1  H
ATOM   1494 HB2  PHE C  94     -24.728  50.542 -10.023     1     0      CP1  H
ATOM   1495 CG   PHE C  94     -23.239  49.001 -10.135     1     0      CP1  C
ATOM   1496 CD1  PHE C  94     -22.391  49.152 -11.229     1     0      CP1  C
ATOM   1497 HD1  PHE C  94     -22.173  50.143 -11.604     1     0      CP1  H
ATOM   1498 CE1  PHE C  94     -21.832  48.051 -11.843     1     0      CP1  C
ATOM   1499 HE1  PHE C  94     -21.171  48.181 -12.688     1     0      CP1  H
ATOM   1500 CZ   PHE C  94     -22.109  46.770 -11.377     1     0      CP1  C
ATOM   1501 HZ   PHE C  94     -21.663  45.905 -11.848     1     0      CP1  H
ATOM   1502 CD2  PHE C  94     -23.516  47.720  -9.678     1     0      CP1  C
ATOM   1503 HD2  PHE C  94     -24.192  47.577  -8.846     1     0      CP1  H
ATOM   1504 CE2  PHE C  94     -22.955  46.608 -10.295     1     0      CP1  C
ATOM   1505 HE2  PHE C  94     -23.182  45.617  -9.928     1     0      CP1  H
ATOM   1506 C    PHE C  94     -23.666  52.608  -8.818     1     0      CP1  C
ATOM   1507 O    PHE C  94     -23.970  53.453  -9.678     1     0      CP1  O
ATOM   1508 N    MET C  95     -24.040  52.698  -7.542     1     0      CP1  N
ATOM   1509 HN   MET C  95     -23.831  52.012  -6.848     1     0      CP1  H
ATOM   1510 CA   MET C  95     -24.804  53.838  -7.051     1     0      CP1  C
ATOM   1511 HA   MET C  95     -25.636  53.987  -7.729     1     0      CP1  H
ATOM   1512 CB   MET C  95     -25.357  53.579  -5.644     1     0      CP1  C
ATOM   1513 HB1  MET C  95     -24.524  53.143  -5.043     1     0      CP1  H
ATOM   1514 HB2  MET C  95     -25.613  54.550  -5.163     1     0      CP1  H
ATOM   1515 CG   MET C  95     -26.560  52.613  -5.619     1     0      CP1  C
ATOM   1516 HG1  MET C  95     -27.484  53.139  -5.938     1     0      CP1  H
ATOM   1517 HG2  MET C  95     -26.384  51.779  -6.333     1     0      CP1  H
ATOM   1518 SD   MET C  95     -26.837  51.927  -3.948     1     0      CP1  S
ATOM   1519 CE   MET C  95     -27.941  53.160  -3.286     1     0      CP1  C
ATOM   1520 HE1  MET C  95     -28.225  52.917  -2.239     1     0      CP1  H
ATOM   1521 HE2  MET C  95     -27.464  54.164  -3.287     1     0      CP1  H
ATOM   1522 HE3  MET C  95     -28.874  53.225  -3.886     1     0      CP1  H
ATOM   1523 C    MET C  95     -23.956  55.098  -7.081     1     0      CP1  C
ATOM   1524 O    MET C  95     -24.441  56.155  -7.465     1     0      CP1  O
ATOM   1525 N    HSD C  96     -22.691  54.967  -6.690     1     0      CP1  N
ATOM   1526 HN   HSD C  96     -22.327  54.093  -6.370     1     0      CP1  H
ATOM   1527 CA   HSD C  96     -21.741  56.070  -6.694     1     0      CP1  C
ATOM   1528 HA   HSD C  96     -22.156  56.890  -6.121     1     0      CP1  H
ATOM   1529 CB   HSD C  96     -20.406  55.591  -6.110     1     0      CP1  C
ATOM   1530 HB1  HSD C  96     -20.587  55.152  -5.105     1     0      CP1  H
ATOM   1531 HB2  HSD C  96     -19.993  54.777  -6.745     1     0      CP1  H
ATOM   1532 ND1  HSD C  96     -19.552  57.835  -5.260     1     0      CP1  N
ATOM   1533 HD1  HSD C  96     -20.380  58.103  -4.766     1     0      CP1  H
ATOM   1534 CG   HSD C  96     -19.369  56.670  -5.971     1     0      CP1  C
ATOM   1535 CE1  HSD C  96     -18.385  58.497  -5.247     1     0      CP1  C
ATOM   1536 HE1  HSD C  96     -18.232  59.452  -4.738     1     0      CP1  H
ATOM   1537 NE2  HSD C  96     -17.453  57.845  -5.917     1     0      CP1  N
ATOM   1538 CD2  HSD C  96     -18.077  56.695  -6.380     1     0      CP1  C
ATOM   1539 HD2  HSD C  96     -17.536  55.993  -7.003     1     0      CP1  H
ATOM   1540 C    HSD C  96     -21.565  56.563  -8.141     1     0      CP1  C
ATOM   1541 O    HSD C  96     -21.578  57.758  -8.390     1     0      CP1  O
ATOM   1542 N    MET C  97     -21.429  55.630  -9.083     1     0      CP1  N
ATOM   1543 HN   MET C  97     -21.410  54.653  -8.884     1     0      CP1  H
ATOM   1544 CA   MET C  97     -21.295  55.959 -10.499     1     0      CP1  C
ATOM   1545 HA   MET C  97     -20.521  56.713 -10.573     1     0      CP1  H
ATOM   1546 CB   MET C  97     -20.899  54.719 -11.307     1     0      CP1  C
ATOM   1547 HB1  MET C  97     -21.583  53.896 -10.993     1     0      CP1  H
ATOM   1548 HB2  MET C  97     -21.104  54.900 -12.386     1     0      CP1  H
ATOM   1549 CG   MET C  97     -19.482  54.293 -11.091     1     0      CP1  C
ATOM   1550 HG1  MET C  97     -18.786  55.000 -11.591     1     0      CP1  H
ATOM   1551 HG2  MET C  97     -19.250  54.305 -10.004     1     0      CP1  H
ATOM   1552 SD   MET C  97     -19.083  52.632 -11.721     1     0      CP1  S
ATOM   1553 CE   MET C  97     -18.706  53.013 -13.364     1     0      CP1  C
ATOM   1554 HE1  MET C  97     -18.439  52.096 -13.932     1     0      CP1  H
ATOM   1555 HE2  MET C  97     -19.572  53.489 -13.872     1     0      CP1  H
ATOM   1556 HE3  MET C  97     -17.846  53.714 -13.425     1     0      CP1  H
ATOM   1557 C    MET C  97     -22.588  56.563 -11.071     1     0      CP1  C
ATOM   1558 O    MET C  97     -22.550  57.565 -11.770     1     0      CP1  O
ATOM   1559 N    ALA C  98     -23.726  55.956 -10.760     1     0      CP1  N
ATOM   1560 HN   ALA C  98     -23.751  55.139 -10.185     1     0      CP1  H
ATOM   1561 CA   ALA C  98     -25.028  56.433 -11.232     1     0      CP1  C
ATOM   1562 HA   ALA C  98     -25.051  56.476 -12.315     1     0      CP1  H
ATOM   1563 CB   ALA C  98     -26.152  55.496 -10.749     1     0      CP1  C
ATOM   1564 HB1  ALA C  98     -25.982  54.473 -11.148     1     0      CP1  H
ATOM   1565 HB2  ALA C  98     -26.169  55.431  -9.639     1     0      CP1  H
ATOM   1566 HB3  ALA C  98     -27.150  55.839 -11.098     1     0      CP1  H
ATOM   1567 C    ALA C  98     -25.299  57.850 -10.740     1     0      CP1  C
ATOM   1568 O    ALA C  98     -25.946  58.626 -11.422     1     0      CP1  O
ATOM   1569 N    LYS C  99     -24.865  58.145  -9.521     1     0      CP1  N
ATOM   1570 HN   LYS C  99     -24.406  57.458  -8.960     1     0      CP1  H
ATOM   1571 CA   LYS C  99     -25.009  59.457  -8.898     1     0      CP1  C
ATOM   1572 HA   LYS C  99     -26.048  59.760  -8.953     1     0      CP1  H
ATOM   1573 CB   LYS C  99     -24.427  59.374  -7.466     1     0      CP1  C
ATOM   1574 HB1  LYS C  99     -25.032  58.621  -6.909     1     0      CP1  H
ATOM   1575 HB2  LYS C  99     -23.392  58.967  -7.519     1     0      CP1  H
ATOM   1576 CG   LYS C  99     -24.410  60.634  -6.638     1     0      CP1  C
ATOM   1577 HG1  LYS C  99     -25.423  61.096  -6.656     1     0      CP1  H
ATOM   1578 HG2  LYS C  99     -24.184  60.369  -5.579     1     0      CP1  H
ATOM   1579 CD   LYS C  99     -23.417  61.704  -7.093     1     0      CP1  C
ATOM   1580 HD1  LYS C  99     -22.861  61.315  -7.977     1     0      CP1  H
ATOM   1581 HD2  LYS C  99     -23.997  62.595  -7.429     1     0      CP1  H
ATOM   1582 CE   LYS C  99     -22.442  62.107  -5.997     1     0      CP1  C
ATOM   1583 HE1  LYS C  99     -21.989  63.098  -6.223     1     0      CP1  H
ATOM   1584 HE2  LYS C  99     -22.962  62.174  -5.016     1     0      CP1  H
ATOM   1585 NZ   LYS C  99     -21.320  61.124  -5.845     1     0      CP1  N
ATOM   1586 HZ1  LYS C  99     -20.675  61.433  -5.089     1     0      CP1  H
ATOM   1587 HZ2  LYS C  99     -21.708  60.189  -5.607     1     0      CP1  H
ATOM   1588 HZ3  LYS C  99     -20.795  61.058  -6.740     1     0      CP1  H
ATOM   1589 C    LYS C  99     -24.191  60.458  -9.748     1     0      CP1  C
ATOM   1590 O    LYS C  99     -24.639  61.570 -10.032     1     0      CP1  O
ATOM   1591 N    GLY C 100     -23.002  60.030 -10.158     1     0      CP1  N
ATOM   1592 HN   GLY C 100     -22.649  59.118  -9.954     1     0      CP1  H
ATOM   1593 CA   GLY C 100     -22.127  60.879 -10.943     1     0      CP1  C
ATOM   1594 HA1  GLY C 100     -21.219  60.322 -11.128     1     0      CP1  H
ATOM   1595 HA2  GLY C 100     -21.980  61.797 -10.390     1     0      CP1  H
ATOM   1596 C    GLY C 100     -22.736  61.232 -12.274     1     0      CP1  C
ATOM   1597 O    GLY C 100     -22.694  62.391 -12.695     1     0      CP1  O
ATOM   1598 N    LEU C 101     -23.335  60.216 -12.895     1     0      CP1  N
ATOM   1599 HN   LEU C 101     -23.351  59.309 -12.478     1     0      CP1  H
ATOM   1600 CA   LEU C 101     -24.005  60.293 -14.188     1     0      CP1  C
ATOM   1601 HA   LEU C 101     -23.273  60.667 -14.892     1     0      CP1  H
ATOM   1602 CB   LEU C 101     -24.562  58.918 -14.517     1     0      CP1  C
ATOM   1603 HB1  LEU C 101     -24.340  58.257 -13.648     1     0      CP1  H
ATOM   1604 HB2  LEU C 101     -25.671  58.982 -14.580     1     0      CP1  H
ATOM   1605 CG   LEU C 101     -24.083  58.162 -15.746     1     0      CP1  C
ATOM   1606 HG   LEU C 101     -24.509  58.622 -16.670     1     0      CP1  H
ATOM   1607 CD1  LEU C 101     -22.586  58.143 -15.829     1     0      CP1  C
ATOM   1608 HD11 LEU C 101     -22.252  57.547 -16.705     1     0      CP1  H
ATOM   1609 HD12 LEU C 101     -22.187  59.175 -15.936     1     0      CP1  H
ATOM   1610 HD13 LEU C 101     -22.148  57.690 -14.914     1     0      CP1  H
ATOM   1611 CD2  LEU C 101     -24.617  56.747 -15.637     1     0      CP1  C
ATOM   1612 HD21 LEU C 101     -24.312  56.150 -16.523     1     0      CP1  H
ATOM   1613 HD22 LEU C 101     -24.231  56.232 -14.735     1     0      CP1  H
ATOM   1614 HD23 LEU C 101     -25.727  56.753 -15.588     1     0      CP1  H
ATOM   1615 C    LEU C 101     -25.161  61.278 -14.161     1     0      CP1  C
ATOM   1616 O    LEU C 101     -25.285  62.153 -15.022     1     0      CP1  O
ATOM   1617 N    TYR C 102     -26.006  61.120 -13.154     1     0      CP1  N
ATOM   1618 HN   TYR C 102     -25.894  60.412 -12.458     1     0      CP1  H
ATOM   1619 CA   TYR C 102     -27.171  61.964 -12.973     1     0      CP1  C
ATOM   1620 HA   TYR C 102     -27.685  61.928 -13.926     1     0      CP1  H
ATOM   1621 CB   TYR C 102     -28.013  61.392 -11.838     1     0      CP1  C
ATOM   1622 HB1  TYR C 102     -28.223  60.320 -12.045     1     0      CP1  H
ATOM   1623 HB2  TYR C 102     -27.459  61.438 -10.876     1     0      CP1  H
ATOM   1624 CG   TYR C 102     -29.352  62.065 -11.667     1     0      CP1  C
ATOM   1625 CD1  TYR C 102     -30.486  61.553 -12.291     1     0      CP1  C
ATOM   1626 HD1  TYR C 102     -30.403  60.680 -12.924     1     0      CP1  H
ATOM   1627 CE1  TYR C 102     -31.730  62.155 -12.135     1     0      CP1  C
ATOM   1628 HE1  TYR C 102     -32.601  61.754 -12.632     1     0      CP1  H
ATOM   1629 CZ   TYR C 102     -31.849  63.284 -11.340     1     0      CP1  C
ATOM   1630 OH   TYR C 102     -33.077  63.857 -11.184     1     0      CP1  O
ATOM   1631 HH   TYR C 102     -32.983  64.573 -10.553     1     0      CP1  H
ATOM   1632 CD2  TYR C 102     -29.491  63.204 -10.877     1     0      CP1  C
ATOM   1633 HD2  TYR C 102     -28.621  63.650 -10.415     1     0      CP1  H
ATOM   1634 CE2  TYR C 102     -30.743  63.821 -10.707     1     0      CP1  C
ATOM   1635 HE2  TYR C 102     -30.823  64.714 -10.105     1     0      CP1  H
ATOM   1636 C    TYR C 102     -26.877  63.437 -12.674     1     0      CP1  C
ATOM   1637 O    TYR C 102     -27.539  64.326 -13.211     1     0      CP1  O
ATOM   1638 N    TYR C 103     -25.901  63.699 -11.806     1     0      CP1  N
ATOM   1639 HN   TYR C 103     -25.327  62.999 -11.384     1     0      CP1  H
ATOM   1640 CA   TYR C 103     -25.591  65.066 -11.397     1     0      CP1  C
ATOM   1641 HA   TYR C 103     -26.511  65.611 -11.569     1     0      CP1  H
ATOM   1642 CB   TYR C 103     -25.304  65.112  -9.895     1     0      CP1  C
ATOM   1643 HB1  TYR C 103     -24.529  64.354  -9.649     1     0      CP1  H
ATOM   1644 HB2  TYR C 103     -24.897  66.104  -9.603     1     0      CP1  H
ATOM   1645 CG   TYR C 103     -26.522  64.792  -9.034     1     0      CP1  C
ATOM   1646 CD1  TYR C 103     -26.609  63.591  -8.321     1     0      CP1  C
ATOM   1647 HD1  TYR C 103     -25.830  62.848  -8.423     1     0      CP1  H
ATOM   1648 CE1  TYR C 103     -27.687  63.313  -7.494     1     0      CP1  C
ATOM   1649 HE1  TYR C 103     -27.739  62.379  -6.954     1     0      CP1  H
ATOM   1650 CZ   TYR C 103     -28.697  64.244  -7.377     1     0      CP1  C
ATOM   1651 OH   TYR C 103     -29.769  63.981  -6.558     1     0      CP1  O
ATOM   1652 HH   TYR C 103     -30.324  64.764  -6.550     1     0      CP1  H
ATOM   1653 CD2  TYR C 103     -27.556  65.705  -8.896     1     0      CP1  C
ATOM   1654 HD2  TYR C 103     -27.545  66.624  -9.465     1     0      CP1  H
ATOM   1655 CE2  TYR C 103     -28.638  65.445  -8.077     1     0      CP1  C
ATOM   1656 HE2  TYR C 103     -29.439  66.165  -8.002     1     0      CP1  H
ATOM   1657 C    TYR C 103     -24.498  65.770 -12.185     1     0      CP1  C
ATOM   1658 O    TYR C 103     -24.110  66.891 -11.855     1     0      CP1  O
ATOM   1659 N    GLY C 104     -24.042  65.144 -13.265     1     0      CP1  N
ATOM   1660 HN   GLY C 104     -24.365  64.250 -13.572     1     0      CP1  H
ATOM   1661 CA   GLY C 104     -23.013  65.752 -14.083     1     0      CP1  C
ATOM   1662 HA1  GLY C 104     -23.370  66.739 -14.344     1     0      CP1  H
ATOM   1663 HA2  GLY C 104     -22.859  65.097 -14.930     1     0      CP1  H
ATOM   1664 C    GLY C 104     -21.684  65.908 -13.364     1     0      CP1  C
ATOM   1665 O    GLY C 104     -20.913  66.821 -13.672     1     0      CP1  O
ATOM   1666 N    SER C 105     -21.390  64.977 -12.460     1     0      CP1  N
ATOM   1667 HN   SER C 105     -21.982  64.199 -12.251     1     0      CP1  H
ATOM   1668 CA   SER C 105     -20.154  65.014 -11.683     1     0      CP1  C
ATOM   1669 HA   SER C 105     -20.080  66.024 -11.302     1     0      CP1  H
ATOM   1670 CB   SER C 105     -20.215  64.003 -10.546     1     0      CP1  C
ATOM   1671 HB1  SER C 105     -20.126  62.983 -10.985     1     0      CP1  H
ATOM   1672 HB2  SER C 105     -19.350  64.140  -9.858     1     0      CP1  H
ATOM   1673 OG   SER C 105     -21.452  64.103  -9.853     1     0      CP1  O
ATOM   1674 HG1  SER C 105     -21.534  63.313  -9.304     1     0      CP1  H
ATOM   1675 C    SER C 105     -18.924  64.764 -12.545     1     0      CP1  C
ATOM   1676 O    SER C 105     -17.838  65.199 -12.206     1     0      CP1  O
ATOM   1677 N    TYR C 106     -19.111  64.108 -13.683     1     0      CP1  N
ATOM   1678 HN   TYR C 106     -20.003  63.772 -13.981     1     0      CP1  H
ATOM   1679 CA   TYR C 106     -18.016  63.819 -14.605     1     0      CP1  C
ATOM   1680 HA   TYR C 106     -17.168  63.525 -13.998     1     0      CP1  H
ATOM   1681 CB   TYR C 106     -18.455  62.745 -15.626     1     0      CP1  C
ATOM   1682 HB1  TYR C 106     -17.662  62.630 -16.397     1     0      CP1  H
ATOM   1683 HB2  TYR C 106     -18.577  61.758 -15.130     1     0      CP1  H
ATOM   1684 CG   TYR C 106     -19.728  63.102 -16.357     1     0      CP1  C
ATOM   1685 CD1  TYR C 106     -19.703  63.944 -17.491     1     0      CP1  C
ATOM   1686 HD1  TYR C 106     -18.755  64.270 -17.898     1     0      CP1  H
ATOM   1687 CE1  TYR C 106     -20.876  64.382 -18.085     1     0      CP1  C
ATOM   1688 HE1  TYR C 106     -20.846  65.031 -18.948     1     0      CP1  H
ATOM   1689 CZ   TYR C 106     -22.092  63.989 -17.561     1     0      CP1  C
ATOM   1690 OH   TYR C 106     -23.263  64.467 -18.108     1     0      CP1  O
ATOM   1691 HH   TYR C 106     -23.990  64.029 -17.660     1     0      CP1  H
ATOM   1692 CD2  TYR C 106     -20.972  62.708 -15.860     1     0      CP1  C
ATOM   1693 HD2  TYR C 106     -21.029  62.083 -14.980     1     0      CP1  H
ATOM   1694 CE2  TYR C 106     -22.151  63.153 -16.457     1     0      CP1  C
ATOM   1695 HE2  TYR C 106     -23.105  62.861 -16.043     1     0      CP1  H
ATOM   1696 C    TYR C 106     -17.604  65.082 -15.379     1     0      CP1  C
ATOM   1697 O    TYR C 106     -16.616  65.080 -16.096     1     0      CP1  O
ATOM   1698 N    ARG C 107     -18.397  66.138 -15.280     1     0      CP1  N
ATOM   1699 HN   ARG C 107     -19.216  66.146 -14.711     1     0      CP1  H
ATOM   1700 CA   ARG C 107     -18.100  67.359 -16.015     1     0      CP1  C
ATOM   1701 HA   ARG C 107     -17.847  67.059 -17.025     1     0      CP1  H
ATOM   1702 CB   ARG C 107     -19.290  68.303 -15.993     1     0      CP1  C
ATOM   1703 HB1  ARG C 107     -19.631  68.355 -14.931     1     0      CP1  H
ATOM   1704 HB2  ARG C 107     -18.955  69.330 -16.258     1     0      CP1  H
ATOM   1705 CG   ARG C 107     -20.467  67.901 -16.838     1     0      CP1  C
ATOM   1706 HG1  ARG C 107     -20.115  67.740 -17.881     1     0      CP1  H
ATOM   1707 HG2  ARG C 107     -20.840  66.910 -16.491     1     0      CP1  H
ATOM   1708 CD   ARG C 107     -21.526  68.964 -16.674     1     0      CP1  C
ATOM   1709 HD1  ARG C 107     -22.234  68.660 -15.869     1     0      CP1  H
ATOM   1710 HD2  ARG C 107     -21.079  69.949 -16.403     1     0      CP1  H
ATOM   1711 NE   ARG C 107     -22.210  69.101 -17.940     1     0      CP1  N
ATOM   1712 HE   ARG C 107     -22.702  68.267 -18.216     1     0      CP1  H
ATOM   1713 CZ   ARG C 107     -22.222  70.187 -18.699     1     0      CP1  C
ATOM   1714 NH1  ARG C 107     -22.872  70.129 -19.834     1     0      CP1  N
ATOM   1715 HH11 ARG C 107     -22.888  70.907 -20.446     1     0      CP1  H
ATOM   1716 HH12 ARG C 107     -23.223  69.228 -20.099     1     0      CP1  H
ATOM   1717 NH2  ARG C 107     -21.674  71.322 -18.308     1     0      CP1  N
ATOM   1718 HH21 ARG C 107     -21.777  72.136 -18.862     1     0      CP1  H
ATOM   1719 HH22 ARG C 107     -21.357  71.367 -17.370     1     0      CP1  H
ATOM   1720 C    ARG C 107     -16.929  68.144 -15.493     1     0      CP1  C
ATOM   1721 O    ARG C 107     -16.542  68.011 -14.329     1     0      CP1  O
ATOM   1722 N    SER C 108     -16.460  69.046 -16.351     1     0      CP1  N
ATOM   1723 HN   SER C 108     -16.833  69.136 -17.274     1     0      CP1  H
ATOM   1724 CA   SER C 108     -15.388  69.971 -16.052     1     0      CP1  C
ATOM   1725 HA   SER C 108     -14.525  69.401 -15.735     1     0      CP1  H
ATOM   1726 CB   SER C 108     -15.186  70.877 -17.281     1     0      CP1  C
ATOM   1727 HB1  SER C 108     -14.678  70.279 -18.072     1     0      CP1  H
ATOM   1728 HB2  SER C 108     -16.170  71.197 -17.693     1     0      CP1  H
ATOM   1729 OG   SER C 108     -14.380  72.008 -17.004     1     0      CP1  O
ATOM   1730 HG1  SER C 108     -14.123  72.388 -17.854     1     0      CP1  H
ATOM   1731 C    SER C 108     -15.866  70.795 -14.836     1     0      CP1  C
ATOM   1732 O    SER C 108     -17.028  71.217 -14.778     1     0      CP1  O
ATOM   1733 N    PRO C 109     -14.974  71.066 -13.865     1     0      CP1  N
ATOM   1734 CD   PRO C 109     -15.394  71.930 -12.742     1     0      CP1  C
ATOM   1735 HD1  PRO C 109     -16.166  71.442 -12.105     1     0      CP1  H
ATOM   1736 HD2  PRO C 109     -15.784  72.913 -13.093     1     0      CP1  H
ATOM   1737 CA   PRO C 109     -13.558  70.708 -13.749     1     0      CP1  C
ATOM   1738 HA   PRO C 109     -13.135  70.687 -14.746     1     0      CP1  H
ATOM   1739 CB   PRO C 109     -12.994  71.884 -12.958     1     0      CP1  C
ATOM   1740 HB1  PRO C 109     -12.851  72.801 -13.572     1     0      CP1  H
ATOM   1741 HB2  PRO C 109     -12.053  71.641 -12.415     1     0      CP1  H
ATOM   1742 CG   PRO C 109     -14.106  72.134 -11.941     1     0      CP1  C
ATOM   1743 HG1  PRO C 109     -14.021  73.152 -11.512     1     0      CP1  H
ATOM   1744 HG2  PRO C 109     -14.079  71.405 -11.099     1     0      CP1  H
ATOM   1745 C    PRO C 109     -13.248  69.379 -13.043     1     0      CP1  C
ATOM   1746 O    PRO C 109     -12.156  69.204 -12.514     1     0      CP1  O
ATOM   1747 N    ARG C 110     -14.174  68.433 -13.074     1     0      CP1  N
ATOM   1748 HN   ARG C 110     -15.043  68.558 -13.547     1     0      CP1  H
ATOM   1749 CA   ARG C 110     -13.968  67.153 -12.415     1     0      CP1  C
ATOM   1750 HA   ARG C 110     -13.087  67.271 -11.795     1     0      CP1  H
ATOM   1751 CB   ARG C 110     -15.132  66.881 -11.461     1     0      CP1  C
ATOM   1752 HB1  ARG C 110     -16.066  67.030 -12.053     1     0      CP1  H
ATOM   1753 HB2  ARG C 110     -15.126  65.809 -11.162     1     0      CP1  H
ATOM   1754 CG   ARG C 110     -15.070  67.853 -10.287     1     0      CP1  C
ATOM   1755 HG1  ARG C 110     -14.132  67.664  -9.721     1     0      CP1  H
ATOM   1756 HG2  ARG C 110     -14.978  68.891 -10.681     1     0      CP1  H
ATOM   1757 CD   ARG C 110     -16.256  67.831  -9.383     1     0      CP1  C
ATOM   1758 HD1  ARG C 110     -16.750  66.834  -9.444     1     0      CP1  H
ATOM   1759 HD2  ARG C 110     -15.966  68.022  -8.323     1     0      CP1  H
ATOM   1760 NE   ARG C 110     -17.155  68.874  -9.805     1     0      CP1  N
ATOM   1761 HE   ARG C 110     -17.611  68.673 -10.680     1     0      CP1  H
ATOM   1762 CZ   ARG C 110     -17.381  69.990  -9.138     1     0      CP1  C
ATOM   1763 NH1  ARG C 110     -18.224  70.876  -9.637     1     0      CP1  N
ATOM   1764 HH11 ARG C 110     -18.391  71.732  -9.169     1     0      CP1  H
ATOM   1765 HH12 ARG C 110     -18.565  70.693 -10.561     1     0      CP1  H
ATOM   1766 NH2  ARG C 110     -16.796  70.203  -7.978     1     0      CP1  N
ATOM   1767 HH21 ARG C 110     -17.036  71.001  -7.443     1     0      CP1  H
ATOM   1768 HH22 ARG C 110     -16.289  69.447  -7.586     1     0      CP1  H
ATOM   1769 C    ARG C 110     -13.701  65.974 -13.328     1     0      CP1  C
ATOM   1770 O    ARG C 110     -13.823  64.812 -12.905     1     0      CP1  O
ATOM   1771 N    VAL C 111     -13.221  66.266 -14.537     1     0      CP1  N
ATOM   1772 HN   VAL C 111     -13.022  67.189 -14.855     1     0      CP1  H
ATOM   1773 CA   VAL C 111     -12.942  65.214 -15.519     1     0      CP1  C
ATOM   1774 HA   VAL C 111     -13.862  64.666 -15.677     1     0      CP1  H
ATOM   1775 CB   VAL C 111     -12.502  65.802 -16.919     1     0      CP1  C
ATOM   1776 HB   VAL C 111     -11.665  66.520 -16.735     1     0      CP1  H
ATOM   1777 CG1  VAL C 111     -12.019  64.713 -17.834     1     0      CP1  C
ATOM   1778 HG11 VAL C 111     -11.750  65.134 -18.827     1     0      CP1  H
ATOM   1779 HG12 VAL C 111     -11.115  64.211 -17.432     1     0      CP1  H
ATOM   1780 HG13 VAL C 111     -12.811  63.949 -17.988     1     0      CP1  H
ATOM   1781 CG2  VAL C 111     -13.686  66.527 -17.592     1     0      CP1  C
ATOM   1782 HG21 VAL C 111     -13.395  66.908 -18.594     1     0      CP1  H
ATOM   1783 HG22 VAL C 111     -14.547  65.835 -17.717     1     0      CP1  H
ATOM   1784 HG23 VAL C 111     -14.022  67.395 -16.988     1     0      CP1  H
ATOM   1785 C    VAL C 111     -11.903  64.223 -14.986     1     0      CP1  C
ATOM   1786 O    VAL C 111     -12.117  63.013 -15.032     1     0      CP1  O
ATOM   1787 N    THR C 112     -10.775  64.738 -14.506     1     0      CP1  N
ATOM   1788 HN   THR C 112     -10.579  65.718 -14.504     1     0      CP1  H
ATOM   1789 CA   THR C 112      -9.711  63.911 -13.934     1     0      CP1  C
ATOM   1790 HA   THR C 112      -9.387  63.246 -14.723     1     0      CP1  H
ATOM   1791 CB   THR C 112      -8.585  64.787 -13.390     1     0      CP1  C
ATOM   1792 HB   THR C 112      -9.075  65.559 -12.747     1     0      CP1  H
ATOM   1793 OG1  THR C 112      -7.947  65.452 -14.482     1     0      CP1  O
ATOM   1794 HG1  THR C 112      -7.243  65.978 -14.087     1     0      CP1  H
ATOM   1795 CG2  THR C 112      -7.546  63.952 -12.650     1     0      CP1  C
ATOM   1796 HG21 THR C 112      -6.792  64.603 -12.160     1     0      CP1  H
ATOM   1797 HG22 THR C 112      -8.032  63.339 -11.861     1     0      CP1  H
ATOM   1798 HG23 THR C 112      -7.015  63.266 -13.345     1     0      CP1  H
ATOM   1799 C    THR C 112     -10.273  63.015 -12.807     1     0      CP1  C
ATOM   1800 O    THR C 112     -10.016  61.820 -12.759     1     0      CP1  O
ATOM   1801 N    LEU C 113     -11.105  63.595 -11.959     1     0      CP1  N
ATOM   1802 HN   LEU C 113     -11.357  64.560 -11.997     1     0      CP1  H
ATOM   1803 CA   LEU C 113     -11.732  62.858 -10.880     1     0      CP1  C
ATOM   1804 HA   LEU C 113     -10.939  62.495 -10.239     1     0      CP1  H
ATOM   1805 CB   LEU C 113     -12.692  63.781 -10.133     1     0      CP1  C
ATOM   1806 HB1  LEU C 113     -12.090  64.633  -9.740     1     0      CP1  H
ATOM   1807 HB2  LEU C 113     -13.410  64.221 -10.860     1     0      CP1  H
ATOM   1808 CG   LEU C 113     -13.496  63.255  -8.956     1     0      CP1  C
ATOM   1809 HG   LEU C 113     -14.247  62.510  -9.312     1     0      CP1  H
ATOM   1810 CD1  LEU C 113     -12.573  62.598  -7.908     1     0      CP1  C
ATOM   1811 HD11 LEU C 113     -13.161  62.259  -7.029     1     0      CP1  H
ATOM   1812 HD12 LEU C 113     -12.054  61.717  -8.342     1     0      CP1  H
ATOM   1813 HD13 LEU C 113     -11.805  63.319  -7.554     1     0      CP1  H
ATOM   1814 CD2  LEU C 113     -14.249  64.430  -8.351     1     0      CP1  C
ATOM   1815 HD21 LEU C 113     -14.870  64.091  -7.493     1     0      CP1  H
ATOM   1816 HD22 LEU C 113     -13.557  65.211  -7.977     1     0      CP1  H
ATOM   1817 HD23 LEU C 113     -14.922  64.891  -9.106     1     0      CP1  H
ATOM   1818 C    LEU C 113     -12.476  61.638 -11.431     1     0      CP1  C
ATOM   1819 O    LEU C 113     -12.294  60.529 -10.947     1     0      CP1  O
ATOM   1820 N    TRP C 114     -13.269  61.860 -12.478     1     0      CP1  N
ATOM   1821 HN   TRP C 114     -13.359  62.778 -12.856     1     0      CP1  H
ATOM   1822 CA   TRP C 114     -14.058  60.831 -13.157     1     0      CP1  C
ATOM   1823 HA   TRP C 114     -14.631  60.319 -12.393     1     0      CP1  H
ATOM   1824 CB   TRP C 114     -14.980  61.504 -14.191     1     0      CP1  C
ATOM   1825 HB1  TRP C 114     -15.649  62.206 -13.645     1     0      CP1  H
ATOM   1826 HB2  TRP C 114     -14.375  62.117 -14.894     1     0      CP1  H
ATOM   1827 CG   TRP C 114     -15.888  60.577 -14.985     1     0      CP1  C
ATOM   1828 CD1  TRP C 114     -15.715  60.184 -16.280     1     0      CP1  C
ATOM   1829 HD1  TRP C 114     -14.876  60.477 -16.897     1     0      CP1  H
ATOM   1830 NE1  TRP C 114     -16.724  59.343 -16.661     1     0      CP1  N
ATOM   1831 HE1  TRP C 114     -16.808  58.905 -17.530     1     0      CP1  H
ATOM   1832 CE2  TRP C 114     -17.585  59.165 -15.613     1     0      CP1  C
ATOM   1833 CD2  TRP C 114     -17.096  59.938 -14.533     1     0      CP1  C
ATOM   1834 CE3  TRP C 114     -17.809  59.944 -13.328     1     0      CP1  C
ATOM   1835 HE3  TRP C 114     -17.484  60.525 -12.476     1     0      CP1  H
ATOM   1836 CZ3  TRP C 114     -18.976  59.184 -13.231     1     0      CP1  C
ATOM   1837 HZ3  TRP C 114     -19.537  59.186 -12.307     1     0      CP1  H
ATOM   1838 CZ2  TRP C 114     -18.759  58.390 -15.523     1     0      CP1  C
ATOM   1839 HZ2  TRP C 114     -19.126  57.795 -16.345     1     0      CP1  H
ATOM   1840 CH2  TRP C 114     -19.439  58.411 -14.331     1     0      CP1  C
ATOM   1841 HH2  TRP C 114     -20.344  57.829 -14.230     1     0      CP1  H
ATOM   1842 C    TRP C 114     -13.184  59.777 -13.839     1     0      CP1  C
ATOM   1843 O    TRP C 114     -13.462  58.583 -13.724     1     0      CP1  O
ATOM   1844 N    ASN C 115     -12.108  60.212 -14.500     1     0      CP1  N
ATOM   1845 HN   ASN C 115     -11.836  61.171 -14.570     1     0      CP1  H
ATOM   1846 CA   ASN C 115     -11.228  59.285 -15.188     1     0      CP1  C
ATOM   1847 HA   ASN C 115     -11.874  58.694 -15.828     1     0      CP1  H
ATOM   1848 CB   ASN C 115     -10.184  60.002 -16.063     1     0      CP1  C
ATOM   1849 HB1  ASN C 115      -9.695  60.782 -15.439     1     0      CP1  H
ATOM   1850 HB2  ASN C 115      -9.396  59.290 -16.385     1     0      CP1  H
ATOM   1851 CG   ASN C 115     -10.803  60.696 -17.289     1     0      CP1  C
ATOM   1852 OD1  ASN C 115     -11.994  60.549 -17.589     1     0      CP1  O
ATOM   1853 ND2  ASN C 115      -9.984  61.463 -17.993     1     0      CP1  N
ATOM   1854 HD21 ASN C 115     -10.364  61.932 -18.785     1     0      CP1  H
ATOM   1855 HD22 ASN C 115      -9.038  61.576 -17.707     1     0      CP1  H
ATOM   1856 C    ASN C 115     -10.541  58.339 -14.234     1     0      CP1  C
ATOM   1857 O    ASN C 115     -10.407  57.150 -14.540     1     0      CP1  O
ATOM   1858 N    VAL C 116     -10.112  58.859 -13.082     1     0      CP1  N
ATOM   1859 HN   VAL C 116     -10.199  59.819 -12.827     1     0      CP1  H
ATOM   1860 CA   VAL C 116      -9.464  58.029 -12.082     1     0      CP1  C
ATOM   1861 HA   VAL C 116      -8.671  57.469 -12.561     1     0      CP1  H
ATOM   1862 CB   VAL C 116      -8.839  58.882 -10.946     1     0      CP1  C
ATOM   1863 HB   VAL C 116      -9.607  59.626 -10.621     1     0      CP1  H
ATOM   1864 CG1  VAL C 116      -8.458  57.992  -9.750     1     0      CP1  C
ATOM   1865 HG11 VAL C 116      -7.975  58.600  -8.955     1     0      CP1  H
ATOM   1866 HG12 VAL C 116      -9.349  57.507  -9.300     1     0      CP1  H
ATOM   1867 HG13 VAL C 116      -7.741  57.202 -10.061     1     0      CP1  H
ATOM   1868 CG2  VAL C 116      -7.584  59.576 -11.472     1     0      CP1  C
ATOM   1869 HG21 VAL C 116      -7.093  60.163 -10.667     1     0      CP1  H
ATOM   1870 HG22 VAL C 116      -6.855  58.828 -11.854     1     0      CP1  H
ATOM   1871 HG23 VAL C 116      -7.828  60.277 -12.297     1     0      CP1  H
ATOM   1872 C    VAL C 116     -10.479  57.021 -11.551     1     0      CP1  C
ATOM   1873 O    VAL C 116     -10.158  55.851 -11.342     1     0      CP1  O
ATOM   1874 N    GLY C 117     -11.721  57.464 -11.410     1     0      CP1  N
ATOM   1875 HN   GLY C 117     -11.996  58.405 -11.603     1     0      CP1  H
ATOM   1876 CA   GLY C 117     -12.778  56.583 -10.956     1     0      CP1  C
ATOM   1877 HA1  GLY C 117     -13.690  57.163 -10.930     1     0      CP1  H
ATOM   1878 HA2  GLY C 117     -12.478  56.183  -9.997     1     0      CP1  H
ATOM   1879 C    GLY C 117     -12.991  55.414 -11.906     1     0      CP1  C
ATOM   1880 O    GLY C 117     -13.255  54.287 -11.464     1     0      CP1  O
ATOM   1881 N    VAL C 118     -12.861  55.660 -13.211     1     0      CP1  N
ATOM   1882 HN   VAL C 118     -12.634  56.546 -13.607     1     0      CP1  H
ATOM   1883 CA   VAL C 118     -13.053  54.594 -14.189     1     0      CP1  C
ATOM   1884 HA   VAL C 118     -13.993  54.101 -13.972     1     0      CP1  H
ATOM   1885 CB   VAL C 118     -13.139  55.166 -15.638     1     0      CP1  C
ATOM   1886 HB   VAL C 118     -12.298  55.891 -15.765     1     0      CP1  H
ATOM   1887 CG1  VAL C 118     -12.999  54.061 -16.669     1     0      CP1  C
ATOM   1888 HG11 VAL C 118     -13.101  54.476 -17.695     1     0      CP1  H
ATOM   1889 HG12 VAL C 118     -12.007  53.568 -16.609     1     0      CP1  H
ATOM   1890 HG13 VAL C 118     -13.788  53.291 -16.529     1     0      CP1  H
ATOM   1891 CG2  VAL C 118     -14.463  55.894 -15.817     1     0      CP1  C
ATOM   1892 HG21 VAL C 118     -14.564  56.276 -16.855     1     0      CP1  H
ATOM   1893 HG22 VAL C 118     -15.315  55.211 -15.611     1     0      CP1  H
ATOM   1894 HG23 VAL C 118     -14.540  56.763 -15.131     1     0      CP1  H
ATOM   1895 C    VAL C 118     -11.941  53.553 -14.030     1     0      CP1  C
ATOM   1896 O    VAL C 118     -12.182  52.339 -14.101     1     0      CP1  O
ATOM   1897 N    ILE C 119     -10.726  54.030 -13.772     1     0      CP1  N
ATOM   1898 HN   ILE C 119     -10.492  54.998 -13.708     1     0      CP1  H
ATOM   1899 CA   ILE C 119      -9.605  53.130 -13.556     1     0      CP1  C
ATOM   1900 HA   ILE C 119      -9.575  52.469 -14.413     1     0      CP1  H
ATOM   1901 CB   ILE C 119      -8.302  53.926 -13.455     1     0      CP1  C
ATOM   1902 HB   ILE C 119      -8.542  54.768 -12.758     1     0      CP1  H
ATOM   1903 CG2  ILE C 119      -7.149  53.009 -13.013     1     0      CP1  C
ATOM   1904 HG21 ILE C 119      -6.240  53.605 -12.787     1     0      CP1  H
ATOM   1905 HG22 ILE C 119      -7.420  52.447 -12.094     1     0      CP1  H
ATOM   1906 HG23 ILE C 119      -6.895  52.278 -13.809     1     0      CP1  H
ATOM   1907 CG1  ILE C 119      -7.984  54.544 -14.835     1     0      CP1  C
ATOM   1908 HG11 ILE C 119      -7.788  53.735 -15.574     1     0      CP1  H
ATOM   1909 HG12 ILE C 119      -8.877  55.107 -15.192     1     0      CP1  H
ATOM   1910 CD   ILE C 119      -6.781  55.518 -14.843     1     0      CP1  C
ATOM   1911 HD1  ILE C 119      -6.652  55.963 -15.853     1     0      CP1  H
ATOM   1912 HD2  ILE C 119      -6.940  56.344 -14.116     1     0      CP1  H
ATOM   1913 HD3  ILE C 119      -5.840  54.991 -14.577     1     0      CP1  H
ATOM   1914 C    ILE C 119      -9.835  52.239 -12.310     1     0      CP1  C
ATOM   1915 O    ILE C 119      -9.598  51.040 -12.350     1     0      CP1  O
ATOM   1916 N    ILE C 120     -10.299  52.847 -11.220     1     0      CP1  N
ATOM   1917 HN   ILE C 120     -10.478  53.828 -11.186     1     0      CP1  H
ATOM   1918 CA   ILE C 120     -10.589  52.144  -9.979     1     0      CP1  C
ATOM   1919 HA   ILE C 120      -9.675  51.654  -9.669     1     0      CP1  H
ATOM   1920 CB   ILE C 120     -11.100  53.142  -8.880     1     0      CP1  C
ATOM   1921 HB   ILE C 120     -11.762  53.855  -9.435     1     0      CP1  H
ATOM   1922 CG2  ILE C 120     -11.761  52.397  -7.741     1     0      CP1  C
ATOM   1923 HG21 ILE C 120     -12.257  53.106  -7.046     1     0      CP1  H
ATOM   1924 HG22 ILE C 120     -12.537  51.700  -8.121     1     0      CP1  H
ATOM   1925 HG23 ILE C 120     -11.015  51.810  -7.164     1     0      CP1  H
ATOM   1926 CG1  ILE C 120      -9.916  53.952  -8.335     1     0      CP1  C
ATOM   1927 HG11 ILE C 120      -9.246  53.289  -7.743     1     0      CP1  H
ATOM   1928 HG12 ILE C 120      -9.320  54.341  -9.192     1     0      CP1  H
ATOM   1929 CD   ILE C 120     -10.306  55.142  -7.467     1     0      CP1  C
ATOM   1930 HD1  ILE C 120      -9.401  55.709  -7.160     1     0      CP1  H
ATOM   1931 HD2  ILE C 120     -10.976  55.831  -8.025     1     0      CP1  H
ATOM   1932 HD3  ILE C 120     -10.831  54.809  -6.547     1     0      CP1  H
ATOM   1933 C    ILE C 120     -11.618  51.035 -10.248     1     0      CP1  C
ATOM   1934 O    ILE C 120     -11.455  49.912  -9.779     1     0      CP1  O
ATOM   1935 N    PHE C 121     -12.655  51.363 -11.019     1     0      CP1  N
ATOM   1936 HN   PHE C 121     -12.768  52.284 -11.389     1     0      CP1  H
ATOM   1937 CA   PHE C 121     -13.713  50.425 -11.394     1     0      CP1  C
ATOM   1938 HA   PHE C 121     -14.143  50.066 -10.467     1     0      CP1  H
ATOM   1939 CB   PHE C 121     -14.732  51.144 -12.272     1     0      CP1  C
ATOM   1940 HB1  PHE C 121     -15.209  51.958 -11.684     1     0      CP1  H
ATOM   1941 HB2  PHE C 121     -14.241  51.618 -13.149     1     0      CP1  H
ATOM   1942 CG   PHE C 121     -15.860  50.271 -12.756     1     0      CP1  C
ATOM   1943 CD1  PHE C 121     -16.683  49.604 -11.852     1     0      CP1  C
ATOM   1944 HD1  PHE C 121     -16.459  49.644 -10.795     1     0      CP1  H
ATOM   1945 CE1  PHE C 121     -17.787  48.880 -12.287     1     0      CP1  C
ATOM   1946 HE1  PHE C 121     -18.418  48.373 -11.570     1     0      CP1  H
ATOM   1947 CZ   PHE C 121     -18.076  48.819 -13.651     1     0      CP1  C
ATOM   1948 HZ   PHE C 121     -18.940  48.270 -13.997     1     0      CP1  H
ATOM   1949 CD2  PHE C 121     -16.154  50.192 -14.120     1     0      CP1  C
ATOM   1950 HD2  PHE C 121     -15.509  50.674 -14.841     1     0      CP1  H
ATOM   1951 CE2  PHE C 121     -17.256  49.475 -14.566     1     0      CP1  C
ATOM   1952 HE2  PHE C 121     -17.475  49.426 -15.624     1     0      CP1  H
ATOM   1953 C    PHE C 121     -13.135  49.205 -12.124     1     0      CP1  C
ATOM   1954 O    PHE C 121     -13.462  48.068 -11.784     1     0      CP1  O
ATOM   1955 N    THR C 122     -12.265  49.444 -13.104     1     0      CP1  N
ATOM   1956 HN   THR C 122     -11.990  50.356 -13.407     1     0      CP1  H
ATOM   1957 CA   THR C 122     -11.628  48.354 -13.831     1     0      CP1  C
ATOM   1958 HA   THR C 122     -12.423  47.720 -14.200     1     0      CP1  H
ATOM   1959 CB   THR C 122     -10.680  48.861 -14.963     1     0      CP1  C
ATOM   1960 HB   THR C 122     -10.030  49.641 -14.497     1     0      CP1  H
ATOM   1961 OG1  THR C 122     -11.445  49.492 -16.004     1     0      CP1  O
ATOM   1962 HG1  THR C 122     -12.363  49.266 -15.821     1     0      CP1  H
ATOM   1963 CG2  THR C 122      -9.899  47.702 -15.572     1     0      CP1  C
ATOM   1964 HG21 THR C 122      -9.143  48.072 -16.296     1     0      CP1  H
ATOM   1965 HG22 THR C 122      -9.364  47.137 -14.779     1     0      CP1  H
ATOM   1966 HG23 THR C 122     -10.576  46.999 -16.104     1     0      CP1  H
ATOM   1967 C    THR C 122     -10.812  47.506 -12.855     1     0      CP1  C
ATOM   1968 O    THR C 122     -10.901  46.277 -12.898     1     0      CP1  O
ATOM   1969 N    LEU C 123     -10.030  48.160 -11.987     1     0      CP1  N
ATOM   1970 HN   LEU C 123      -9.971  49.155 -11.943     1     0      CP1  H
ATOM   1971 CA   LEU C 123      -9.179  47.459 -11.010     1     0      CP1  C
ATOM   1972 HA   LEU C 123      -8.563  46.781 -11.586     1     0      CP1  H
ATOM   1973 CB   LEU C 123      -8.285  48.443 -10.245     1     0      CP1  C
ATOM   1974 HB1  LEU C 123      -8.945  49.252  -9.854     1     0      CP1  H
ATOM   1975 HB2  LEU C 123      -7.865  47.930  -9.351     1     0      CP1  H
ATOM   1976 CG   LEU C 123      -7.153  49.098 -11.050     1     0      CP1  C
ATOM   1977 HG   LEU C 123      -7.629  49.548 -11.955     1     0      CP1  H
ATOM   1978 CD1  LEU C 123      -6.460  50.158 -10.252     1     0      CP1  C
ATOM   1979 HD11 LEU C 123      -5.614  50.589 -10.829     1     0      CP1  H
ATOM   1980 HD12 LEU C 123      -7.164  50.979  -9.998     1     0      CP1  H
ATOM   1981 HD13 LEU C 123      -6.056  49.737  -9.307     1     0      CP1  H
ATOM   1982 CD2  LEU C 123      -6.139  48.062 -11.517     1     0      CP1  C
ATOM   1983 HD21 LEU C 123      -5.337  48.548 -12.113     1     0      CP1  H
ATOM   1984 HD22 LEU C 123      -5.657  47.546 -10.662     1     0      CP1  H
ATOM   1985 HD23 LEU C 123      -6.631  47.296 -12.155     1     0      CP1  H
ATOM   1986 C    LEU C 123      -9.983  46.620 -10.013     1     0      CP1  C
ATOM   1987 O    LEU C 123      -9.592  45.501  -9.660     1     0      CP1  O
ATOM   1988 N    THR C 124     -11.151  47.132  -9.647     1     0      CP1  N
ATOM   1989 HN   THR C 124     -11.502  48.000  -9.996     1     0      CP1  H
ATOM   1990 CA   THR C 124     -12.026  46.474  -8.704     1     0      CP1  C
ATOM   1991 HA   THR C 124     -11.400  46.131  -7.891     1     0      CP1  H
ATOM   1992 CB   THR C 124     -13.107  47.460  -8.204     1     0      CP1  C
ATOM   1993 HB   THR C 124     -13.682  47.774  -9.109     1     0      CP1  H
ATOM   1994 OG1  THR C 124     -12.446  48.611  -7.659     1     0      CP1  O
ATOM   1995 HG1  THR C 124     -13.151  49.190  -7.351     1     0      CP1  H
ATOM   1996 CG2  THR C 124     -13.977  46.825  -7.139     1     0      CP1  C
ATOM   1997 HG21 THR C 124     -14.819  47.495  -6.866     1     0      CP1  H
ATOM   1998 HG22 THR C 124     -14.407  45.869  -7.509     1     0      CP1  H
ATOM   1999 HG23 THR C 124     -13.391  46.610  -6.219     1     0      CP1  H
ATOM   2000 C    THR C 124     -12.625  45.234  -9.340     1     0      CP1  C
ATOM   2001 O    THR C 124     -12.686  44.187  -8.693     1     0      CP1  O
ATOM   2002 N    ILE C 125     -13.023  45.340 -10.613     1     0      CP1  N
ATOM   2003 HN   ILE C 125     -12.980  46.185 -11.142     1     0      CP1  H
ATOM   2004 CA   ILE C 125     -13.568  44.195 -11.352     1     0      CP1  C
ATOM   2005 HA   ILE C 125     -14.378  43.773 -10.771     1     0      CP1  H
ATOM   2006 CB   ILE C 125     -13.932  44.537 -12.835     1     0      CP1  C
ATOM   2007 HB   ILE C 125     -13.001  44.996 -13.253     1     0      CP1  H
ATOM   2008 CG2  ILE C 125     -14.421  43.297 -13.547     1     0      CP1  C
ATOM   2009 HG21 ILE C 125     -14.532  43.490 -14.634     1     0      CP1  H
ATOM   2010 HG22 ILE C 125     -13.700  42.461 -13.426     1     0      CP1  H
ATOM   2011 HG23 ILE C 125     -15.405  42.972 -13.149     1     0      CP1  H
ATOM   2012 CG1  ILE C 125     -15.012  45.608 -12.938     1     0      CP1  C
ATOM   2013 HG11 ILE C 125     -15.987  45.193 -12.598     1     0      CP1  H
ATOM   2014 HG12 ILE C 125     -14.754  46.447 -12.253     1     0      CP1  H
ATOM   2015 CD   ILE C 125     -15.181  46.165 -14.289     1     0      CP1  C
ATOM   2016 HD1  ILE C 125     -15.940  46.976 -14.279     1     0      CP1  H
ATOM   2017 HD2  ILE C 125     -14.224  46.589 -14.661     1     0      CP1  H
ATOM   2018 HD3  ILE C 125     -15.522  45.385 -15.001     1     0      CP1  H
ATOM   2019 C    ILE C 125     -12.461  43.130 -11.410     1     0      CP1  C
ATOM   2020 O    ILE C 125     -12.695  41.980 -11.090     1     0      CP1  O
ATOM   2021 N    ALA C 126     -11.244  43.526 -11.768     1     0      CP1  N
ATOM   2022 HN   ALA C 126     -11.004  44.469 -11.999     1     0      CP1  H
ATOM   2023 CA   ALA C 126     -10.149  42.564 -11.846     1     0      CP1  C
ATOM   2024 HA   ALA C 126     -10.419  41.762 -12.523     1     0      CP1  H
ATOM   2025 CB   ALA C 126      -8.902  43.220 -12.424     1     0      CP1  C
ATOM   2026 HB1  ALA C 126      -9.136  43.652 -13.420     1     0      CP1  H
ATOM   2027 HB2  ALA C 126      -8.545  44.045 -11.769     1     0      CP1  H
ATOM   2028 HB3  ALA C 126      -8.076  42.487 -12.553     1     0      CP1  H
ATOM   2029 C    ALA C 126      -9.821  41.900 -10.493     1     0      CP1  C
ATOM   2030 O    ALA C 126      -9.508  40.704 -10.431     1     0      CP1  O
ATOM   2031 N    THR C 127      -9.867  42.687  -9.421     1     0      CP1  N
ATOM   2032 HN   THR C 127     -10.097  43.659  -9.448     1     0      CP1  H
ATOM   2033 CA   THR C 127      -9.578  42.177  -8.087     1     0      CP1  C
ATOM   2034 HA   THR C 127      -8.620  41.681  -8.164     1     0      CP1  H
ATOM   2035 CB   THR C 127      -9.555  43.328  -7.045     1     0      CP1  C
ATOM   2036 HB   THR C 127     -10.514  43.886  -7.179     1     0      CP1  H
ATOM   2037 OG1  THR C 127      -8.475  44.212  -7.352     1     0      CP1  O
ATOM   2038 HG1  THR C 127      -8.501  44.895  -6.673     1     0      CP1  H
ATOM   2039 CG2  THR C 127      -9.366  42.797  -5.631     1     0      CP1  C
ATOM   2040 HG21 THR C 127      -9.465  43.614  -4.886     1     0      CP1  H
ATOM   2041 HG22 THR C 127     -10.135  42.029  -5.400     1     0      CP1  H
ATOM   2042 HG23 THR C 127      -8.363  42.334  -5.508     1     0      CP1  H
ATOM   2043 C    THR C 127     -10.585  41.112  -7.663     1     0      CP1  C
ATOM   2044 O    THR C 127     -10.193  40.074  -7.183     1     0      CP1  O
ATOM   2045 N    ALA C 128     -11.869  41.354  -7.893     1     0      CP1  N
ATOM   2046 HN   ALA C 128     -12.185  42.193  -8.335     1     0      CP1  H
ATOM   2047 CA   ALA C 128     -12.921  40.408  -7.515     1     0      CP1  C
ATOM   2048 HA   ALA C 128     -12.825  40.138  -6.470     1     0      CP1  H
ATOM   2049 CB   ALA C 128     -14.283  41.050  -7.686     1     0      CP1  C
ATOM   2050 HB1  ALA C 128     -14.344  41.967  -7.062     1     0      CP1  H
ATOM   2051 HB2  ALA C 128     -14.456  41.344  -8.744     1     0      CP1  H
ATOM   2052 HB3  ALA C 128     -15.100  40.366  -7.371     1     0      CP1  H
ATOM   2053 C    ALA C 128     -12.825  39.107  -8.306     1     0      CP1  C
ATOM   2054 O    ALA C 128     -13.070  38.022  -7.765     1     0      CP1  O
ATOM   2055 N    PHE C 129     -12.445  39.212  -9.577     1     0      CP1  N
ATOM   2056 HN   PHE C 129     -12.255  40.078 -10.036     1     0      CP1  H
ATOM   2057 CA   PHE C 129     -12.274  38.034 -10.417     1     0      CP1  C
ATOM   2058 HA   PHE C 129     -13.184  37.452 -10.336     1     0      CP1  H
ATOM   2059 CB   PHE C 129     -12.000  38.442 -11.894     1     0      CP1  C
ATOM   2060 HB1  PHE C 129     -11.719  39.517 -11.928     1     0      CP1  H
ATOM   2061 HB2  PHE C 129     -11.149  37.867 -12.317     1     0      CP1  H
ATOM   2062 CG   PHE C 129     -13.205  38.293 -12.801     1     0      CP1  C
ATOM   2063 CD1  PHE C 129     -14.364  37.673 -12.345     1     0      CP1  C
ATOM   2064 HD1  PHE C 129     -14.425  37.342 -11.317     1     0      CP1  H
ATOM   2065 CE1  PHE C 129     -15.453  37.466 -13.203     1     0      CP1  C
ATOM   2066 HE1  PHE C 129     -16.348  36.985 -12.835     1     0      CP1  H
ATOM   2067 CZ   PHE C 129     -15.382  37.890 -14.535     1     0      CP1  C
ATOM   2068 HZ   PHE C 129     -16.220  37.741 -15.202     1     0      CP1  H
ATOM   2069 CD2  PHE C 129     -13.146  38.714 -14.126     1     0      CP1  C
ATOM   2070 HD2  PHE C 129     -12.248  39.182 -14.505     1     0      CP1  H
ATOM   2071 CE2  PHE C 129     -14.228  38.516 -14.997     1     0      CP1  C
ATOM   2072 HE2  PHE C 129     -14.161  38.849 -16.024     1     0      CP1  H
ATOM   2073 C    PHE C 129     -11.129  37.165  -9.853     1     0      CP1  C
ATOM   2074 O    PHE C 129     -11.270  35.948  -9.728     1     0      CP1  O
ATOM   2075 N    LEU C 130     -10.005  37.800  -9.522     1     0      CP1  N
ATOM   2076 HN   LEU C 130      -9.868  38.782  -9.637     1     0      CP1  H
ATOM   2077 CA   LEU C 130      -8.861  37.098  -8.954     1     0      CP1  C
ATOM   2078 HA   LEU C 130      -8.572  36.345  -9.676     1     0      CP1  H
ATOM   2079 CB   LEU C 130      -7.720  38.066  -8.716     1     0      CP1  C
ATOM   2080 HB1  LEU C 130      -8.133  38.926  -8.139     1     0      CP1  H
ATOM   2081 HB2  LEU C 130      -6.968  37.583  -8.053     1     0      CP1  H
ATOM   2082 CG   LEU C 130      -7.044  38.607  -9.984     1     0      CP1  C
ATOM   2083 HG   LEU C 130      -7.863  38.930 -10.671     1     0      CP1  H
ATOM   2084 CD1  LEU C 130      -6.160  39.816  -9.658     1     0      CP1  C
ATOM   2085 HD11 LEU C 130      -5.636  40.173 -10.570     1     0      CP1  H
ATOM   2086 HD12 LEU C 130      -6.773  40.652  -9.257     1     0      CP1  H
ATOM   2087 HD13 LEU C 130      -5.393  39.548  -8.900     1     0      CP1  H
ATOM   2088 CD2  LEU C 130      -6.259  37.496 -10.675     1     0      CP1  C
ATOM   2089 HD21 LEU C 130      -5.783  37.879 -11.604     1     0      CP1  H
ATOM   2090 HD22 LEU C 130      -5.454  37.097 -10.025     1     0      CP1  H
ATOM   2091 HD23 LEU C 130      -6.934  36.657 -10.951     1     0      CP1  H
ATOM   2092 C    LEU C 130      -9.234  36.373  -7.650     1     0      CP1  C
ATOM   2093 O    LEU C 130      -8.830  35.227  -7.434     1     0      CP1  O
ATOM   2094 N    GLY C 131     -10.055  37.016  -6.828     1     0      CP1  N
ATOM   2095 HN   GLY C 131     -10.421  37.927  -7.015     1     0      CP1  H
ATOM   2096 CA   GLY C 131     -10.479  36.413  -5.574     1     0      CP1  C
ATOM   2097 HA1  GLY C 131     -11.024  37.171  -5.028     1     0      CP1  H
ATOM   2098 HA2  GLY C 131      -9.589  36.057  -5.073     1     0      CP1  H
ATOM   2099 C    GLY C 131     -11.404  35.228  -5.782     1     0      CP1  C
ATOM   2100 O    GLY C 131     -11.246  34.156  -5.175     1     0      CP1  O
ATOM   2101 N    TYR C 132     -12.339  35.400  -6.702     1     0      CP1  N
ATOM   2102 HN   TYR C 132     -12.452  36.241  -7.228     1     0      CP1  H
ATOM   2103 CA   TYR C 132     -13.285  34.363  -7.022     1     0      CP1  C
ATOM   2104 HA   TYR C 132     -13.818  34.137  -6.106     1     0      CP1  H
ATOM   2105 CB   TYR C 132     -14.253  34.867  -8.089     1     0      CP1  C
ATOM   2106 HB1  TYR C 132     -14.297  35.977  -8.046     1     0      CP1  H
ATOM   2107 HB2  TYR C 132     -13.896  34.592  -9.104     1     0      CP1  H
ATOM   2108 CG   TYR C 132     -15.636  34.368  -7.892     1     0      CP1  C
ATOM   2109 CD1  TYR C 132     -16.530  35.046  -7.077     1     0      CP1  C
ATOM   2110 HD1  TYR C 132     -16.218  35.950  -6.572     1     0      CP1  H
ATOM   2111 CE1  TYR C 132     -17.830  34.572  -6.875     1     0      CP1  C
ATOM   2112 HE1  TYR C 132     -18.513  35.101  -6.228     1     0      CP1  H
ATOM   2113 CZ   TYR C 132     -18.229  33.404  -7.513     1     0      CP1  C
ATOM   2114 OH   TYR C 132     -19.516  32.933  -7.371     1     0      CP1  O
ATOM   2115 HH   TYR C 132     -20.074  33.436  -7.968     1     0      CP1  H
ATOM   2116 CD2  TYR C 132     -16.061  33.197  -8.514     1     0      CP1  C
ATOM   2117 HD2  TYR C 132     -15.372  32.626  -9.121     1     0      CP1  H
ATOM   2118 CE2  TYR C 132     -17.345  32.715  -8.332     1     0      CP1  C
ATOM   2119 HE2  TYR C 132     -17.645  31.795  -8.811     1     0      CP1  H
ATOM   2120 C    TYR C 132     -12.571  33.085  -7.455     1     0      CP1  C
ATOM   2121 O    TYR C 132     -13.001  31.990  -7.086     1     0      CP1  O
ATOM   2122 N    CYS C 133     -11.473  33.227  -8.200     1     0      CP1  N
ATOM   2123 HN   CYS C 133     -11.125  34.117  -8.489     1     0      CP1  H
ATOM   2124 CA   CYS C 133     -10.683  32.080  -8.658     1     0      CP1  C
ATOM   2125 HA   CYS C 133     -11.393  31.390  -9.099     1     0      CP1  H
ATOM   2126 CB   CYS C 133      -9.596  32.505  -9.665     1     0      CP1  C
ATOM   2127 HB1  CYS C 133      -8.927  33.227  -9.144     1     0      CP1  H
ATOM   2128 HB2  CYS C 133      -8.960  31.630  -9.925     1     0      CP1  H
ATOM   2129 SG   CYS C 133     -10.163  33.310 -11.180     1     0      CP1  S
ATOM   2130 HG1  CYS C 133      -8.958  33.558 -11.697     1     0      CP1  H
ATOM   2131 C    CYS C 133      -9.977  31.352  -7.509     1     0      CP1  C
ATOM   2132 O    CYS C 133      -9.647  30.169  -7.631     1     0      CP1  O
ATOM   2133 N    CYS C 134      -9.716  32.065  -6.417     1     0      CP1  N
ATOM   2134 HN   CYS C 134      -9.977  33.022  -6.307     1     0      CP1  H
ATOM   2135 CA   CYS C 134      -9.011  31.486  -5.271     1     0      CP1  C
ATOM   2136 HA   CYS C 134      -8.114  31.057  -5.703     1     0      CP1  H
ATOM   2137 CB   CYS C 134      -8.571  32.583  -4.298     1     0      CP1  C
ATOM   2138 HB1  CYS C 134      -9.444  33.257  -4.144     1     0      CP1  H
ATOM   2139 HB2  CYS C 134      -8.348  32.138  -3.303     1     0      CP1  H
ATOM   2140 SG   CYS C 134      -7.214  33.516  -4.935     1     0      CP1  S
ATOM   2141 HG1  CYS C 134      -7.127  34.390  -3.931     1     0      CP1  H
ATOM   2142 C    CYS C 134      -9.733  30.385  -4.520     1     0      CP1  C
ATOM   2143 O    CYS C 134      -9.091  29.553  -3.888     1     0      CP1  O
ATOM   2144 N    VAL C 135     -11.058  30.399  -4.577     1     0      CP1  N
ATOM   2145 HN   VAL C 135     -11.553  31.110  -5.069     1     0      CP1  H
ATOM   2146 CA   VAL C 135     -11.911  29.399  -3.941     1     0      CP1  C
ATOM   2147 HA   VAL C 135     -11.605  29.305  -2.907     1     0      CP1  H
ATOM   2148 CB   VAL C 135     -13.391  29.751  -4.176     1     0      CP1  C
ATOM   2149 HB   VAL C 135     -13.558  29.787  -5.281     1     0      CP1  H
ATOM   2150 CG1  VAL C 135     -14.312  28.693  -3.569     1     0      CP1  C
ATOM   2151 HG11 VAL C 135     -15.376  28.980  -3.712     1     0      CP1  H
ATOM   2152 HG12 VAL C 135     -14.170  27.702  -4.048     1     0      CP1  H
ATOM   2153 HG13 VAL C 135     -14.127  28.591  -2.478     1     0      CP1  H
ATOM   2154 CG2  VAL C 135     -13.700  31.125  -3.651     1     0      CP1  C
ATOM   2155 HG21 VAL C 135     -14.777  31.364  -3.784     1     0      CP1  H
ATOM   2156 HG22 VAL C 135     -13.458  31.193  -2.568     1     0      CP1  H
ATOM   2157 HG23 VAL C 135     -13.116  31.901  -4.188     1     0      CP1  H
ATOM   2158 C    VAL C 135     -11.695  28.036  -4.611     1     0      CP1  C
ATOM   2159 O    VAL C 135     -11.753  26.987  -3.978     1     0      CP1  O
ATOM   2160 N    TYR C 136     -11.451  28.104  -5.913     1     0      CP1  N
ATOM   2161 HN   TYR C 136     -11.376  28.994  -6.360     1     0      CP1  H
ATOM   2162 CA   TYR C 136     -11.274  26.973  -6.795     1     0      CP1  C
ATOM   2163 HA   TYR C 136     -11.183  27.411  -7.782     1     0      CP1  H
ATOM   2164 CB   TYR C 136      -9.940  26.279  -6.624     1     0      CP1  C
ATOM   2165 HB1  TYR C 136      -9.144  27.045  -6.499     1     0      CP1  H
ATOM   2166 HB2  TYR C 136      -9.939  25.651  -5.707     1     0      CP1  H
ATOM   2167 CG   TYR C 136      -9.618  25.452  -7.854     1     0      CP1  C
ATOM   2168 CD1  TYR C 136      -9.456  26.067  -9.103     1     0      CP1  C
ATOM   2169 HD1  TYR C 136      -9.500  27.145  -9.181     1     0      CP1  H
ATOM   2170 CE1  TYR C 136      -9.259  25.309 -10.260     1     0      CP1  C
ATOM   2171 HE1  TYR C 136      -9.144  25.791 -11.220     1     0      CP1  H
ATOM   2172 CZ   TYR C 136      -9.219  23.919 -10.171     1     0      CP1  C
ATOM   2173 OH   TYR C 136      -9.037  23.161 -11.314     1     0      CP1  O
ATOM   2174 HH   TYR C 136      -9.253  23.717 -12.066     1     0      CP1  H
ATOM   2175 CD2  TYR C 136      -9.564  24.050  -7.794     1     0      CP1  C
ATOM   2176 HD2  TYR C 136      -9.714  23.543  -6.851     1     0      CP1  H
ATOM   2177 CE2  TYR C 136      -9.369  23.289  -8.938     1     0      CP1  C
ATOM   2178 HE2  TYR C 136      -9.356  22.211  -8.869     1     0      CP1  H
ATOM   2179 C    TYR C 136     -12.433  25.987  -6.847     1     0      CP1  C
ATOM   2180 O    TYR C 136     -12.253  24.773  -6.739     1     0      CP1  O
ATOM   2181 N    GLY C 137     -13.634  26.538  -6.922     1     0      CP1  N
ATOM   2182 HN   GLY C 137     -13.776  27.526  -6.875     1     0      CP1  H
ATOM   2183 CA   GLY C 137     -14.831  25.741  -7.078     1     0      CP1  C
ATOM   2184 HA1  GLY C 137     -15.690  26.270  -6.687     1     0      CP1  H
ATOM   2185 HA2  GLY C 137     -14.689  24.753  -6.660     1     0      CP1  H
ATOM   2186 C    GLY C 137     -15.016  25.591  -8.598     1     0      CP1  C
ATOM   2187 O    GLY C 137     -14.092  25.907  -9.353     1     0      CP1  O
ATOM   2188 N    GLN C 138     -16.169  25.098  -9.059     1     0      CP1  N
ATOM   2189 HN   GLN C 138     -16.934  24.813  -8.485     1     0      CP1  H
ATOM   2190 CA   GLN C 138     -16.397  24.936 -10.498     1     0      CP1  C
ATOM   2191 HA   GLN C 138     -15.549  24.385 -10.887     1     0      CP1  H
ATOM   2192 CB   GLN C 138     -17.677  24.142 -10.775     1     0      CP1  C
ATOM   2193 HB1  GLN C 138     -18.393  24.390  -9.957     1     0      CP1  H
ATOM   2194 HB2  GLN C 138     -18.143  24.510 -11.718     1     0      CP1  H
ATOM   2195 CG   GLN C 138     -17.477  22.638 -10.828     1     0      CP1  C
ATOM   2196 HG1  GLN C 138     -16.847  22.301  -9.977     1     0      CP1  H
ATOM   2197 HG2  GLN C 138     -18.450  22.110 -10.761     1     0      CP1  H
ATOM   2198 CD   GLN C 138     -16.762  22.179 -12.096     1     0      CP1  C
ATOM   2199 OE1  GLN C 138     -15.621  22.566 -12.365     1     0      CP1  O
ATOM   2200 NE2  GLN C 138     -17.427  21.331 -12.869     1     0      CP1  N
ATOM   2201 HE21 GLN C 138     -16.968  21.022 -13.697     1     0      CP1  H
ATOM   2202 HE22 GLN C 138     -18.346  21.048 -12.617     1     0      CP1  H
ATOM   2203 C    GLN C 138     -16.443  26.277 -11.221     1     0      CP1  C
ATOM   2204 O    GLN C 138     -15.828  26.430 -12.278     1     0      CP1  O
ATOM   2205 N    MET C 139     -17.170  27.243 -10.652     1     0      CP1  N
ATOM   2206 HN   MET C 139     -17.692  27.133  -9.809     1     0      CP1  H
ATOM   2207 CA   MET C 139     -17.255  28.565 -11.241     1     0      CP1  C
ATOM   2208 HA   MET C 139     -17.567  28.441 -12.271     1     0      CP1  H
ATOM   2209 CB   MET C 139     -18.270  29.420 -10.492     1     0      CP1  C
ATOM   2210 HB1  MET C 139     -19.279  29.012 -10.734     1     0      CP1  H
ATOM   2211 HB2  MET C 139     -18.132  29.281  -9.396     1     0      CP1  H
ATOM   2212 CG   MET C 139     -18.230  30.913 -10.866     1     0      CP1  C
ATOM   2213 HG1  MET C 139     -18.651  31.528 -10.043     1     0      CP1  H
ATOM   2214 HG2  MET C 139     -17.176  31.231 -11.020     1     0      CP1  H
ATOM   2215 SD   MET C 139     -19.179  31.351 -12.398     1     0      CP1  S
ATOM   2216 CE   MET C 139     -18.289  30.374 -13.605     1     0      CP1  C
ATOM   2217 HE1  MET C 139     -18.716  30.514 -14.622     1     0      CP1  H
ATOM   2218 HE2  MET C 139     -17.216  30.665 -13.642     1     0      CP1  H
ATOM   2219 HE3  MET C 139     -18.341  29.291 -13.361     1     0      CP1  H
ATOM   2220 C    MET C 139     -15.876  29.240 -11.253     1     0      CP1  C
ATOM   2221 O    MET C 139     -15.570  30.016 -12.149     1     0      CP1  O
ATOM   2222 N    SER C 140     -15.031  28.925 -10.276     1     0      CP1  N
ATOM   2223 HN   SER C 140     -15.224  28.293  -9.526     1     0      CP1  H
ATOM   2224 CA   SER C 140     -13.699  29.512 -10.234     1     0      CP1  C
ATOM   2225 HA   SER C 140     -13.838  30.582 -10.312     1     0      CP1  H
ATOM   2226 CB   SER C 140     -12.967  29.079  -8.964     1     0      CP1  C
ATOM   2227 HB1  SER C 140     -12.971  27.966  -8.925     1     0      CP1  H
ATOM   2228 HB2  SER C 140     -11.902  29.401  -9.001     1     0      CP1  H
ATOM   2229 OG   SER C 140     -13.610  29.576  -7.814     1     0      CP1  O
ATOM   2230 HG1  SER C 140     -13.248  29.097  -7.058     1     0      CP1  H
ATOM   2231 C    SER C 140     -12.871  29.070 -11.446     1     0      CP1  C
ATOM   2232 O    SER C 140     -12.288  29.902 -12.183     1     0      CP1  O
ATOM   2233 N    HSD C 141     -12.806  27.752 -11.638     1     0      CP1  N
ATOM   2234 HN   HSD C 141     -13.272  27.081 -11.063     1     0      CP1  H
ATOM   2235 CA   HSD C 141     -12.027  27.196 -12.731     1     0      CP1  C
ATOM   2236 HA   HSD C 141     -11.003  27.506 -12.560     1     0      CP1  H
ATOM   2237 CB   HSD C 141     -12.078  25.679 -12.711     1     0      CP1  C
ATOM   2238 HB1  HSD C 141     -11.726  25.318 -11.720     1     0      CP1  H
ATOM   2239 HB2  HSD C 141     -13.132  25.341 -12.819     1     0      CP1  H
ATOM   2240 ND1  HSD C 141      -9.915  24.741 -13.589     1     0      CP1  N
ATOM   2241 HD1  HSD C 141      -9.428  24.738 -12.715     1     0      CP1  H
ATOM   2242 CG   HSD C 141     -11.239  25.060 -13.781     1     0      CP1  C
ATOM   2243 CE1  HSD C 141      -9.394  24.322 -14.724     1     0      CP1  C
ATOM   2244 HE1  HSD C 141      -8.353  24.008 -14.838     1     0      CP1  H
ATOM   2245 NE2  HSD C 141     -10.337  24.349 -15.645     1     0      CP1  N
ATOM   2246 CD2  HSD C 141     -11.502  24.803 -15.080     1     0      CP1  C
ATOM   2247 HD2  HSD C 141     -12.419  24.941 -15.640     1     0      CP1  H
ATOM   2248 C    HSD C 141     -12.434  27.705 -14.119     1     0      CP1  C
ATOM   2249 O    HSD C 141     -11.595  28.167 -14.882     1     0      CP1  O
ATOM   2250 N    TRP C 142     -13.731  27.661 -14.412     1     0      CP1  N
ATOM   2251 HN   TRP C 142     -14.425  27.339 -13.772     1     0      CP1  H
ATOM   2252 CA   TRP C 142     -14.235  28.082 -15.697     1     0      CP1  C
ATOM   2253 HA   TRP C 142     -13.563  27.677 -16.445     1     0      CP1  H
ATOM   2254 CB   TRP C 142     -15.598  27.448 -15.970     1     0      CP1  C
ATOM   2255 HB1  TRP C 142     -16.277  27.726 -15.133     1     0      CP1  H
ATOM   2256 HB2  TRP C 142     -16.036  27.878 -16.897     1     0      CP1  H
ATOM   2257 CG   TRP C 142     -15.453  25.973 -16.025     1     0      CP1  C
ATOM   2258 CD1  TRP C 142     -15.922  25.067 -15.111     1     0      CP1  C
ATOM   2259 HD1  TRP C 142     -16.618  25.301 -14.317     1     0      CP1  H
ATOM   2260 NE1  TRP C 142     -15.412  23.823 -15.380     1     0      CP1  N
ATOM   2261 HE1  TRP C 142     -15.604  23.006 -14.880     1     0      CP1  H
ATOM   2262 CE2  TRP C 142     -14.621  23.886 -16.500     1     0      CP1  C
ATOM   2263 CD2  TRP C 142     -14.627  25.231 -16.943     1     0      CP1  C
ATOM   2264 CE3  TRP C 142     -13.884  25.576 -18.088     1     0      CP1  C
ATOM   2265 HE3  TRP C 142     -13.854  26.589 -18.465     1     0      CP1  H
ATOM   2266 CZ3  TRP C 142     -13.162  24.581 -18.747     1     0      CP1  C
ATOM   2267 HZ3  TRP C 142     -12.584  24.836 -19.624     1     0      CP1  H
ATOM   2268 CZ2  TRP C 142     -13.897  22.877 -17.162     1     0      CP1  C
ATOM   2269 HZ2  TRP C 142     -13.894  21.851 -16.829     1     0      CP1  H
ATOM   2270 CH2  TRP C 142     -13.177  23.242 -18.275     1     0      CP1  C
ATOM   2271 HH2  TRP C 142     -12.609  22.485 -18.798     1     0      CP1  H
ATOM   2272 C    TRP C 142     -14.224  29.588 -15.863     1     0      CP1  C
ATOM   2273 O    TRP C 142     -14.054  30.089 -16.991     1     0      CP1  O
ATOM   2274 N    GLY C 143     -14.396  30.307 -14.748     1     0      CP1  N
ATOM   2275 HN   GLY C 143     -14.589  29.919 -13.848     1     0      CP1  H
ATOM   2276 CA   GLY C 143     -14.305  31.756 -14.801     1     0      CP1  C
ATOM   2277 HA1  GLY C 143     -14.501  32.170 -13.821     1     0      CP1  H
ATOM   2278 HA2  GLY C 143     -14.949  32.138 -15.582     1     0      CP1  H
ATOM   2279 C    GLY C 143     -12.854  32.091 -15.177     1     0      CP1  C
ATOM   2280 O    GLY C 143     -12.609  32.831 -16.133     1     0      CP1  O
ATOM   2281 N    ALA C 144     -11.888  31.473 -14.497     1     0      CP1  N
ATOM   2282 HN   ALA C 144     -12.050  30.822 -13.756     1     0      CP1  H
ATOM   2283 CA   ALA C 144     -10.478  31.728 -14.814     1     0      CP1  C
ATOM   2284 HA   ALA C 144     -10.251  32.782 -14.705     1     0      CP1  H
ATOM   2285 CB   ALA C 144      -9.544  30.961 -13.874     1     0      CP1  C
ATOM   2286 HB1  ALA C 144      -9.744  31.261 -12.823     1     0      CP1  H
ATOM   2287 HB2  ALA C 144      -9.710  29.864 -13.954     1     0      CP1  H
ATOM   2288 HB3  ALA C 144      -8.476  31.175 -14.094     1     0      CP1  H
ATOM   2289 C    ALA C 144     -10.153  31.363 -16.267     1     0      CP1  C
ATOM   2290 O    ALA C 144      -9.359  32.049 -16.919     1     0      CP1  O
ATOM   2291 N    THR C 145     -10.741  30.265 -16.744     1     0      CP1  N
ATOM   2292 HN   THR C 145     -11.363  29.698 -16.205     1     0      CP1  H
ATOM   2293 CA   THR C 145     -10.526  29.790 -18.106     1     0      CP1  C
ATOM   2294 HA   THR C 145      -9.453  29.767 -18.241     1     0      CP1  H
ATOM   2295 CB   THR C 145     -11.186  28.387 -18.309     1     0      CP1  C
ATOM   2296 HB   THR C 145     -12.246  28.491 -17.972     1     0      CP1  H
ATOM   2297 OG1  THR C 145     -10.538  27.429 -17.456     1     0      CP1  O
ATOM   2298 HG1  THR C 145     -10.683  27.746 -16.558     1     0      CP1  H
ATOM   2299 CG2  THR C 145     -11.069  27.929 -19.778     1     0      CP1  C
ATOM   2300 HG21 THR C 145     -11.635  26.989 -19.945     1     0      CP1  H
ATOM   2301 HG22 THR C 145     -11.483  28.703 -20.459     1     0      CP1  H
ATOM   2302 HG23 THR C 145     -10.009  27.751 -20.058     1     0      CP1  H
ATOM   2303 C    THR C 145     -11.076  30.777 -19.146     1     0      CP1  C
ATOM   2304 O    THR C 145     -10.352  31.244 -20.027     1     0      CP1  O
ATOM   2305 N    VAL C 146     -12.352  31.111 -19.004     1     0      CP1  N
ATOM   2306 HN   VAL C 146     -12.933  30.758 -18.275     1     0      CP1  H
ATOM   2307 CA   VAL C 146     -13.019  32.031 -19.911     1     0      CP1  C
ATOM   2308 HA   VAL C 146     -12.936  31.596 -20.899     1     0      CP1  H
ATOM   2309 CB   VAL C 146     -14.548  32.094 -19.583     1     0      CP1  C
ATOM   2310 HB   VAL C 146     -14.688  31.691 -18.550     1     0      CP1  H
ATOM   2311 CG1  VAL C 146     -15.084  33.497 -19.620     1     0      CP1  C
ATOM   2312 HG11 VAL C 146     -16.177  33.498 -19.421     1     0      CP1  H
ATOM   2313 HG12 VAL C 146     -14.608  34.138 -18.849     1     0      CP1  H
ATOM   2314 HG13 VAL C 146     -14.916  33.955 -20.618     1     0      CP1  H
ATOM   2315 CG2  VAL C 146     -15.309  31.241 -20.597     1     0      CP1  C
ATOM   2316 HG21 VAL C 146     -16.403  31.297 -20.415     1     0      CP1  H
ATOM   2317 HG22 VAL C 146     -15.108  31.592 -21.633     1     0      CP1  H
ATOM   2318 HG23 VAL C 146     -15.012  30.173 -20.527     1     0      CP1  H
ATOM   2319 C    VAL C 146     -12.372  33.420 -19.964     1     0      CP1  C
ATOM   2320 O    VAL C 146     -12.040  33.922 -21.045     1     0      CP1  O
ATOM   2321 N    ILE C 147     -12.116  33.996 -18.794     1     0      CP1  N
ATOM   2322 HN   ILE C 147     -12.307  33.565 -17.914     1     0      CP1  H
ATOM   2323 CA   ILE C 147     -11.527  35.322 -18.693     1     0      CP1  C
ATOM   2324 HA   ILE C 147     -12.107  35.928 -19.378     1     0      CP1  H
ATOM   2325 CB   ILE C 147     -11.768  35.894 -17.278     1     0      CP1  C
ATOM   2326 HB   ILE C 147     -11.912  34.991 -16.631     1     0      CP1  H
ATOM   2327 CG2  ILE C 147     -10.612  36.797 -16.830     1     0      CP1  C
ATOM   2328 HG21 ILE C 147     -10.723  37.073 -15.761     1     0      CP1  H
ATOM   2329 HG22 ILE C 147      -9.637  36.279 -16.945     1     0      CP1  H
ATOM   2330 HG23 ILE C 147     -10.584  37.733 -17.428     1     0      CP1  H
ATOM   2331 CG1  ILE C 147     -13.088  36.670 -17.295     1     0      CP1  C
ATOM   2332 HG11 ILE C 147     -13.014  37.556 -16.625     1     0      CP1  H
ATOM   2333 HG12 ILE C 147     -13.270  37.052 -18.325     1     0      CP1  H
ATOM   2334 CD   ILE C 147     -14.263  35.858 -16.891     1     0      CP1  C
ATOM   2335 HD1  ILE C 147     -15.195  36.458 -16.979     1     0      CP1  H
ATOM   2336 HD2  ILE C 147     -14.363  34.962 -17.542     1     0      CP1  H
ATOM   2337 HD3  ILE C 147     -14.170  35.520 -15.838     1     0      CP1  H
ATOM   2338 C    ILE C 147     -10.079  35.427 -19.132     1     0      CP1  C
ATOM   2339 O    ILE C 147      -9.683  36.433 -19.683     1     0      CP1  O
ATOM   2340 N    THR C 148      -9.259  34.421 -18.866     1     0      CP1  N
ATOM   2341 HN   THR C 148      -9.460  33.576 -18.372     1     0      CP1  H
ATOM   2342 CA   THR C 148      -7.894  34.525 -19.334     1     0      CP1  C
ATOM   2343 HA   THR C 148      -7.552  35.532 -19.134     1     0      CP1  H
ATOM   2344 CB   THR C 148      -6.994  33.455 -18.745     1     0      CP1  C
ATOM   2345 HB   THR C 148      -6.055  33.472 -19.350     1     0      CP1  H
ATOM   2346 OG1  THR C 148      -7.616  32.184 -18.918     1     0      CP1  O
ATOM   2347 HG1  THR C 148      -7.013  31.547 -18.520     1     0      CP1  H
ATOM   2348 CG2  THR C 148      -6.753  33.700 -17.282     1     0      CP1  C
ATOM   2349 HG21 THR C 148      -6.006  32.984 -16.879     1     0      CP1  H
ATOM   2350 HG22 THR C 148      -6.363  34.728 -17.120     1     0      CP1  H
ATOM   2351 HG23 THR C 148      -7.692  33.588 -16.698     1     0      CP1  H
ATOM   2352 C    THR C 148      -7.938  34.374 -20.860     1     0      CP1  C
ATOM   2353 O    THR C 148      -7.117  34.950 -21.572     1     0      CP1  O
ATOM   2354 N    ASN C 149      -8.926  33.630 -21.355     1     0      CP1  N
ATOM   2355 HN   ASN C 149      -9.622  33.168 -20.806     1     0      CP1  H
ATOM   2356 CA   ASN C 149      -9.061  33.434 -22.788     1     0      CP1  C
ATOM   2357 HA   ASN C 149      -8.066  33.165 -23.126     1     0      CP1  H
ATOM   2358 CB   ASN C 149      -9.978  32.246 -23.100     1     0      CP1  C
ATOM   2359 HB1  ASN C 149     -10.673  32.118 -22.241     1     0      CP1  H
ATOM   2360 HB2  ASN C 149     -10.594  32.460 -23.997     1     0      CP1  H
ATOM   2361 CG   ASN C 149      -9.209  30.969 -23.280     1     0      CP1  C
ATOM   2362 OD1  ASN C 149      -8.133  30.976 -23.860     1     0      CP1  O
ATOM   2363 ND2  ASN C 149      -9.741  29.865 -22.777     1     0      CP1  N
ATOM   2364 HD21 ASN C 149      -9.227  29.019 -22.886     1     0      CP1  H
ATOM   2365 HD22 ASN C 149     -10.606  29.907 -22.287     1     0      CP1  H
ATOM   2366 C    ASN C 149      -9.480  34.697 -23.541     1     0      CP1  C
ATOM   2367 O    ASN C 149      -9.279  34.795 -24.735     1     0      CP1  O
ATOM   2368 N    LEU C 150     -10.020  35.681 -22.840     1     0      CP1  N
ATOM   2369 HN   LEU C 150     -10.198  35.640 -21.859     1     0      CP1  H
ATOM   2370 CA   LEU C 150     -10.409  36.943 -23.470     1     0      CP1  C
ATOM   2371 HA   LEU C 150     -11.209  36.724 -24.165     1     0      CP1  H
ATOM   2372 CB   LEU C 150     -10.759  37.957 -22.386     1     0      CP1  C
ATOM   2373 HB1  LEU C 150     -10.454  37.514 -21.410     1     0      CP1  H
ATOM   2374 HB2  LEU C 150     -10.129  38.864 -22.522     1     0      CP1  H
ATOM   2375 CG   LEU C 150     -12.177  38.469 -22.146     1     0      CP1  C
ATOM   2376 HG   LEU C 150     -12.329  39.338 -22.831     1     0      CP1  H
ATOM   2377 CD1  LEU C 150     -13.216  37.438 -22.422     1     0      CP1  C
ATOM   2378 HD11 LEU C 150     -14.228  37.833 -22.190     1     0      CP1  H
ATOM   2379 HD12 LEU C 150     -13.195  37.138 -23.492     1     0      CP1  H
ATOM   2380 HD13 LEU C 150     -13.046  36.533 -21.800     1     0      CP1  H
ATOM   2381 CD2  LEU C 150     -12.267  38.985 -20.692     1     0      CP1  C
ATOM   2382 HD21 LEU C 150     -13.284  39.384 -20.486     1     0      CP1  H
ATOM   2383 HD22 LEU C 150     -12.067  38.179 -19.958     1     0      CP1  H
ATOM   2384 HD23 LEU C 150     -11.532  39.802 -20.523     1     0      CP1  H
ATOM   2385 C    LEU C 150      -9.230  37.504 -24.282     1     0      CP1  C
ATOM   2386 O    LEU C 150      -9.413  38.124 -25.325     1     0      CP1  O
ATOM   2387 N    PHE C 151      -8.020  37.264 -23.794     1     0      CP1  N
ATOM   2388 HN   PHE C 151      -7.866  36.728 -22.966     1     0      CP1  H
ATOM   2389 CA   PHE C 151      -6.808  37.761 -24.423     1     0      CP1  C
ATOM   2390 HA   PHE C 151      -7.056  38.762 -24.755     1     0      CP1  H
ATOM   2391 CB   PHE C 151      -5.672  37.816 -23.389     1     0      CP1  C
ATOM   2392 HB1  PHE C 151      -5.516  36.800 -22.965     1     0      CP1  H
ATOM   2393 HB2  PHE C 151      -4.715  38.124 -23.862     1     0      CP1  H
ATOM   2394 CG   PHE C 151      -5.973  38.716 -22.231     1     0      CP1  C
ATOM   2395 CD1  PHE C 151      -5.787  40.088 -22.340     1     0      CP1  C
ATOM   2396 HD1  PHE C 151      -5.321  40.496 -23.227     1     0      CP1  H
ATOM   2397 CE1  PHE C 151      -6.190  40.947 -21.312     1     0      CP1  C
ATOM   2398 HE1  PHE C 151      -6.047  42.014 -21.411     1     0      CP1  H
ATOM   2399 CZ   PHE C 151      -6.783  40.423 -20.162     1     0      CP1  C
ATOM   2400 HZ   PHE C 151      -7.110  41.082 -19.370     1     0      CP1  H
ATOM   2401 CD2  PHE C 151      -6.556  38.208 -21.071     1     0      CP1  C
ATOM   2402 HD2  PHE C 151      -6.680  37.141 -20.951     1     0      CP1  H
ATOM   2403 CE2  PHE C 151      -6.962  39.053 -20.042     1     0      CP1  C
ATOM   2404 HE2  PHE C 151      -7.415  38.639 -19.152     1     0      CP1  H
ATOM   2405 C    PHE C 151      -6.380  36.977 -25.652     1     0      CP1  C
ATOM   2406 O    PHE C 151      -5.512  37.421 -26.400     1     0      CP1  O
ATOM   2407 N    SER C 152      -6.967  35.805 -25.861     1     0      CP1  N
ATOM   2408 HN   SER C 152      -7.660  35.371 -25.285     1     0      CP1  H
ATOM   2409 CA   SER C 152      -6.599  35.031 -27.038     1     0      CP1  C
ATOM   2410 HA   SER C 152      -5.518  35.034 -27.085     1     0      CP1  H
ATOM   2411 CB   SER C 152      -7.132  33.599 -26.957     1     0      CP1  C
ATOM   2412 HB1  SER C 152      -6.693  33.018 -27.800     1     0      CP1  H
ATOM   2413 HB2  SER C 152      -6.795  33.112 -26.014     1     0      CP1  H
ATOM   2414 OG   SER C 152      -8.533  33.575 -27.070     1     0      CP1  O
ATOM   2415 HG1  SER C 152      -8.851  34.455 -26.834     1     0      CP1  H
ATOM   2416 C    SER C 152      -7.114  35.730 -28.308     1     0      CP1  C
ATOM   2417 O    SER C 152      -6.615  35.473 -29.400     1     0      CP1  O
ATOM   2418 N    ALA C 153      -8.077  36.638 -28.146     1     0      CP1  N
ATOM   2419 HN   ALA C 153      -8.462  36.862 -27.251     1     0      CP1  H
ATOM   2420 CA   ALA C 153      -8.640  37.372 -29.270     1     0      CP1  C
ATOM   2421 HA   ALA C 153      -8.901  36.688 -30.070     1     0      CP1  H
ATOM   2422 CB   ALA C 153      -9.909  38.099 -28.853     1     0      CP1  C
ATOM   2423 HB1  ALA C 153     -10.650  37.365 -28.469     1     0      CP1  H
ATOM   2424 HB2  ALA C 153      -9.702  38.831 -28.042     1     0      CP1  H
ATOM   2425 HB3  ALA C 153     -10.371  38.639 -29.708     1     0      CP1  H
ATOM   2426 C    ALA C 153      -7.647  38.365 -29.860     1     0      CP1  C
ATOM   2427 O    ALA C 153      -7.911  38.960 -30.899     1     0      CP1  O
ATOM   2428 N    ILE C 154      -6.528  38.586 -29.177     1     0      CP1  N
ATOM   2429 HN   ILE C 154      -6.290  38.161 -28.306     1     0      CP1  H
ATOM   2430 CA   ILE C 154      -5.523  39.513 -29.683     1     0      CP1  C
ATOM   2431 HA   ILE C 154      -6.040  40.362 -30.113     1     0      CP1  H
ATOM   2432 CB   ILE C 154      -4.532  39.931 -28.598     1     0      CP1  C
ATOM   2433 HB   ILE C 154      -4.191  38.966 -28.144     1     0      CP1  H
ATOM   2434 CG2  ILE C 154      -3.395  40.757 -29.211     1     0      CP1  C
ATOM   2435 HG21 ILE C 154      -2.593  40.932 -28.464     1     0      CP1  H
ATOM   2436 HG22 ILE C 154      -2.941  40.227 -30.074     1     0      CP1  H
ATOM   2437 HG23 ILE C 154      -3.765  41.744 -29.561     1     0      CP1  H
ATOM   2438 CG1  ILE C 154      -5.272  40.712 -27.504     1     0      CP1  C
ATOM   2439 HG11 ILE C 154      -5.627  41.686 -27.911     1     0      CP1  H
ATOM   2440 HG12 ILE C 154      -6.174  40.135 -27.197     1     0      CP1  H
ATOM   2441 CD   ILE C 154      -4.445  40.974 -26.267     1     0      CP1  C
ATOM   2442 HD1  ILE C 154      -5.057  41.490 -25.496     1     0      CP1  H
ATOM   2443 HD2  ILE C 154      -4.073  40.020 -25.835     1     0      CP1  H
ATOM   2444 HD3  ILE C 154      -3.572  41.619 -26.501     1     0      CP1  H
ATOM   2445 C    ILE C 154      -4.794  38.824 -30.817     1     0      CP1  C
ATOM   2446 O    ILE C 154      -4.275  37.721 -30.659     1     0      CP1  O
ATOM   2447 N    PRO C 155      -4.774  39.457 -31.996     1     0      CP1  N
ATOM   2448 CD   PRO C 155      -5.284  40.804 -32.304     1     0      CP1  C
ATOM   2449 HD1  PRO C 155      -5.139  41.523 -31.466     1     0      CP1  H
ATOM   2450 HD2  PRO C 155      -6.359  40.803 -32.598     1     0      CP1  H
ATOM   2451 CA   PRO C 155      -4.098  38.869 -33.158     1     0      CP1  C
ATOM   2452 HA   PRO C 155      -4.589  37.940 -33.423     1     0      CP1  H
ATOM   2453 CB   PRO C 155      -4.341  39.909 -34.253     1     0      CP1  C
ATOM   2454 HB1  PRO C 155      -5.299  39.746 -34.796     1     0      CP1  H
ATOM   2455 HB2  PRO C 155      -3.500  39.975 -34.979     1     0      CP1  H
ATOM   2456 CG   PRO C 155      -4.427  41.202 -33.482     1     0      CP1  C
ATOM   2457 HG1  PRO C 155      -4.876  42.013 -34.089     1     0      CP1  H
ATOM   2458 HG2  PRO C 155      -3.439  41.560 -33.112     1     0      CP1  H
ATOM   2459 C    PRO C 155      -2.611  38.605 -32.946     1     0      CP1  C
ATOM   2460 O    PRO C 155      -1.920  39.384 -32.289     1     0      CP1  O
ATOM   2461 N    PHE C 156      -2.150  37.477 -33.485     1     0      CP1  N
ATOM   2462 HN   PHE C 156      -2.758  36.850 -33.969     1     0      CP1  H
ATOM   2463 CA   PHE C 156      -0.748  37.044 -33.430     1     0      CP1  C
ATOM   2464 HA   PHE C 156      -0.701  36.229 -34.142     1     0      CP1  H
ATOM   2465 CB   PHE C 156       0.204  38.160 -33.907     1     0      CP1  C
ATOM   2466 HB1  PHE C 156       0.160  39.007 -33.188     1     0      CP1  H
ATOM   2467 HB2  PHE C 156       1.257  37.805 -33.931     1     0      CP1  H
ATOM   2468 CG   PHE C 156      -0.153  38.736 -35.250     1     0      CP1  C
ATOM   2469 CD1  PHE C 156      -0.211  40.117 -35.434     1     0      CP1  C
ATOM   2470 HD1  PHE C 156       0.021  40.777 -34.609     1     0      CP1  H
ATOM   2471 CE1  PHE C 156      -0.571  40.662 -36.669     1     0      CP1  C
ATOM   2472 HE1  PHE C 156      -0.607  41.735 -36.797     1     0      CP1  H
ATOM   2473 CZ   PHE C 156      -0.878  39.814 -37.741     1     0      CP1  C
ATOM   2474 HZ   PHE C 156      -1.151  40.229 -38.701     1     0      CP1  H
ATOM   2475 CD2  PHE C 156      -0.459  37.899 -36.327     1     0      CP1  C
ATOM   2476 HD2  PHE C 156      -0.438  36.826 -36.200     1     0      CP1  H
ATOM   2477 CE2  PHE C 156      -0.821  38.429 -37.570     1     0      CP1  C
ATOM   2478 HE2  PHE C 156      -1.056  37.765 -38.391     1     0      CP1  H
ATOM   2479 C    PHE C 156      -0.254  36.499 -32.093     1     0      CP1  C
ATOM   2480 O    PHE C 156      -0.013  35.299 -31.960     1     0      CP1  O
ATOM   2481 N    VAL C 157      -0.114  37.383 -31.106     1     0      CP1  N
ATOM   2482 HN   VAL C 157      -0.340  38.349 -31.197     1     0      CP1  H
ATOM   2483 CA   VAL C 157       0.390  37.003 -29.789     1     0      CP1  C
ATOM   2484 HA   VAL C 157       1.025  36.150 -29.990     1     0      CP1  H
ATOM   2485 CB   VAL C 157       1.266  38.128 -29.216     1     0      CP1  C
ATOM   2486 HB   VAL C 157       1.608  37.806 -28.202     1     0      CP1  H
ATOM   2487 CG1  VAL C 157       2.474  38.353 -30.110     1     0      CP1  C
ATOM   2488 HG11 VAL C 157       3.090  39.192 -29.721     1     0      CP1  H
ATOM   2489 HG12 VAL C 157       3.126  37.456 -30.152     1     0      CP1  H
ATOM   2490 HG13 VAL C 157       2.156  38.610 -31.143     1     0      CP1  H
ATOM   2491 CG2  VAL C 157       0.446  39.410 -29.061     1     0      CP1  C
ATOM   2492 HG21 VAL C 157       1.082  40.240 -28.685     1     0      CP1  H
ATOM   2493 HG22 VAL C 157       0.012  39.717 -30.037     1     0      CP1  H
ATOM   2494 HG23 VAL C 157      -0.385  39.271 -28.339     1     0      CP1  H
ATOM   2495 C    VAL C 157      -0.620  36.582 -28.710     1     0      CP1  C
ATOM   2496 O    VAL C 157      -0.218  36.176 -27.623     1     0      CP1  O
ATOM   2497 N    GLY C 158      -1.911  36.642 -29.016     1     0      CP1  N
ATOM   2498 HN   GLY C 158      -2.246  36.922 -29.915     1     0      CP1  H
ATOM   2499 CA   GLY C 158      -2.935  36.297 -28.042     1     0      CP1  C
ATOM   2500 HA1  GLY C 158      -3.849  36.283 -28.620     1     0      CP1  H
ATOM   2501 HA2  GLY C 158      -2.884  37.093 -27.311     1     0      CP1  H
ATOM   2502 C    GLY C 158      -2.825  34.975 -27.303     1     0      CP1  C
ATOM   2503 O    GLY C 158      -3.017  34.921 -26.092     1     0      CP1  O
ATOM   2504 N    ASN C 159      -2.535  33.901 -28.022     1     0      CP1  N
ATOM   2505 HN   ASN C 159      -2.378  33.905 -29.009     1     0      CP1  H
ATOM   2506 CA   ASN C 159      -2.422  32.595 -27.400     1     0      CP1  C
ATOM   2507 HA   ASN C 159      -3.278  32.502 -26.741     1     0      CP1  H
ATOM   2508 CB   ASN C 159      -2.437  31.495 -28.462     1     0      CP1  C
ATOM   2509 HB1  ASN C 159      -1.641  31.726 -29.203     1     0      CP1  H
ATOM   2510 HB2  ASN C 159      -2.192  30.515 -28.005     1     0      CP1  H
ATOM   2511 CG   ASN C 159      -3.762  31.425 -29.193     1     0      CP1  C
ATOM   2512 OD1  ASN C 159      -4.737  30.881 -28.672     1     0      CP1  O
ATOM   2513 ND2  ASN C 159      -3.822  32.024 -30.384     1     0      CP1  N
ATOM   2514 HD21 ASN C 159      -4.692  31.994 -30.868     1     0      CP1  H
ATOM   2515 HD22 ASN C 159      -3.026  32.502 -30.742     1     0      CP1  H
ATOM   2516 C    ASN C 159      -1.175  32.513 -26.546     1     0      CP1  C
ATOM   2517 O    ASN C 159      -1.118  31.739 -25.591     1     0      CP1  O
ATOM   2518 N    ASP C 160      -0.182  33.325 -26.894     1     0      CP1  N
ATOM   2519 HN   ASP C 160      -0.194  33.952 -27.668     1     0      CP1  H
ATOM   2520 CA   ASP C 160       1.063  33.373 -26.146     1     0      CP1  C
ATOM   2521 HA   ASP C 160       1.348  32.353 -25.914     1     0      CP1  H
ATOM   2522 CB   ASP C 160       2.166  34.077 -26.953     1     0      CP1  C
ATOM   2523 HB1  ASP C 160       1.716  34.895 -27.551     1     0      CP1  H
ATOM   2524 HB2  ASP C 160       2.925  34.517 -26.276     1     0      CP1  H
ATOM   2525 CG   ASP C 160       2.881  33.135 -27.935     1     0      CP1  C
ATOM   2526 OD1  ASP C 160       3.670  33.639 -28.760     1     0      CP1  O
ATOM   2527 OD2  ASP C 160       2.678  31.897 -27.881     1     0      CP1  O
ATOM   2528 C    ASP C 160       0.834  34.079 -24.814     1     0      CP1  C
ATOM   2529 O    ASP C 160       1.373  33.664 -23.793     1     0      CP1  O
ATOM   2530 N    ILE C 161       0.023  35.134 -24.831     1     0      CP1  N
ATOM   2531 HN   ILE C 161      -0.417  35.487 -25.654     1     0      CP1  H
ATOM   2532 CA   ILE C 161      -0.294  35.876 -23.621     1     0      CP1  C
ATOM   2533 HA   ILE C 161       0.646  36.147 -23.156     1     0      CP1  H
ATOM   2534 CB   ILE C 161      -1.230  37.066 -23.911     1     0      CP1  C
ATOM   2535 HB   ILE C 161      -2.148  36.600 -24.351     1     0      CP1  H
ATOM   2536 CG2  ILE C 161      -1.528  37.829 -22.624     1     0      CP1  C
ATOM   2537 HG21 ILE C 161      -2.320  38.588 -22.794     1     0      CP1  H
ATOM   2538 HG22 ILE C 161      -1.887  37.141 -21.830     1     0      CP1  H
ATOM   2539 HG23 ILE C 161      -0.621  38.351 -22.253     1     0      CP1  H
ATOM   2540 CG1  ILE C 161      -0.637  37.974 -24.992     1     0      CP1  C
ATOM   2541 HG11 ILE C 161      -0.688  37.465 -25.981     1     0      CP1  H
ATOM   2542 HG12 ILE C 161      -1.255  38.898 -25.065     1     0      CP1  H
ATOM   2543 CD   ILE C 161       0.775  38.382 -24.731     1     0      CP1  C
ATOM   2544 HD1  ILE C 161       1.126  39.084 -25.519     1     0      CP1  H
ATOM   2545 HD2  ILE C 161       0.860  38.892 -23.748     1     0      CP1  H
ATOM   2546 HD3  ILE C 161       1.451  37.501 -24.730     1     0      CP1  H
ATOM   2547 C    ILE C 161      -1.024  34.954 -22.640     1     0      CP1  C
ATOM   2548 O    ILE C 161      -0.777  34.992 -21.430     1     0      CP1  O
ATOM   2549 N    VAL C 162      -1.938  34.151 -23.182     1     0      CP1  N
ATOM   2550 HN   VAL C 162      -2.127  34.139 -24.160     1     0      CP1  H
ATOM   2551 CA   VAL C 162      -2.740  33.223 -22.405     1     0      CP1  C
ATOM   2552 HA   VAL C 162      -3.195  33.801 -21.610     1     0      CP1  H
ATOM   2553 CB   VAL C 162      -3.866  32.599 -23.268     1     0      CP1  C
ATOM   2554 HB   VAL C 162      -3.401  32.233 -24.216     1     0      CP1  H
ATOM   2555 CG1  VAL C 162      -4.519  31.426 -22.555     1     0      CP1  C
ATOM   2556 HG11 VAL C 162      -5.349  31.015 -23.169     1     0      CP1  H
ATOM   2557 HG12 VAL C 162      -3.798  30.601 -22.379     1     0      CP1  H
ATOM   2558 HG13 VAL C 162      -4.940  31.746 -21.578     1     0      CP1  H
ATOM   2559 CG2  VAL C 162      -4.909  33.644 -23.576     1     0      CP1  C
ATOM   2560 HG21 VAL C 162      -5.745  33.204 -24.161     1     0      CP1  H
ATOM   2561 HG22 VAL C 162      -5.325  34.069 -22.637     1     0      CP1  H
ATOM   2562 HG23 VAL C 162      -4.481  34.474 -24.175     1     0      CP1  H
ATOM   2563 C    VAL C 162      -1.917  32.123 -21.756     1     0      CP1  C
ATOM   2564 O    VAL C 162      -2.110  31.814 -20.583     1     0      CP1  O
ATOM   2565 N    SER C 163      -0.983  31.548 -22.502     1     0      CP1  N
ATOM   2566 HN   SER C 163      -0.767  31.779 -23.451     1     0      CP1  H
ATOM   2567 CA   SER C 163      -0.168  30.482 -21.949     1     0      CP1  C
ATOM   2568 HA   SER C 163      -0.840  29.798 -21.448     1     0      CP1  H
ATOM   2569 CB   SER C 163       0.611  29.774 -23.057     1     0      CP1  C
ATOM   2570 HB1  SER C 163       1.100  28.875 -22.616     1     0      CP1  H
ATOM   2571 HB2  SER C 163      -0.083  29.413 -23.849     1     0      CP1  H
ATOM   2572 OG   SER C 163       1.603  30.629 -23.585     1     0      CP1  O
ATOM   2573 HG1  SER C 163       1.197  31.498 -23.699     1     0      CP1  H
ATOM   2574 C    SER C 163       0.763  31.065 -20.886     1     0      CP1  C
ATOM   2575 O    SER C 163       1.142  30.388 -19.925     1     0      CP1  O
ATOM   2576 N    TRP C 164       1.129  32.327 -21.077     1     0      CP1  N
ATOM   2577 HN   TRP C 164       0.841  32.855 -21.872     1     0      CP1  H
ATOM   2578 CA   TRP C 164       1.980  33.040 -20.142     1     0      CP1  C
ATOM   2579 HA   TRP C 164       2.793  32.390 -19.842     1     0      CP1  H
ATOM   2580 CB   TRP C 164       2.515  34.320 -20.808     1     0      CP1  C
ATOM   2581 HB1  TRP C 164       3.236  34.017 -21.600     1     0      CP1  H
ATOM   2582 HB2  TRP C 164       1.685  34.857 -21.317     1     0      CP1  H
ATOM   2583 CG   TRP C 164       3.241  35.255 -19.900     1     0      CP1  C
ATOM   2584 CD1  TRP C 164       4.513  35.112 -19.406     1     0      CP1  C
ATOM   2585 HD1  TRP C 164       5.179  34.294 -19.649     1     0      CP1  H
ATOM   2586 NE1  TRP C 164       4.825  36.185 -18.592     1     0      CP1  N
ATOM   2587 HE1  TRP C 164       5.678  36.339 -18.142     1     0      CP1  H
ATOM   2588 CE2  TRP C 164       3.756  37.040 -18.550     1     0      CP1  C
ATOM   2589 CD2  TRP C 164       2.740  36.489 -19.363     1     0      CP1  C
ATOM   2590 CE3  TRP C 164       1.531  37.178 -19.488     1     0      CP1  C
ATOM   2591 HE3  TRP C 164       0.719  36.800 -20.093     1     0      CP1  H
ATOM   2592 CZ3  TRP C 164       1.369  38.386 -18.803     1     0      CP1  C
ATOM   2593 HZ3  TRP C 164       0.436  38.926 -18.890     1     0      CP1  H
ATOM   2594 CZ2  TRP C 164       3.596  38.244 -17.866     1     0      CP1  C
ATOM   2595 HZ2  TRP C 164       4.375  38.661 -17.247     1     0      CP1  H
ATOM   2596 CH2  TRP C 164       2.398  38.903 -18.003     1     0      CP1  C
ATOM   2597 HH2  TRP C 164       2.249  39.838 -17.481     1     0      CP1  H
ATOM   2598 C    TRP C 164       1.148  33.339 -18.868     1     0      CP1  C
ATOM   2599 O    TRP C 164       1.617  33.101 -17.763     1     0      CP1  O
ATOM   2600 N    LEU C 165      -0.098  33.793 -19.023     1     0      CP1  N
ATOM   2601 HN   LEU C 165      -0.531  33.973 -19.904     1     0      CP1  H
ATOM   2602 CA   LEU C 165      -0.950  34.069 -17.866     1     0      CP1  C
ATOM   2603 HA   LEU C 165      -0.405  34.744 -17.219     1     0      CP1  H
ATOM   2604 CB   LEU C 165      -2.286  34.715 -18.277     1     0      CP1  C
ATOM   2605 HB1  LEU C 165      -2.665  34.152 -19.161     1     0      CP1  H
ATOM   2606 HB2  LEU C 165      -3.031  34.553 -17.466     1     0      CP1  H
ATOM   2607 CG   LEU C 165      -2.303  36.209 -18.660     1     0      CP1  C
ATOM   2608 HG   LEU C 165      -1.482  36.346 -19.405     1     0      CP1  H
ATOM   2609 CD1  LEU C 165      -3.631  36.618 -19.280     1     0      CP1  C
ATOM   2610 HD11 LEU C 165      -3.638  37.706 -19.504     1     0      CP1  H
ATOM   2611 HD12 LEU C 165      -3.807  36.066 -20.228     1     0      CP1  H
ATOM   2612 HD13 LEU C 165      -4.471  36.401 -18.587     1     0      CP1  H
ATOM   2613 CD2  LEU C 165      -1.989  37.076 -17.449     1     0      CP1  C
ATOM   2614 HD21 LEU C 165      -1.984  38.150 -17.734     1     0      CP1  H
ATOM   2615 HD22 LEU C 165      -2.741  36.945 -16.645     1     0      CP1  H
ATOM   2616 HD23 LEU C 165      -0.989  36.821 -17.037     1     0      CP1  H
ATOM   2617 C    LEU C 165      -1.199  32.775 -17.081     1     0      CP1  C
ATOM   2618 O    LEU C 165      -1.114  32.758 -15.853     1     0      CP1  O
ATOM   2619 N    TRP C 166      -1.438  31.683 -17.796     1     0      CP1  N
ATOM   2620 HN   TRP C 166      -1.459  31.679 -18.793     1     0      CP1  H
ATOM   2621 CA   TRP C 166      -1.692  30.387 -17.166     1     0      CP1  C
ATOM   2622 HA   TRP C 166      -2.415  30.571 -16.380     1     0      CP1  H
ATOM   2623 CB   TRP C 166      -2.214  29.380 -18.186     1     0      CP1  C
ATOM   2624 HB1  TRP C 166      -1.579  29.457 -19.097     1     0      CP1  H
ATOM   2625 HB2  TRP C 166      -2.091  28.347 -17.794     1     0      CP1  H
ATOM   2626 CG   TRP C 166      -3.622  29.594 -18.621     1     0      CP1  C
ATOM   2627 CD1  TRP C 166      -4.559  30.391 -18.031     1     0      CP1  C
ATOM   2628 HD1  TRP C 166      -4.369  31.035 -17.182     1     0      CP1  H
ATOM   2629 NE1  TRP C 166      -5.752  30.285 -18.696     1     0      CP1  N
ATOM   2630 HE1  TRP C 166      -6.575  30.771 -18.495     1     0      CP1  H
ATOM   2631 CE2  TRP C 166      -5.598  29.410 -19.740     1     0      CP1  C
ATOM   2632 CD2  TRP C 166      -4.265  28.957 -19.719     1     0      CP1  C
ATOM   2633 CE3  TRP C 166      -3.841  28.042 -20.693     1     0      CP1  C
ATOM   2634 HE3  TRP C 166      -2.830  27.660 -20.715     1     0      CP1  H
ATOM   2635 CZ3  TRP C 166      -4.748  27.614 -21.645     1     0      CP1  C
ATOM   2636 HZ3  TRP C 166      -4.433  26.906 -22.399     1     0      CP1  H
ATOM   2637 CZ2  TRP C 166      -6.518  28.981 -20.700     1     0      CP1  C
ATOM   2638 HZ2  TRP C 166      -7.540  29.327 -20.722     1     0      CP1  H
ATOM   2639 CH2  TRP C 166      -6.074  28.085 -21.642     1     0      CP1  C
ATOM   2640 HH2  TRP C 166      -6.766  27.736 -22.396     1     0      CP1  H
ATOM   2641 C    TRP C 166      -0.471  29.765 -16.507     1     0      CP1  C
ATOM   2642 O    TRP C 166      -0.597  29.086 -15.491     1     0      CP1  O
ATOM   2643 N    GLY C 167       0.697  29.970 -17.108     1     0      CP1  N
ATOM   2644 HN   GLY C 167       0.813  30.523 -17.932     1     0      CP1  H
ATOM   2645 CA   GLY C 167       1.904  29.379 -16.577     1     0      CP1  C
ATOM   2646 HA1  GLY C 167       1.851  29.389 -15.497     1     0      CP1  H
ATOM   2647 HA2  GLY C 167       2.760  29.899 -16.984     1     0      CP1  H
ATOM   2648 C    GLY C 167       1.977  27.929 -17.031     1     0      CP1  C
ATOM   2649 O    GLY C 167       2.699  27.125 -16.454     1     0      CP1  O
ATOM   2650 N    GLY C 168       1.226  27.595 -18.076     1     0      CP1  N
ATOM   2651 HN   GLY C 168       0.631  28.236 -18.559     1     0      CP1  H
ATOM   2652 CA   GLY C 168       1.231  26.236 -18.588     1     0      CP1  C
ATOM   2653 HA1  GLY C 168       0.978  25.609 -17.744     1     0      CP1  H
ATOM   2654 HA2  GLY C 168       2.226  26.074 -18.980     1     0      CP1  H
ATOM   2655 C    GLY C 168       0.235  25.949 -19.704     1     0      CP1  C
ATOM   2656 O    GLY C 168      -0.217  26.856 -20.405     1     0      CP1  O
ATOM   2657 N    PHE C 169      -0.129  24.674 -19.824     1     0      CP1  N
ATOM   2658 HN   PHE C 169       0.213  23.966 -19.208     1     0      CP1  H
ATOM   2659 CA   PHE C 169      -1.052  24.188 -20.854     1     0      CP1  C
ATOM   2660 HA   PHE C 169      -0.745  24.700 -21.758     1     0      CP1  H
ATOM   2661 CB   PHE C 169      -0.932  22.663 -20.986     1     0      CP1  C
ATOM   2662 HB1  PHE C 169      -1.061  22.200 -19.983     1     0      CP1  H
ATOM   2663 HB2  PHE C 169      -1.731  22.254 -21.641     1     0      CP1  H
ATOM   2664 CG   PHE C 169       0.401  22.190 -21.488     1     0      CP1  C
ATOM   2665 CD1  PHE C 169       1.113  22.930 -22.435     1     0      CP1  C
ATOM   2666 HD1  PHE C 169       0.716  23.872 -22.787     1     0      CP1  H
ATOM   2667 CE1  PHE C 169       2.339  22.464 -22.944     1     0      CP1  C
ATOM   2668 HE1  PHE C 169       2.880  23.051 -23.673     1     0      CP1  H
ATOM   2669 CZ   PHE C 169       2.857  21.245 -22.499     1     0      CP1  C
ATOM   2670 HZ   PHE C 169       3.801  20.880 -22.879     1     0      CP1  H
ATOM   2671 CD2  PHE C 169       0.928  20.976 -21.045     1     0      CP1  C
ATOM   2672 HD2  PHE C 169       0.384  20.382 -20.324     1     0      CP1  H
ATOM   2673 CE2  PHE C 169       2.149  20.497 -21.544     1     0      CP1  C
ATOM   2674 HE2  PHE C 169       2.541  19.553 -21.193     1     0      CP1  H
ATOM   2675 C    PHE C 169      -2.521  24.535 -20.620     1     0      CP1  C
ATOM   2676 O    PHE C 169      -3.322  24.509 -21.559     1     0      CP1  O
ATOM   2677 N    SER C 170      -2.879  24.795 -19.366     1     0      CP1  N
ATOM   2678 HN   SER C 170      -2.244  24.773 -18.594     1     0      CP1  H
ATOM   2679 CA   SER C 170      -4.251  25.141 -19.003     1     0      CP1  C
ATOM   2680 HA   SER C 170      -4.564  25.930 -19.674     1     0      CP1  H
ATOM   2681 CB   SER C 170      -5.140  23.892 -19.050     1     0      CP1  C
ATOM   2682 HB1  SER C 170      -6.197  24.214 -18.913     1     0      CP1  H
ATOM   2683 HB2  SER C 170      -5.073  23.406 -20.050     1     0      CP1  H
ATOM   2684 OG   SER C 170      -4.799  22.989 -18.016     1     0      CP1  O
ATOM   2685 HG1  SER C 170      -3.854  23.091 -17.850     1     0      CP1  H
ATOM   2686 C    SER C 170      -4.269  25.715 -17.585     1     0      CP1  C
ATOM   2687 O    SER C 170      -3.221  25.792 -16.932     1     0      CP1  O
ATOM   2688 N    VAL C 171      -5.455  26.108 -17.117     1     0      CP1  N
ATOM   2689 HN   VAL C 171      -6.304  26.065 -17.638     1     0      CP1  H
ATOM   2690 CA   VAL C 171      -5.601  26.643 -15.775     1     0      CP1  C
ATOM   2691 HA   VAL C 171      -4.887  27.443 -15.624     1     0      CP1  H
ATOM   2692 CB   VAL C 171      -7.028  27.161 -15.518     1     0      CP1  C
ATOM   2693 HB   VAL C 171      -7.741  26.398 -15.916     1     0      CP1  H
ATOM   2694 CG1  VAL C 171      -7.277  27.346 -14.014     1     0      CP1  C
ATOM   2695 HG11 VAL C 171      -8.295  27.757 -13.839     1     0      CP1  H
ATOM   2696 HG12 VAL C 171      -7.211  26.383 -13.466     1     0      CP1  H
ATOM   2697 HG13 VAL C 171      -6.541  28.055 -13.578     1     0      CP1  H
ATOM   2698 CG2  VAL C 171      -7.208  28.482 -16.249     1     0      CP1  C
ATOM   2699 HG21 VAL C 171      -8.216  28.905 -16.053     1     0      CP1  H
ATOM   2700 HG22 VAL C 171      -6.447  29.220 -15.914     1     0      CP1  H
ATOM   2701 HG23 VAL C 171      -7.108  28.351 -17.346     1     0      CP1  H
ATOM   2702 C    VAL C 171      -5.233  25.519 -14.827     1     0      CP1  C
ATOM   2703 O    VAL C 171      -5.913  24.497 -14.769     1     0      CP1  O
ATOM   2704 N    SER C 172      -4.111  25.708 -14.134     1     0      CP1  N
ATOM   2705 HN   SER C 172      -3.570  26.547 -14.195     1     0      CP1  H
ATOM   2706 CA   SER C 172      -3.566  24.713 -13.223     1     0      CP1  C
ATOM   2707 HA   SER C 172      -4.409  24.101 -12.929     1     0      CP1  H
ATOM   2708 CB   SER C 172      -2.485  23.935 -13.974     1     0      CP1  C
ATOM   2709 HB1  SER C 172      -1.861  23.398 -13.224     1     0      CP1  H
ATOM   2710 HB2  SER C 172      -2.948  23.162 -14.628     1     0      CP1  H
ATOM   2711 OG   SER C 172      -1.673  24.842 -14.709     1     0      CP1  O
ATOM   2712 HG1  SER C 172      -2.225  25.605 -14.926     1     0      CP1  H
ATOM   2713 C    SER C 172      -2.982  25.338 -11.937     1     0      CP1  C
ATOM   2714 O    SER C 172      -3.289  26.488 -11.603     1     0      CP1  O
ATOM   2715 N    ASN C 173      -2.144  24.580 -11.230     1     0      CP1  N
ATOM   2716 HN   ASN C 173      -1.880  23.652 -11.491     1     0      CP1  H
ATOM   2717 CA   ASN C 173      -1.533  25.057  -9.992     1     0      CP1  C
ATOM   2718 HA   ASN C 173      -2.361  25.177  -9.302     1     0      CP1  H
ATOM   2719 CB   ASN C 173      -0.575  24.003  -9.404     1     0      CP1  C
ATOM   2720 HB1  ASN C 173      -1.142  23.053  -9.291     1     0      CP1  H
ATOM   2721 HB2  ASN C 173       0.262  23.809 -10.105     1     0      CP1  H
ATOM   2722 CG   ASN C 173      -0.039  24.402  -8.035     1     0      CP1  C
ATOM   2723 OD1  ASN C 173       1.164  24.468  -7.833     1     0      CP1  O
ATOM   2724 ND2  ASN C 173      -0.935  24.744  -7.117     1     0      CP1  N
ATOM   2725 HD21 ASN C 173      -0.592  25.017  -6.222     1     0      CP1  H
ATOM   2726 HD22 ASN C 173      -1.904  24.750  -7.344     1     0      CP1  H
ATOM   2727 C    ASN C 173      -0.840  26.434 -10.136     1     0      CP1  C
ATOM   2728 O    ASN C 173      -1.150  27.365  -9.384     1     0      CP1  O
ATOM   2729 N    PRO C 174       0.068  26.586 -11.129     1     0      CP1  N
ATOM   2730 CD   PRO C 174       0.428  25.615 -12.176     1     0      CP1  C
ATOM   2731 HD1  PRO C 174      -0.342  25.543 -12.977     1     0      CP1  H
ATOM   2732 HD2  PRO C 174       0.622  24.596 -11.768     1     0      CP1  H
ATOM   2733 CA   PRO C 174       0.767  27.850 -11.349     1     0      CP1  C
ATOM   2734 HA   PRO C 174       1.462  28.057 -10.544     1     0      CP1  H
ATOM   2735 CB   PRO C 174       1.432  27.632 -12.705     1     0      CP1  C
ATOM   2736 HB1  PRO C 174       2.400  28.174 -12.799     1     0      CP1  H
ATOM   2737 HB2  PRO C 174       0.765  27.896 -13.556     1     0      CP1  H
ATOM   2738 CG   PRO C 174       1.688  26.191 -12.729     1     0      CP1  C
ATOM   2739 HG1  PRO C 174       2.581  25.934 -12.126     1     0      CP1  H
ATOM   2740 HG2  PRO C 174       1.848  25.800 -13.760     1     0      CP1  H
ATOM   2741 C    PRO C 174      -0.232  29.000 -11.454     1     0      CP1  C
ATOM   2742 O    PRO C 174       0.009  30.091 -10.948     1     0      CP1  O
ATOM   2743 N    THR C 175      -1.361  28.720 -12.093     1     0      CP1  N
ATOM   2744 HN   THR C 175      -1.573  27.816 -12.464     1     0      CP1  H
ATOM   2745 CA   THR C 175      -2.396  29.712 -12.311     1     0      CP1  C
ATOM   2746 HA   THR C 175      -1.879  30.558 -12.744     1     0      CP1  H
ATOM   2747 CB   THR C 175      -3.504  29.178 -13.239     1     0      CP1  C
ATOM   2748 HB   THR C 175      -4.087  28.442 -12.634     1     0      CP1  H
ATOM   2749 OG1  THR C 175      -2.911  28.482 -14.332     1     0      CP1  O
ATOM   2750 HG1  THR C 175      -3.648  28.185 -14.877     1     0      CP1  H
ATOM   2751 CG2  THR C 175      -4.348  30.328 -13.779     1     0      CP1  C
ATOM   2752 HG21 THR C 175      -5.216  29.944 -14.356     1     0      CP1  H
ATOM   2753 HG22 THR C 175      -4.740  30.947 -12.944     1     0      CP1  H
ATOM   2754 HG23 THR C 175      -3.750  30.984 -14.447     1     0      CP1  H
ATOM   2755 C    THR C 175      -3.050  30.214 -11.029     1     0      CP1  C
ATOM   2756 O    THR C 175      -3.160  31.414 -10.818     1     0      CP1  O
ATOM   2757 N    ILE C 176      -3.476  29.289 -10.188     1     0      CP1  N
ATOM   2758 HN   ILE C 176      -3.375  28.308 -10.340     1     0      CP1  H
ATOM   2759 CA   ILE C 176      -4.140  29.632  -8.948     1     0      CP1  C
ATOM   2760 HA   ILE C 176      -4.879  30.379  -9.207     1     0      CP1  H
ATOM   2761 CB   ILE C 176      -4.861  28.405  -8.359     1     0      CP1  C
ATOM   2762 HB   ILE C 176      -4.046  27.656  -8.191     1     0      CP1  H
ATOM   2763 CG2  ILE C 176      -5.668  28.809  -7.120     1     0      CP1  C
ATOM   2764 HG21 ILE C 176      -6.062  27.911  -6.600     1     0      CP1  H
ATOM   2765 HG22 ILE C 176      -5.033  29.364  -6.398     1     0      CP1  H
ATOM   2766 HG23 ILE C 176      -6.528  29.454  -7.399     1     0      CP1  H
ATOM   2767 CG1  ILE C 176      -5.807  27.824  -9.418     1     0      CP1  C
ATOM   2768 HG11 ILE C 176      -5.226  27.530 -10.321     1     0      CP1  H
ATOM   2769 HG12 ILE C 176      -6.277  26.899  -9.013     1     0      CP1  H
ATOM   2770 CD   ILE C 176      -6.912  28.756  -9.838     1     0      CP1  C
ATOM   2771 HD1  ILE C 176      -7.589  28.251 -10.560     1     0      CP1  H
ATOM   2772 HD2  ILE C 176      -7.514  29.071  -8.959     1     0      CP1  H
ATOM   2773 HD3  ILE C 176      -6.502  29.664 -10.329     1     0      CP1  H
ATOM   2774 C    ILE C 176      -3.195  30.277  -7.939     1     0      CP1  C
ATOM   2775 O    ILE C 176      -3.575  31.205  -7.232     1     0      CP1  O
ATOM   2776 N    GLN C 177      -1.952  29.826  -7.902     1     0      CP1  N
ATOM   2777 HN   GLN C 177      -1.585  29.084  -8.460     1     0      CP1  H
ATOM   2778 CA   GLN C 177      -0.995  30.423  -6.992     1     0      CP1  C
ATOM   2779 HA   GLN C 177      -1.464  30.456  -6.016     1     0      CP1  H
ATOM   2780 CB   GLN C 177       0.259  29.557  -6.868     1     0      CP1  C
ATOM   2781 HB1  GLN C 177       0.690  29.466  -7.892     1     0      CP1  H
ATOM   2782 HB2  GLN C 177       1.020  30.095  -6.258     1     0      CP1  H
ATOM   2783 CG   GLN C 177      -0.067  28.178  -6.297     1     0      CP1  C
ATOM   2784 HG1  GLN C 177      -0.888  28.251  -5.552     1     0      CP1  H
ATOM   2785 HG2  GLN C 177      -0.398  27.488  -7.101     1     0      CP1  H
ATOM   2786 CD   GLN C 177       1.104  27.533  -5.567     1     0      CP1  C
ATOM   2787 OE1  GLN C 177       2.036  27.045  -6.179     1     0      CP1  O
ATOM   2788 NE2  GLN C 177       1.031  27.503  -4.243     1     0      CP1  N
ATOM   2789 HE21 GLN C 177       1.796  27.086  -3.760     1     0      CP1  H
ATOM   2790 HE22 GLN C 177       0.230  27.872  -3.783     1     0      CP1  H
ATOM   2791 C    GLN C 177      -0.672  31.865  -7.398     1     0      CP1  C
ATOM   2792 O    GLN C 177      -0.639  32.743  -6.538     1     0      CP1  O
ATOM   2793 N    ARG C 178      -0.533  32.142  -8.697     1     0      CP1  N
ATOM   2794 HN   ARG C 178      -0.618  31.464  -9.423     1     0      CP1  H
ATOM   2795 CA   ARG C 178      -0.239  33.511  -9.110     1     0      CP1  C
ATOM   2796 HA   ARG C 178       0.528  33.902  -8.453     1     0      CP1  H
ATOM   2797 CB   ARG C 178       0.339  33.582 -10.525     1     0      CP1  C
ATOM   2798 HB1  ARG C 178       0.807  34.591 -10.624     1     0      CP1  H
ATOM   2799 HB2  ARG C 178       1.169  32.848 -10.625     1     0      CP1  H
ATOM   2800 CG   ARG C 178      -0.668  33.413 -11.657     1     0      CP1  C
ATOM   2801 HG1  ARG C 178      -1.349  32.572 -11.402     1     0      CP1  H
ATOM   2802 HG2  ARG C 178      -1.316  34.318 -11.704     1     0      CP1  H
ATOM   2803 CD   ARG C 178       0.053  33.234 -12.990     1     0      CP1  C
ATOM   2804 HD1  ARG C 178      -0.672  32.878 -13.758     1     0      CP1  H
ATOM   2805 HD2  ARG C 178       0.506  34.190 -13.342     1     0      CP1  H
ATOM   2806 NE   ARG C 178       1.152  32.271 -12.905     1     0      CP1  N
ATOM   2807 HE   ARG C 178       1.211  31.817 -12.009     1     0      CP1  H
ATOM   2808 CZ   ARG C 178       1.995  32.011 -13.900     1     0      CP1  C
ATOM   2809 NH1  ARG C 178       2.974  31.138 -13.733     1     0      CP1  N
ATOM   2810 HH11 ARG C 178       3.620  30.959 -14.462     1     0      CP1  H
ATOM   2811 HH12 ARG C 178       3.100  30.785 -12.804     1     0      CP1  H
ATOM   2812 NH2  ARG C 178       1.852  32.621 -15.071     1     0      CP1  N
ATOM   2813 HH21 ARG C 178       2.425  32.363 -15.835     1     0      CP1  H
ATOM   2814 HH22 ARG C 178       1.034  33.167 -15.195     1     0      CP1  H
ATOM   2815 C    ARG C 178      -1.459  34.431  -8.957     1     0      CP1  C
ATOM   2816 O    ARG C 178      -1.302  35.623  -8.683     1     0      CP1  O
ATOM   2817 N    PHE C 179      -2.659  33.862  -9.100     1     0      CP1  N
ATOM   2818 HN   PHE C 179      -2.790  32.896  -9.315     1     0      CP1  H
ATOM   2819 CA   PHE C 179      -3.892  34.619  -8.951     1     0      CP1  C
ATOM   2820 HA   PHE C 179      -3.760  35.539  -9.507     1     0      CP1  H
ATOM   2821 CB   PHE C 179      -5.125  33.871  -9.526     1     0      CP1  C
ATOM   2822 HB1  PHE C 179      -5.051  32.793  -9.265     1     0      CP1  H
ATOM   2823 HB2  PHE C 179      -6.068  34.252  -9.079     1     0      CP1  H
ATOM   2824 CG   PHE C 179      -5.240  33.925 -11.049     1     0      CP1  C
ATOM   2825 CD1  PHE C 179      -4.269  34.557 -11.832     1     0      CP1  C
ATOM   2826 HD1  PHE C 179      -3.434  35.050 -11.354     1     0      CP1  H
ATOM   2827 CE1  PHE C 179      -4.360  34.570 -13.248     1     0      CP1  C
ATOM   2828 HE1  PHE C 179      -3.592  35.055 -13.835     1     0      CP1  H
ATOM   2829 CZ   PHE C 179      -5.425  33.958 -13.871     1     0      CP1  C
ATOM   2830 HZ   PHE C 179      -5.499  33.959 -14.949     1     0      CP1  H
ATOM   2831 CD2  PHE C 179      -6.306  33.313 -11.700     1     0      CP1  C
ATOM   2832 HD2  PHE C 179      -7.087  32.834 -11.126     1     0      CP1  H
ATOM   2833 CE2  PHE C 179      -6.407  33.326 -13.105     1     0      CP1  C
ATOM   2834 HE2  PHE C 179      -7.247  32.847 -13.589     1     0      CP1  H
ATOM   2835 C    PHE C 179      -4.102  35.006  -7.486     1     0      CP1  C
ATOM   2836 O    PHE C 179      -4.644  36.075  -7.209     1     0      CP1  O
ATOM   2837 N    PHE C 180      -3.686  34.153  -6.547     1     0      CP1  N
ATOM   2838 HN   PHE C 180      -3.285  33.253  -6.710     1     0      CP1  H
ATOM   2839 CA   PHE C 180      -3.803  34.516  -5.142     1     0      CP1  C
ATOM   2840 HA   PHE C 180      -4.795  34.928  -4.999     1     0      CP1  H
ATOM   2841 CB   PHE C 180      -3.527  33.335  -4.207     1     0      CP1  C
ATOM   2842 HB1  PHE C 180      -4.387  32.631  -4.246     1     0      CP1  H
ATOM   2843 HB2  PHE C 180      -2.627  32.770  -4.531     1     0      CP1  H
ATOM   2844 CG   PHE C 180      -3.378  33.750  -2.775     1     0      CP1  C
ATOM   2845 CD1  PHE C 180      -2.188  33.570  -2.108     1     0      CP1  C
ATOM   2846 HD1  PHE C 180      -1.373  33.054  -2.597     1     0      CP1  H
ATOM   2847 CE1  PHE C 180      -2.032  34.047  -0.797     1     0      CP1  C
ATOM   2848 HE1  PHE C 180      -1.094  33.908  -0.279     1     0      CP1  H
ATOM   2849 CZ   PHE C 180      -3.079  34.705  -0.162     1     0      CP1  C
ATOM   2850 HZ   PHE C 180      -2.956  35.081   0.844     1     0      CP1  H
ATOM   2851 CD2  PHE C 180      -4.419  34.410  -2.120     1     0      CP1  C
ATOM   2852 HD2  PHE C 180      -5.371  34.542  -2.615     1     0      CP1  H
ATOM   2853 CE2  PHE C 180      -4.266  34.885  -0.819     1     0      CP1  C
ATOM   2854 HE2  PHE C 180      -5.086  35.394  -0.332     1     0      CP1  H
ATOM   2855 C    PHE C 180      -2.796  35.643  -4.831     1     0      CP1  C
ATOM   2856 O    PHE C 180      -3.126  36.622  -4.158     1     0      CP1  O
ATOM   2857 N    ALA C 181      -1.579  35.509  -5.339     1     0      CP1  N
ATOM   2858 HN   ALA C 181      -1.284  34.732  -5.895     1     0      CP1  H
ATOM   2859 CA   ALA C 181      -0.566  36.531  -5.103     1     0      CP1  C
ATOM   2860 HA   ALA C 181      -0.402  36.676  -4.041     1     0      CP1  H
ATOM   2861 CB   ALA C 181       0.770  36.116  -5.711     1     0      CP1  C
ATOM   2862 HB1  ALA C 181       1.106  35.160  -5.256     1     0      CP1  H
ATOM   2863 HB2  ALA C 181       0.678  35.959  -6.808     1     0      CP1  H
ATOM   2864 HB3  ALA C 181       1.558  36.879  -5.528     1     0      CP1  H
ATOM   2865 C    ALA C 181      -1.031  37.881  -5.656     1     0      CP1  C
ATOM   2866 O    ALA C 181      -0.915  38.903  -4.988     1     0      CP1  O
ATOM   2867 N    LEU C 182      -1.595  37.865  -6.860     1     0      CP1  N
ATOM   2868 HN   LEU C 182      -1.703  37.035  -7.404     1     0      CP1  H
ATOM   2869 CA   LEU C 182      -2.111  39.071  -7.498     1     0      CP1  C
ATOM   2870 HA   LEU C 182      -1.338  39.823  -7.404     1     0      CP1  H
ATOM   2871 CB   LEU C 182      -2.440  38.782  -8.967     1     0      CP1  C
ATOM   2872 HB1  LEU C 182      -2.543  37.677  -9.070     1     0      CP1  H
ATOM   2873 HB2  LEU C 182      -3.440  39.208  -9.204     1     0      CP1  H
ATOM   2874 CG   LEU C 182      -1.443  39.243 -10.044     1     0      CP1  C
ATOM   2875 HG   LEU C 182      -1.950  40.104 -10.543     1     0      CP1  H
ATOM   2876 CD1  LEU C 182      -0.119  39.722  -9.466     1     0      CP1  C
ATOM   2877 HD11 LEU C 182       0.584  39.999 -10.280     1     0      CP1  H
ATOM   2878 HD12 LEU C 182      -0.273  40.613  -8.820     1     0      CP1  H
ATOM   2879 HD13 LEU C 182       0.354  38.924  -8.855     1     0      CP1  H
ATOM   2880 CD2  LEU C 182      -1.259  38.146 -11.074     1     0      CP1  C
ATOM   2881 HD21 LEU C 182      -0.554  38.476 -11.868     1     0      CP1  H
ATOM   2882 HD22 LEU C 182      -0.846  37.223 -10.620     1     0      CP1  H
ATOM   2883 HD23 LEU C 182      -2.230  37.896 -11.554     1     0      CP1  H
ATOM   2884 C    LEU C 182      -3.360  39.599  -6.784     1     0      CP1  C
ATOM   2885 O    LEU C 182      -3.576  40.803  -6.714     1     0      CP1  O
ATOM   2886 N    HSD C 183      -4.170  38.704  -6.233     1     0      CP1  N
ATOM   2887 HN   HSD C 183      -4.021  37.717  -6.255     1     0      CP1  H
ATOM   2888 CA   HSD C 183      -5.381  39.136  -5.531     1     0      CP1  C
ATOM   2889 HA   HSD C 183      -5.918  39.812  -6.184     1     0      CP1  H
ATOM   2890 CB   HSD C 183      -6.256  37.941  -5.160     1     0      CP1  C
ATOM   2891 HB1  HSD C 183      -6.511  37.378  -6.084     1     0      CP1  H
ATOM   2892 HB2  HSD C 183      -5.680  37.246  -4.510     1     0      CP1  H
ATOM   2893 ND1  HSD C 183      -8.387  39.276  -4.962     1     0      CP1  N
ATOM   2894 HD1  HSD C 183      -8.319  39.746  -5.843     1     0      CP1  H
ATOM   2895 CG   HSD C 183      -7.514  38.328  -4.475     1     0      CP1  C
ATOM   2896 CE1  HSD C 183      -9.406  39.372  -4.100     1     0      CP1  C
ATOM   2897 HE1  HSD C 183     -10.258  40.043  -4.236     1     0      CP1  H
ATOM   2898 NE2  HSD C 183      -9.245  38.548  -3.079     1     0      CP1  N
ATOM   2899 CD2  HSD C 183      -8.054  37.889  -3.308     1     0      CP1  C
ATOM   2900 HD2  HSD C 183      -7.667  37.172  -2.594     1     0      CP1  H
ATOM   2901 C    HSD C 183      -5.029  39.907  -4.270     1     0      CP1  C
ATOM   2902 O    HSD C 183      -5.745  40.807  -3.850     1     0      CP1  O
ATOM   2903 N    TYR C 184      -3.911  39.547  -3.674     1     0      CP1  N
ATOM   2904 HN   TYR C 184      -3.324  38.813  -4.011     1     0      CP1  H
ATOM   2905 CA   TYR C 184      -3.435  40.192  -2.469     1     0      CP1  C
ATOM   2906 HA   TYR C 184      -4.294  40.352  -1.829     1     0      CP1  H
ATOM   2907 CB   TYR C 184      -2.340  39.299  -1.830     1     0      CP1  C
ATOM   2908 HB1  TYR C 184      -2.644  38.233  -1.916     1     0      CP1  H
ATOM   2909 HB2  TYR C 184      -1.376  39.411  -2.372     1     0      CP1  H
ATOM   2910 CG   TYR C 184      -2.058  39.512  -0.349     1     0      CP1  C
ATOM   2911 CD1  TYR C 184      -1.894  38.424   0.508     1     0      CP1  C
ATOM   2912 HD1  TYR C 184      -2.006  37.418   0.127     1     0      CP1  H
ATOM   2913 CE1  TYR C 184      -1.610  38.603   1.851     1     0      CP1  C
ATOM   2914 HE1  TYR C 184      -1.481  37.752   2.503     1     0      CP1  H
ATOM   2915 CZ   TYR C 184      -1.498  39.889   2.361     1     0      CP1  C
ATOM   2916 OH   TYR C 184      -1.241  40.082   3.687     1     0      CP1  O
ATOM   2917 HH   TYR C 184      -0.329  40.369   3.765     1     0      CP1  H
ATOM   2918 CD2  TYR C 184      -1.936  40.792   0.188     1     0      CP1  C
ATOM   2919 HD2  TYR C 184      -2.094  41.658  -0.439     1     0      CP1  H
ATOM   2920 CE2  TYR C 184      -1.661  40.988   1.542     1     0      CP1  C
ATOM   2921 HE2  TYR C 184      -1.600  41.991   1.937     1     0      CP1  H
ATOM   2922 C    TYR C 184      -2.864  41.582  -2.820     1     0      CP1  C
ATOM   2923 O    TYR C 184      -3.060  42.539  -2.069     1     0      CP1  O
ATOM   2924 N    LEU C 185      -2.180  41.687  -3.964     1     0      CP1  N
ATOM   2925 HN   LEU C 185      -2.044  40.922  -4.590     1     0      CP1  H
ATOM   2926 CA   LEU C 185      -1.561  42.951  -4.407     1     0      CP1  C
ATOM   2927 HA   LEU C 185      -1.040  43.308  -3.528     1     0      CP1  H
ATOM   2928 CB   LEU C 185      -0.596  42.692  -5.569     1     0      CP1  C
ATOM   2929 HB1  LEU C 185      -0.134  41.693  -5.396     1     0      CP1  H
ATOM   2930 HB2  LEU C 185      -1.180  42.602  -6.511     1     0      CP1  H
ATOM   2931 CG   LEU C 185       0.612  43.583  -5.946     1     0      CP1  C
ATOM   2932 HG   LEU C 185       1.482  43.021  -5.528     1     0      CP1  H
ATOM   2933 CD1  LEU C 185       0.725  43.627  -7.458     1     0      CP1  C
ATOM   2934 HD11 LEU C 185       1.555  44.298  -7.768     1     0      CP1  H
ATOM   2935 HD12 LEU C 185       0.926  42.613  -7.865     1     0      CP1  H
ATOM   2936 HD13 LEU C 185      -0.215  44.007  -7.911     1     0      CP1  H
ATOM   2937 CD2  LEU C 185       0.624  44.991  -5.344     1     0      CP1  C
ATOM   2938 HD21 LEU C 185       1.538  45.538  -5.660     1     0      CP1  H
ATOM   2939 HD22 LEU C 185      -0.254  45.584  -5.671     1     0      CP1  H
ATOM   2940 HD23 LEU C 185       0.617  44.940  -4.234     1     0      CP1  H
ATOM   2941 C    LEU C 185      -2.499  44.061  -4.868     1     0      CP1  C
ATOM   2942 O    LEU C 185      -2.396  45.185  -4.396     1     0      CP1  O
ATOM   2943 N    VAL C 186      -3.416  43.751  -5.782     1     0      CP1  N
ATOM   2944 HN   VAL C 186      -3.581  42.834  -6.135     1     0      CP1  H
ATOM   2945 CA   VAL C 186      -4.275  44.777  -6.350     1     0      CP1  C
ATOM   2946 HA   VAL C 186      -3.606  45.404  -6.926     1     0      CP1  H
ATOM   2947 CB   VAL C 186      -5.156  44.221  -7.514     1     0      CP1  C
ATOM   2948 HB   VAL C 186      -5.963  43.597  -7.058     1     0      CP1  H
ATOM   2949 CG1  VAL C 186      -5.798  45.381  -8.311     1     0      CP1  C
ATOM   2950 HG11 VAL C 186      -6.392  44.982  -9.161     1     0      CP1  H
ATOM   2951 HG12 VAL C 186      -6.486  45.980  -7.680     1     0      CP1  H
ATOM   2952 HG13 VAL C 186      -5.016  46.054  -8.724     1     0      CP1  H
ATOM   2953 CG2  VAL C 186      -4.288  43.357  -8.460     1     0      CP1  C
ATOM   2954 HG21 VAL C 186      -4.890  42.986  -9.316     1     0      CP1  H
ATOM   2955 HG22 VAL C 186      -3.438  43.951  -8.861     1     0      CP1  H
ATOM   2956 HG23 VAL C 186      -3.876  42.472  -7.931     1     0      CP1  H
ATOM   2957 C    VAL C 186      -5.028  45.689  -5.365     1     0      CP1  C
ATOM   2958 O    VAL C 186      -5.073  46.908  -5.584     1     0      CP1  O
ATOM   2959 N    PRO C 187      -5.610  45.133  -4.268     1     0      CP1  N
ATOM   2960 CD   PRO C 187      -5.804  43.703  -3.946     1     0      CP1  C
ATOM   2961 HD1  PRO C 187      -4.888  43.241  -3.512     1     0      CP1  H
ATOM   2962 HD2  PRO C 187      -6.122  43.110  -4.834     1     0      CP1  H
ATOM   2963 CA   PRO C 187      -6.314  45.988  -3.304     1     0      CP1  C
ATOM   2964 HA   PRO C 187      -7.231  46.369  -3.738     1     0      CP1  H
ATOM   2965 CB   PRO C 187      -6.615  45.032  -2.166     1     0      CP1  C
ATOM   2966 HB1  PRO C 187      -7.514  45.320  -1.576     1     0      CP1  H
ATOM   2967 HB2  PRO C 187      -5.749  44.872  -1.485     1     0      CP1  H
ATOM   2968 CG   PRO C 187      -6.908  43.726  -2.918     1     0      CP1  C
ATOM   2969 HG1  PRO C 187      -7.919  43.732  -3.370     1     0      CP1  H
ATOM   2970 HG2  PRO C 187      -6.828  42.821  -2.273     1     0      CP1  H
ATOM   2971 C    PRO C 187      -5.446  47.170  -2.844     1     0      CP1  C
ATOM   2972 O    PRO C 187      -5.949  48.281  -2.662     1     0      CP1  O
ATOM   2973 N    PHE C 188      -4.140  46.957  -2.703     1     0      CP1  N
ATOM   2974 HN   PHE C 188      -3.686  46.079  -2.847     1     0      CP1  H
ATOM   2975 CA   PHE C 188      -3.240  48.050  -2.308     1     0      CP1  C
ATOM   2976 HA   PHE C 188      -3.744  48.563  -1.498     1     0      CP1  H
ATOM   2977 CB   PHE C 188      -1.906  47.518  -1.803     1     0      CP1  C
ATOM   2978 HB1  PHE C 188      -1.468  46.845  -2.572     1     0      CP1  H
ATOM   2979 HB2  PHE C 188      -1.181  48.345  -1.640     1     0      CP1  H
ATOM   2980 CG   PHE C 188      -2.026  46.713  -0.564     1     0      CP1  C
ATOM   2981 CD1  PHE C 188      -1.974  45.330  -0.612     1     0      CP1  C
ATOM   2982 HD1  PHE C 188      -1.820  44.833  -1.560     1     0      CP1  H
ATOM   2983 CE1  PHE C 188      -2.125  44.572   0.554     1     0      CP1  C
ATOM   2984 HE1  PHE C 188      -2.081  43.493   0.507     1     0      CP1  H
ATOM   2985 CZ   PHE C 188      -2.325  45.202   1.772     1     0      CP1  C
ATOM   2986 HZ   PHE C 188      -2.435  44.617   2.674     1     0      CP1  H
ATOM   2987 CD2  PHE C 188      -2.224  47.334   0.665     1     0      CP1  C
ATOM   2988 HD2  PHE C 188      -2.285  48.412   0.722     1     0      CP1  H
ATOM   2989 CE2  PHE C 188      -2.374  46.580   1.833     1     0      CP1  C
ATOM   2990 HE2  PHE C 188      -2.529  47.079   2.780     1     0      CP1  H
ATOM   2991 C    PHE C 188      -3.027  49.079  -3.429     1     0      CP1  C
ATOM   2992 O    PHE C 188      -2.801  50.249  -3.159     1     0      CP1  O
ATOM   2993 N    ILE C 189      -3.072  48.639  -4.683     1     0      CP1  N
ATOM   2994 HN   ILE C 189      -3.180  47.684  -4.953     1     0      CP1  H
ATOM   2995 CA   ILE C 189      -2.961  49.573  -5.809     1     0      CP1  C
ATOM   2996 HA   ILE C 189      -2.172  50.278  -5.579     1     0      CP1  H
ATOM   2997 CB   ILE C 189      -2.718  48.828  -7.152     1     0      CP1  C
ATOM   2998 HB   ILE C 189      -3.506  48.033  -7.178     1     0      CP1  H
ATOM   2999 CG2  ILE C 189      -2.777  49.821  -8.330     1     0      CP1  C
ATOM   3000 HG21 ILE C 189      -2.761  49.279  -9.299     1     0      CP1  H
ATOM   3001 HG22 ILE C 189      -3.710  50.421  -8.296     1     0      CP1  H
ATOM   3002 HG23 ILE C 189      -1.912  50.517  -8.307     1     0      CP1  H
ATOM   3003 CG1  ILE C 189      -1.352  48.119  -7.096     1     0      CP1  C
ATOM   3004 HG11 ILE C 189      -0.539  48.874  -7.009     1     0      CP1  H
ATOM   3005 HG12 ILE C 189      -1.312  47.485  -6.181     1     0      CP1  H
ATOM   3006 CD   ILE C 189      -1.058  47.230  -8.285     1     0      CP1  C
ATOM   3007 HD1  ILE C 189      -0.085  46.710  -8.147     1     0      CP1  H
ATOM   3008 HD2  ILE C 189      -1.850  46.460  -8.404     1     0      CP1  H
ATOM   3009 HD3  ILE C 189      -1.000  47.824  -9.221     1     0      CP1  H
ATOM   3010 C    ILE C 189      -4.275  50.380  -5.879     1     0      CP1  C
ATOM   3011 O    ILE C 189      -4.273  51.558  -6.202     1     0      CP1  O
ATOM   3012 N    ILE C 190      -5.389  49.734  -5.550     1     0      CP1  N
ATOM   3013 HN   ILE C 190      -5.429  48.771  -5.291     1     0      CP1  H
ATOM   3014 CA   ILE C 190      -6.679  50.407  -5.543     1     0      CP1  C
ATOM   3015 HA   ILE C 190      -6.794  50.914  -6.493     1     0      CP1  H
ATOM   3016 CB   ILE C 190      -7.848  49.396  -5.310     1     0      CP1  C
ATOM   3017 HB   ILE C 190      -7.494  48.748  -4.469     1     0      CP1  H
ATOM   3018 CG2  ILE C 190      -9.190  50.127  -5.036     1     0      CP1  C
ATOM   3019 HG21 ILE C 190      -9.971  49.404  -4.720     1     0      CP1  H
ATOM   3020 HG22 ILE C 190      -9.075  50.875  -4.223     1     0      CP1  H
ATOM   3021 HG23 ILE C 190      -9.550  50.651  -5.946     1     0      CP1  H
ATOM   3022 CG1  ILE C 190      -8.005  48.494  -6.538     1     0      CP1  C
ATOM   3023 HG11 ILE C 190      -8.347  49.098  -7.408     1     0      CP1  H
ATOM   3024 HG12 ILE C 190      -7.010  48.069  -6.803     1     0      CP1  H
ATOM   3025 CD   ILE C 190      -8.984  47.320  -6.330     1     0      CP1  C
ATOM   3026 HD1  ILE C 190      -9.009  46.674  -7.234     1     0      CP1  H
ATOM   3027 HD2  ILE C 190      -8.670  46.697  -5.465     1     0      CP1  H
ATOM   3028 HD3  ILE C 190     -10.014  47.689  -6.144     1     0      CP1  H
ATOM   3029 C    ILE C 190      -6.630  51.496  -4.461     1     0      CP1  C
ATOM   3030 O    ILE C 190      -7.048  52.630  -4.695     1     0      CP1  O
ATOM   3031 N    ALA C 191      -6.058  51.165  -3.309     1     0      CP1  N
ATOM   3032 HN   ALA C 191      -5.693  50.251  -3.134     1     0      CP1  H
ATOM   3033 CA   ALA C 191      -5.919  52.121  -2.203     1     0      CP1  C
ATOM   3034 HA   ALA C 191      -6.891  52.475  -1.878     1     0      CP1  H
ATOM   3035 CB   ALA C 191      -5.228  51.446  -0.972     1     0      CP1  C
ATOM   3036 HB1  ALA C 191      -5.835  50.580  -0.633     1     0      CP1  H
ATOM   3037 HB2  ALA C 191      -4.216  51.071  -1.238     1     0      CP1  H
ATOM   3038 HB3  ALA C 191      -5.131  52.152  -0.119     1     0      CP1  H
ATOM   3039 C    ALA C 191      -5.129  53.367  -2.648     1     0      CP1  C
ATOM   3040 O    ALA C 191      -5.488  54.496  -2.299     1     0      CP1  O
ATOM   3041 N    ALA C 192      -4.078  53.159  -3.436     1     0      CP1  N
ATOM   3042 HN   ALA C 192      -3.781  52.251  -3.731     1     0      CP1  H
ATOM   3043 CA   ALA C 192      -3.271  54.277  -3.932     1     0      CP1  C
ATOM   3044 HA   ALA C 192      -3.004  54.945  -3.121     1     0      CP1  H
ATOM   3045 CB   ALA C 192      -1.941  53.782  -4.536     1     0      CP1  C
ATOM   3046 HB1  ALA C 192      -1.369  53.219  -3.768     1     0      CP1  H
ATOM   3047 HB2  ALA C 192      -2.122  53.100  -5.395     1     0      CP1  H
ATOM   3048 HB3  ALA C 192      -1.309  54.628  -4.883     1     0      CP1  H
ATOM   3049 C    ALA C 192      -4.055  55.114  -4.940     1     0      CP1  C
ATOM   3050 O    ALA C 192      -3.920  56.331  -4.981     1     0      CP1  O
ATOM   3051 N    MET C 193      -4.902  54.457  -5.720     1     0      CP1  N
ATOM   3052 HN   MET C 193      -5.022  53.467  -5.687     1     0      CP1  H
ATOM   3053 CA   MET C 193      -5.736  55.130  -6.700     1     0      CP1  C
ATOM   3054 HA   MET C 193      -5.115  55.845  -7.226     1     0      CP1  H
ATOM   3055 CB   MET C 193      -6.310  54.108  -7.680     1     0      CP1  C
ATOM   3056 HB1  MET C 193      -6.767  53.294  -7.069     1     0      CP1  H
ATOM   3057 HB2  MET C 193      -7.143  54.573  -8.253     1     0      CP1  H
ATOM   3058 CG   MET C 193      -5.258  53.489  -8.640     1     0      CP1  C
ATOM   3059 HG1  MET C 193      -4.401  53.083  -8.063     1     0      CP1  H
ATOM   3060 HG2  MET C 193      -5.715  52.645  -9.202     1     0      CP1  H
ATOM   3061 SD   MET C 193      -4.633  54.703  -9.801     1     0      CP1  S
ATOM   3062 CE   MET C 193      -2.955  54.729  -9.364     1     0      CP1  C
ATOM   3063 HE1  MET C 193      -2.393  55.455  -9.990     1     0      CP1  H
ATOM   3064 HE2  MET C 193      -2.824  55.023  -8.300     1     0      CP1  H
ATOM   3065 HE3  MET C 193      -2.490  53.729  -9.502     1     0      CP1  H
ATOM   3066 C    MET C 193      -6.848  55.917  -5.987     1     0      CP1  C
ATOM   3067 O    MET C 193      -7.274  56.973  -6.463     1     0      CP1  O
ATOM   3068 N    VAL C 194      -7.328  55.401  -4.860     1     0      CP1  N
ATOM   3069 HN   VAL C 194      -7.045  54.530  -4.466     1     0      CP1  H
ATOM   3070 CA   VAL C 194      -8.341  56.104  -4.095     1     0      CP1  C
ATOM   3071 HA   VAL C 194      -9.152  56.348  -4.770     1     0      CP1  H
ATOM   3072 CB   VAL C 194      -8.894  55.230  -2.952     1     0      CP1  C
ATOM   3073 HB   VAL C 194      -8.021  54.768  -2.428     1     0      CP1  H
ATOM   3074 CG1  VAL C 194      -9.690  56.085  -1.950     1     0      CP1  C
ATOM   3075 HG11 VAL C 194     -10.118  55.443  -1.150     1     0      CP1  H
ATOM   3076 HG12 VAL C 194      -9.047  56.843  -1.456     1     0      CP1  H
ATOM   3077 HG13 VAL C 194     -10.529  56.606  -2.458     1     0      CP1  H
ATOM   3078 CG2  VAL C 194      -9.787  54.157  -3.540     1     0      CP1  C
ATOM   3079 HG21 VAL C 194     -10.234  53.534  -2.736     1     0      CP1  H
ATOM   3080 HG22 VAL C 194     -10.612  54.615  -4.127     1     0      CP1  H
ATOM   3081 HG23 VAL C 194      -9.216  53.481  -4.210     1     0      CP1  H
ATOM   3082 C    VAL C 194      -7.783  57.426  -3.548     1     0      CP1  C
ATOM   3083 O    VAL C 194      -8.483  58.434  -3.517     1     0      CP1  O
ATOM   3084 N    ILE C 195      -6.512  57.420  -3.160     1     0      CP1  N
ATOM   3085 HN   ILE C 195      -5.935  56.607  -3.192     1     0      CP1  H
ATOM   3086 CA   ILE C 195      -5.841  58.610  -2.649     1     0      CP1  C
ATOM   3087 HA   ILE C 195      -6.478  59.046  -1.889     1     0      CP1  H
ATOM   3088 CB   ILE C 195      -4.437  58.257  -2.112     1     0      CP1  C
ATOM   3089 HB   ILE C 195      -4.050  57.486  -2.825     1     0      CP1  H
ATOM   3090 CG2  ILE C 195      -3.548  59.501  -2.018     1     0      CP1  C
ATOM   3091 HG21 ILE C 195      -2.501  59.216  -1.782     1     0      CP1  H
ATOM   3092 HG22 ILE C 195      -3.537  60.054  -2.981     1     0      CP1  H
ATOM   3093 HG23 ILE C 195      -3.908  60.188  -1.223     1     0      CP1  H
ATOM   3094 CG1  ILE C 195      -4.557  57.583  -0.745     1     0      CP1  C
ATOM   3095 HG11 ILE C 195      -4.916  58.320   0.008     1     0      CP1  H
ATOM   3096 HG12 ILE C 195      -5.322  56.776  -0.807     1     0      CP1  H
ATOM   3097 CD   ILE C 195      -3.247  56.969  -0.264     1     0      CP1  C
ATOM   3098 HD1  ILE C 195      -3.400  56.443   0.703     1     0      CP1  H
ATOM   3099 HD2  ILE C 195      -2.864  56.233  -1.004     1     0      CP1  H
ATOM   3100 HD3  ILE C 195      -2.473  57.751  -0.111     1     0      CP1  H
ATOM   3101 C    ILE C 195      -5.748  59.632  -3.790     1     0      CP1  C
ATOM   3102 O    ILE C 195      -6.014  60.816  -3.581     1     0      CP1  O
ATOM   3103 N    MET C 196      -5.383  59.175  -4.990     1     0      CP1  N
ATOM   3104 HN   MET C 196      -5.141  58.225  -5.174     1     0      CP1  H
ATOM   3105 CA   MET C 196      -5.308  60.054  -6.157     1     0      CP1  C
ATOM   3106 HA   MET C 196      -4.678  60.894  -5.893     1     0      CP1  H
ATOM   3107 CB   MET C 196      -4.726  59.294  -7.348     1     0      CP1  C
ATOM   3108 HB1  MET C 196      -5.317  58.354  -7.453     1     0      CP1  H
ATOM   3109 HB2  MET C 196      -4.901  59.877  -8.280     1     0      CP1  H
ATOM   3110 CG   MET C 196      -3.252  58.951  -7.176     1     0      CP1  C
ATOM   3111 HG1  MET C 196      -2.650  59.878  -7.065     1     0      CP1  H
ATOM   3112 HG2  MET C 196      -3.114  58.348  -6.252     1     0      CP1  H
ATOM   3113 SD   MET C 196      -2.608  58.030  -8.578     1     0      CP1  S
ATOM   3114 CE   MET C 196      -2.144  59.392  -9.736     1     0      CP1  C
ATOM   3115 HE1  MET C 196      -1.728  58.984 -10.682     1     0      CP1  H
ATOM   3116 HE2  MET C 196      -3.028  60.016  -9.993     1     0      CP1  H
ATOM   3117 HE3  MET C 196      -1.376  60.056  -9.285     1     0      CP1  H
ATOM   3118 C    MET C 196      -6.708  60.610  -6.498     1     0      CP1  C
ATOM   3119 O    MET C 196      -6.855  61.746  -6.949     1     0      CP1  O
ATOM   3120 N    HSD C 197      -7.727  59.789  -6.265     1     0      CP1  N
ATOM   3121 HN   HSD C 197      -7.576  58.864  -5.919     1     0      CP1  H
ATOM   3122 CA   HSD C 197      -9.115  60.147  -6.485     1     0      CP1  C
ATOM   3123 HA   HSD C 197      -9.216  60.565  -7.479     1     0      CP1  H
ATOM   3124 CB   HSD C 197      -9.982  58.896  -6.280     1     0      CP1  C
ATOM   3125 HB1  HSD C 197      -9.584  58.072  -6.912     1     0      CP1  H
ATOM   3126 HB2  HSD C 197      -9.902  58.557  -5.224     1     0      CP1  H
ATOM   3127 ND1  HSD C 197     -11.914  59.303  -7.892     1     0      CP1  N
ATOM   3128 HD1  HSD C 197     -11.362  59.426  -8.717     1     0      CP1  H
ATOM   3129 CG   HSD C 197     -11.436  59.075  -6.615     1     0      CP1  C
ATOM   3130 CE1  HSD C 197     -13.258  59.214  -7.859     1     0      CP1  C
ATOM   3131 HE1  HSD C 197     -13.898  59.330  -8.737     1     0      CP1  H
ATOM   3132 NE2  HSD C 197     -13.697  58.962  -6.635     1     0      CP1  N
ATOM   3133 CD2  HSD C 197     -12.537  58.885  -5.839     1     0      CP1  C
ATOM   3134 HD2  HSD C 197     -12.610  58.729  -4.769     1     0      CP1  H
ATOM   3135 C    HSD C 197      -9.498  61.250  -5.481     1     0      CP1  C
ATOM   3136 O    HSD C 197     -10.107  62.244  -5.856     1     0      CP1  O
ATOM   3137 N    LEU C 198      -9.117  61.088  -4.216     1     0      CP1  N
ATOM   3138 HN   LEU C 198      -8.610  60.303  -3.866     1     0      CP1  H
ATOM   3139 CA   LEU C 198      -9.432  62.099  -3.206     1     0      CP1  C
ATOM   3140 HA   LEU C 198     -10.482  62.335  -3.325     1     0      CP1  H
ATOM   3141 CB   LEU C 198      -9.207  61.560  -1.790     1     0      CP1  C
ATOM   3142 HB1  LEU C 198      -8.170  61.154  -1.754     1     0      CP1  H
ATOM   3143 HB2  LEU C 198      -9.230  62.409  -1.072     1     0      CP1  H
ATOM   3144 CG   LEU C 198     -10.188  60.458  -1.358     1     0      CP1  C
ATOM   3145 HG   LEU C 198     -10.322  59.783  -2.237     1     0      CP1  H
ATOM   3146 CD1  LEU C 198      -9.627  59.670  -0.191     1     0      CP1  C
ATOM   3147 HD11 LEU C 198     -10.358  58.906   0.150     1     0      CP1  H
ATOM   3148 HD12 LEU C 198      -8.690  59.150  -0.484     1     0      CP1  H
ATOM   3149 HD13 LEU C 198      -9.403  60.342   0.665     1     0      CP1  H
ATOM   3150 CD2  LEU C 198     -11.540  61.042  -1.006     1     0      CP1  C
ATOM   3151 HD21 LEU C 198     -12.245  60.234  -0.714     1     0      CP1  H
ATOM   3152 HD22 LEU C 198     -11.471  61.752  -0.157     1     0      CP1  H
ATOM   3153 HD23 LEU C 198     -11.971  61.580  -1.878     1     0      CP1  H
ATOM   3154 C    LEU C 198      -8.637  63.394  -3.431     1     0      CP1  C
ATOM   3155 O    LEU C 198      -9.111  64.476  -3.115     1     0      CP1  O
ATOM   3156 N    MET C 199      -7.449  63.277  -4.011     1     0      CP1  N
ATOM   3157 HN   MET C 199      -7.043  62.410  -4.292     1     0      CP1  H
ATOM   3158 CA   MET C 199      -6.626  64.443  -4.288     1     0      CP1  C
ATOM   3159 HA   MET C 199      -6.556  65.022  -3.375     1     0      CP1  H
ATOM   3160 CB   MET C 199      -5.242  64.033  -4.802     1     0      CP1  C
ATOM   3161 HB1  MET C 199      -5.381  63.101  -5.398     1     0      CP1  H
ATOM   3162 HB2  MET C 199      -4.869  64.804  -5.512     1     0      CP1  H
ATOM   3163 CG   MET C 199      -4.206  63.765  -3.736     1     0      CP1  C
ATOM   3164 HG1  MET C 199      -3.878  64.717  -3.268     1     0      CP1  H
ATOM   3165 HG2  MET C 199      -4.648  63.132  -2.936     1     0      CP1  H
ATOM   3166 SD   MET C 199      -2.707  62.923  -4.371     1     0      CP1  S
ATOM   3167 CE   MET C 199      -1.887  64.285  -5.238     1     0      CP1  C
ATOM   3168 HE1  MET C 199      -0.939  63.943  -5.706     1     0      CP1  H
ATOM   3169 HE2  MET C 199      -2.537  64.695  -6.041     1     0      CP1  H
ATOM   3170 HE3  MET C 199      -1.643  65.114  -4.540     1     0      CP1  H
ATOM   3171 C    MET C 199      -7.306  65.318  -5.338     1     0      CP1  C
ATOM   3172 O    MET C 199      -7.309  66.537  -5.210     1     0      CP1  O
ATOM   3173 N    ALA C 200      -7.871  64.696  -6.373     1     0      CP1  N
ATOM   3174 HN   ALA C 200      -7.873  63.702  -6.482     1     0      CP1  H
ATOM   3175 CA   ALA C 200      -8.539  65.447  -7.438     1     0      CP1  C
ATOM   3176 HA   ALA C 200      -7.927  66.280  -7.764     1     0      CP1  H
ATOM   3177 CB   ALA C 200      -8.785  64.557  -8.675     1     0      CP1  C
ATOM   3178 HB1  ALA C 200      -7.815  64.171  -9.055     1     0      CP1  H
ATOM   3179 HB2  ALA C 200      -9.423  63.683  -8.418     1     0      CP1  H
ATOM   3180 HB3  ALA C 200      -9.275  65.124  -9.496     1     0      CP1  H
ATOM   3181 C    ALA C 200      -9.846  66.044  -6.936     1     0      CP1  C
ATOM   3182 O    ALA C 200     -10.265  67.095  -7.389     1     0      CP1  O
ATOM   3183 N    LEU C 201     -10.469  65.354  -5.991     1     0      CP1  N
ATOM   3184 HN   LEU C 201     -10.115  64.488  -5.643     1     0      CP1  H
ATOM   3185 CA   LEU C 201     -11.708  65.780  -5.376     1     0      CP1  C
ATOM   3186 HA   LEU C 201     -12.386  66.040  -6.179     1     0      CP1  H
ATOM   3187 CB   LEU C 201     -12.257  64.661  -4.469     1     0      CP1  C
ATOM   3188 HB1  LEU C 201     -12.584  63.829  -5.134     1     0      CP1  H
ATOM   3189 HB2  LEU C 201     -11.425  64.253  -3.853     1     0      CP1  H
ATOM   3190 CG   LEU C 201     -13.439  65.071  -3.573     1     0      CP1  C
ATOM   3191 HG   LEU C 201     -13.134  65.975  -2.992     1     0      CP1  H
ATOM   3192 CD1  LEU C 201     -14.657  65.397  -4.433     1     0      CP1  C
ATOM   3193 HD11 LEU C 201     -15.530  65.648  -3.793     1     0      CP1  H
ATOM   3194 HD12 LEU C 201     -14.448  66.265  -5.094     1     0      CP1  H
ATOM   3195 HD13 LEU C 201     -14.932  64.529  -5.069     1     0      CP1  H
ATOM   3196 CD2  LEU C 201     -13.768  63.969  -2.586     1     0      CP1  C
ATOM   3197 HD21 LEU C 201     -14.610  64.278  -1.929     1     0      CP1  H
ATOM   3198 HD22 LEU C 201     -14.068  63.034  -3.101     1     0      CP1  H
ATOM   3199 HD23 LEU C 201     -12.889  63.748  -1.943     1     0      CP1  H
ATOM   3200 C    LEU C 201     -11.487  67.040  -4.530     1     0      CP1  C
ATOM   3201 O    LEU C 201     -12.314  67.958  -4.539     1     0      CP1  O
ATOM   3202 N    HSD C 202     -10.375  67.059  -3.800     1     0      CP1  N
ATOM   3203 HN   HSD C 202      -9.725  66.302  -3.837     1     0      CP1  H
ATOM   3204 CA   HSD C 202     -10.006  68.156  -2.900     1     0      CP1  C
ATOM   3205 HA   HSD C 202     -10.844  68.281  -2.225     1     0      CP1  H
ATOM   3206 CB   HSD C 202      -8.763  67.749  -2.097     1     0      CP1  C
ATOM   3207 HB1  HSD C 202      -8.912  66.723  -1.695     1     0      CP1  H
ATOM   3208 HB2  HSD C 202      -7.882  67.703  -2.774     1     0      CP1  H
ATOM   3209 ND1  HSD C 202      -9.112  68.600   0.256     1     0      CP1  N
ATOM   3210 HD1  HSD C 202      -9.822  67.942   0.508     1     0      CP1  H
ATOM   3211 CG   HSD C 202      -8.442  68.657  -0.950     1     0      CP1  C
ATOM   3212 CE1  HSD C 202      -8.591  69.486   1.087     1     0      CP1  C
ATOM   3213 HE1  HSD C 202      -8.937  69.637   2.113     1     0      CP1  H
ATOM   3214 NE2  HSD C 202      -7.610  70.118   0.465     1     0      CP1  N
ATOM   3215 CD2  HSD C 202      -7.496  69.619  -0.812     1     0      CP1  C
ATOM   3216 HD2  HSD C 202      -6.783  69.996  -1.536     1     0      CP1  H
ATOM   3217 C    HSD C 202      -9.769  69.504  -3.591     1     0      CP1  C
ATOM   3218 O    HSD C 202     -10.167  70.547  -3.063     1     0      CP1  O
ATOM   3219 N    ILE C 203      -9.156  69.504  -4.775     1     0      CP1  N
ATOM   3220 HN   ILE C 203      -8.830  68.710  -5.285     1     0      CP1  H
ATOM   3221 CA   ILE C 203      -8.913  70.780  -5.437     1     0      CP1  C
ATOM   3222 HA   ILE C 203      -8.453  71.395  -4.674     1     0      CP1  H
ATOM   3223 CB   ILE C 203      -7.847  70.682  -6.553     1     0      CP1  C
ATOM   3224 HB   ILE C 203      -7.787  71.717  -6.974     1     0      CP1  H
ATOM   3225 CG2  ILE C 203      -6.522  70.153  -5.962     1     0      CP1  C
ATOM   3226 HG21 ILE C 203      -5.705  70.223  -6.710     1     0      CP1  H
ATOM   3227 HG22 ILE C 203      -6.218  70.748  -5.075     1     0      CP1  H
ATOM   3228 HG23 ILE C 203      -6.620  69.090  -5.655     1     0      CP1  H
ATOM   3229 CG1  ILE C 203      -8.314  69.783  -7.683     1     0      CP1  C
ATOM   3230 HG11 ILE C 203      -8.557  68.773  -7.285     1     0      CP1  H
ATOM   3231 HG12 ILE C 203      -9.253  70.202  -8.113     1     0      CP1  H
ATOM   3232 CD   ILE C 203      -7.294  69.652  -8.795     1     0      CP1  C
ATOM   3233 HD1  ILE C 203      -7.703  69.033  -9.623     1     0      CP1  H
ATOM   3234 HD2  ILE C 203      -7.030  70.651  -9.205     1     0      CP1  H
ATOM   3235 HD3  ILE C 203      -6.366  69.165  -8.429     1     0      CP1  H
ATOM   3236 C    ILE C 203     -10.159  71.525  -5.914     1     0      CP1  C
ATOM   3237 O    ILE C 203     -10.165  72.734  -5.955     1     0      CP1  O
ATOM   3238 N    HSD C 204     -11.233  70.814  -6.221     1     0      CP1  N
ATOM   3239 HN   HSD C 204     -11.289  69.818  -6.182     1     0      CP1  H
ATOM   3240 CA   HSD C 204     -12.455  71.490  -6.655     1     0      CP1  C
ATOM   3241 HA   HSD C 204     -12.233  72.550  -6.654     1     0      CP1  H
ATOM   3242 CB   HSD C 204     -12.809  71.085  -8.079     1     0      CP1  C
ATOM   3243 HB1  HSD C 204     -12.860  69.976  -8.138     1     0      CP1  H
ATOM   3244 HB2  HSD C 204     -13.822  71.466  -8.333     1     0      CP1  H
ATOM   3245 ND1  HSD C 204     -10.990  70.730  -9.786     1     0      CP1  N
ATOM   3246 HD1  HSD C 204     -11.024  69.730  -9.783     1     0      CP1  H
ATOM   3247 CG   HSD C 204     -11.825  71.577  -9.087     1     0      CP1  C
ATOM   3248 CE1  HSD C 204     -10.197  71.450 -10.563     1     0      CP1  C
ATOM   3249 HE1  HSD C 204      -9.441  71.022 -11.227     1     0      CP1  H
ATOM   3250 NE2  HSD C 204     -10.491  72.728 -10.392     1     0      CP1  N
ATOM   3251 CD2  HSD C 204     -11.508  72.835  -9.475     1     0      CP1  C
ATOM   3252 HD2  HSD C 204     -11.911  73.783  -9.141     1     0      CP1  H
ATOM   3253 C    HSD C 204     -13.647  71.273  -5.727     1     0      CP1  C
ATOM   3254 O    HSD C 204     -14.654  71.969  -5.827     1     0      CP1  O
ATOM   3255 N    GLY C 205     -13.485  70.365  -4.776     1     0      CP1  N
ATOM   3256 HN   GLY C 205     -12.644  69.845  -4.629     1     0      CP1  H
ATOM   3257 CA   GLY C 205     -14.570  70.071  -3.864     1     0      CP1  C
ATOM   3258 HA1  GLY C 205     -14.959  71.016  -3.511     1     0      CP1  H
ATOM   3259 HA2  GLY C 205     -14.177  69.433  -3.084     1     0      CP1  H
ATOM   3260 C    GLY C 205     -15.699  69.326  -4.553     1     0      CP1  C
ATOM   3261 O    GLY C 205     -15.696  69.112  -5.768     1     0      CP1  O
ATOM   3262 N    SER C 206     -16.645  68.888  -3.748     1     0      CP1  N
ATOM   3263 HN   SER C 206     -16.632  69.019  -2.757     1     0      CP1  H
ATOM   3264 CA   SER C 206     -17.797  68.172  -4.233     1     0      CP1  C
ATOM   3265 HA   SER C 206     -17.431  67.448  -4.949     1     0      CP1  H
ATOM   3266 CB   SER C 206     -18.583  67.594  -3.048     1     0      CP1  C
ATOM   3267 HB1  SER C 206     -18.840  68.432  -2.361     1     0      CP1  H
ATOM   3268 HB2  SER C 206     -19.543  67.152  -3.398     1     0      CP1  H
ATOM   3269 OG   SER C 206     -17.810  66.651  -2.349     1     0      CP1  O
ATOM   3270 HG1  SER C 206     -18.252  66.491  -1.506     1     0      CP1  H
ATOM   3271 C    SER C 206     -18.721  69.115  -4.978     1     0      CP1  C
ATOM   3272 O    SER C 206     -18.665  70.338  -4.802     1     0      CP1  O
ATOM   3273 N    SER C 207     -19.556  68.520  -5.819     1     0      CP1  N
ATOM   3274 HN   SER C 207     -19.537  67.537  -6.001     1     0      CP1  H
ATOM   3275 CA   SER C 207     -20.576  69.240  -6.554     1     0      CP1  C
ATOM   3276 HA   SER C 207     -20.309  70.287  -6.610     1     0      CP1  H
ATOM   3277 CB   SER C 207     -20.859  68.537  -7.867     1     0      CP1  C
ATOM   3278 HB1  SER C 207     -19.897  68.434  -8.419     1     0      CP1  H
ATOM   3279 HB2  SER C 207     -21.242  67.508  -7.681     1     0      CP1  H
ATOM   3280 OG   SER C 207     -21.756  69.307  -8.624     1     0      CP1  O
ATOM   3281 HG1  SER C 207     -21.741  68.957  -9.524     1     0      CP1  H
ATOM   3282 C    SER C 207     -21.812  69.131  -5.638     1     0      CP1  C
ATOM   3283 O    SER C 207     -21.705  68.652  -4.509     1     0      CP1  O
ATOM   3284 N    ASN C 208     -22.974  69.565  -6.108     1     0      CP1  N
ATOM   3285 HN   ASN C 208     -23.107  69.966  -7.014     1     0      CP1  H
ATOM   3286 CA   ASN C 208     -24.187  69.482  -5.299     1     0      CP1  C
ATOM   3287 HA   ASN C 208     -24.059  68.632  -4.637     1     0      CP1  H
ATOM   3288 CB   ASN C 208     -24.364  70.770  -4.472     1     0      CP1  C
ATOM   3289 HB1  ASN C 208     -25.298  70.667  -3.878     1     0      CP1  H
ATOM   3290 HB2  ASN C 208     -23.525  70.886  -3.756     1     0      CP1  H
ATOM   3291 CG   ASN C 208     -24.492  72.017  -5.341     1     0      CP1  C
ATOM   3292 OD1  ASN C 208     -23.514  72.743  -5.577     1     0      CP1  O
ATOM   3293 ND2  ASN C 208     -25.698  72.258  -5.834     1     0      CP1  N
ATOM   3294 HD21 ASN C 208     -25.803  73.061  -6.414     1     0      CP1  H
ATOM   3295 HD22 ASN C 208     -26.448  71.632  -5.645     1     0      CP1  H
ATOM   3296 C    ASN C 208     -25.405  69.187  -6.213     1     0      CP1  C
ATOM   3297 O    ASN C 208     -25.302  69.249  -7.438     1     0      CP1  O
ATOM   3298 N    PRO C 209     -26.560  68.833  -5.626     1     0      CP1  N
ATOM   3299 CD   PRO C 209     -26.812  68.530  -4.207     1     0      CP1  C
ATOM   3300 HD1  PRO C 209     -26.344  69.271  -3.520     1     0      CP1  H
ATOM   3301 HD2  PRO C 209     -26.476  67.507  -3.919     1     0      CP1  H
ATOM   3302 CA   PRO C 209     -27.743  68.532  -6.439     1     0      CP1  C
ATOM   3303 HA   PRO C 209     -27.496  67.657  -7.029     1     0      CP1  H
ATOM   3304 CB   PRO C 209     -28.761  68.033  -5.402     1     0      CP1  C
ATOM   3305 HB1  PRO C 209     -28.757  66.923  -5.313     1     0      CP1  H
ATOM   3306 HB2  PRO C 209     -29.791  68.392  -5.621     1     0      CP1  H
ATOM   3307 CG   PRO C 209     -28.307  68.622  -4.121     1     0      CP1  C
ATOM   3308 HG1  PRO C 209     -28.725  68.066  -3.259     1     0      CP1  H
ATOM   3309 HG2  PRO C 209     -28.603  69.691  -4.014     1     0      CP1  H
ATOM   3310 C    PRO C 209     -28.308  69.620  -7.366     1     0      CP1  C
ATOM   3311 O    PRO C 209     -28.995  69.312  -8.319     1     0      CP1  O
ATOM   3312 N    LEU C 210     -28.002  70.879  -7.104     1     0      CP1  N
ATOM   3313 HN   LEU C 210     -27.439  71.182  -6.338     1     0      CP1  H
ATOM   3314 CA   LEU C 210     -28.486  71.956  -7.952     1     0      CP1  C
ATOM   3315 HA   LEU C 210     -29.476  71.669  -8.281     1     0      CP1  H
ATOM   3316 CB   LEU C 210     -28.534  73.265  -7.162     1     0      CP1  C
ATOM   3317 HB1  LEU C 210     -27.486  73.517  -6.879     1     0      CP1  H
ATOM   3318 HB2  LEU C 210     -28.876  74.082  -7.836     1     0      CP1  H
ATOM   3319 CG   LEU C 210     -29.394  73.185  -5.907     1     0      CP1  C
ATOM   3320 HG   LEU C 210     -28.879  72.565  -5.134     1     0      CP1  H
ATOM   3321 CD1  LEU C 210     -29.619  74.581  -5.370     1     0      CP1  C
ATOM   3322 HD11 LEU C 210     -30.284  74.554  -4.481     1     0      CP1  H
ATOM   3323 HD12 LEU C 210     -28.655  75.045  -5.071     1     0      CP1  H
ATOM   3324 HD13 LEU C 210     -30.095  75.226  -6.139     1     0      CP1  H
ATOM   3325 CD2  LEU C 210     -30.720  72.517  -6.239     1     0      CP1  C
ATOM   3326 HD21 LEU C 210     -31.350  72.435  -5.327     1     0      CP1  H
ATOM   3327 HD22 LEU C 210     -31.292  73.094  -6.993     1     0      CP1  H
ATOM   3328 HD23 LEU C 210     -30.551  71.493  -6.637     1     0      CP1  H
ATOM   3329 C    LEU C 210     -27.610  72.122  -9.206     1     0      CP1  C
ATOM   3330 O    LEU C 210     -28.027  72.772 -10.168     1     0      CP1  O
ATOM   3331 N    GLY C 211     -26.399  71.559  -9.175     1     0      CP1  N
ATOM   3332 HN   GLY C 211     -26.058  71.057  -8.381     1     0      CP1  H
ATOM   3333 CA   GLY C 211     -25.488  71.641 -10.307     1     0      CP1  C
ATOM   3334 HA1  GLY C 211     -26.101  71.504 -11.187     1     0      CP1  H
ATOM   3335 HA2  GLY C 211     -24.751  70.864 -10.154     1     0      CP1  H
ATOM   3336 C    GLY C 211     -24.755  72.958 -10.446     1     0      CP1  C
ATOM   3337 O    GLY C 211     -23.991  73.159 -11.388     1     0      CP1  O
ATOM   3338 N    ILE C 212     -24.987  73.865  -9.505     1     0      CP1  N
ATOM   3339 HN   ILE C 212     -25.602  73.734  -8.730     1     0      CP1  H
ATOM   3340 CA   ILE C 212     -24.338  75.162  -9.536     1     0      CP1  C
ATOM   3341 HA   ILE C 212     -23.810  75.212 -10.480     1     0      CP1  H
ATOM   3342 CB   ILE C 212     -25.374  76.298  -9.430     1     0      CP1  C
ATOM   3343 HB   ILE C 212     -24.760  77.228  -9.323     1     0      CP1  H
ATOM   3344 CG2  ILE C 212     -26.273  76.296 -10.664     1     0      CP1  C
ATOM   3345 HG21 ILE C 212     -26.919  77.198 -10.678     1     0      CP1  H
ATOM   3346 HG22 ILE C 212     -25.668  76.301 -11.595     1     0      CP1  H
ATOM   3347 HG23 ILE C 212     -26.928  75.400 -10.677     1     0      CP1  H
ATOM   3348 CG1  ILE C 212     -26.195  76.156  -8.141     1     0      CP1  C
ATOM   3349 HG11 ILE C 212     -26.715  75.172  -8.132     1     0      CP1  H
ATOM   3350 HG12 ILE C 212     -25.502  76.170  -7.269     1     0      CP1  H
ATOM   3351 CD   ILE C 212     -27.226  77.265  -7.947     1     0      CP1  C
ATOM   3352 HD1  ILE C 212     -27.747  77.141  -6.973     1     0      CP1  H
ATOM   3353 HD2  ILE C 212     -26.735  78.262  -7.955     1     0      CP1  H
ATOM   3354 HD3  ILE C 212     -27.991  77.242  -8.751     1     0      CP1  H
ATOM   3355 C    ILE C 212     -23.286  75.295  -8.433     1     0      CP1  C
ATOM   3356 O    ILE C 212     -23.078  74.365  -7.643     1     0      CP1  O
ATOM   3357 N    THR C 213     -22.634  76.455  -8.382     1     0      CP1  N
ATOM   3358 HN   THR C 213     -22.813  77.209  -9.013     1     0      CP1  H
ATOM   3359 CA   THR C 213     -21.599  76.731  -7.400     1     0      CP1  C
ATOM   3360 HA   THR C 213     -20.830  76.000  -7.612     1     0      CP1  H
ATOM   3361 CB   THR C 213     -21.061  78.174  -7.535     1     0      CP1  C
ATOM   3362 HB   THR C 213     -20.793  78.305  -8.612     1     0      CP1  H
ATOM   3363 OG1  THR C 213     -19.866  78.313  -6.760     1     0      CP1  O
ATOM   3364 HG1  THR C 213     -19.590  79.229  -6.876     1     0      CP1  H
ATOM   3365 CG2  THR C 213     -22.085  79.171  -7.019     1     0      CP1  C
ATOM   3366 HG21 THR C 213     -21.756  80.213  -7.216     1     0      CP1  H
ATOM   3367 HG22 THR C 213     -23.062  79.020  -7.525     1     0      CP1  H
ATOM   3368 HG23 THR C 213     -22.239  79.056  -5.924     1     0      CP1  H
ATOM   3369 C    THR C 213     -22.014  76.516  -5.945     1     0      CP1  C
ATOM   3370 O    THR C 213     -23.138  76.849  -5.542     1     0      CP1  O
ATOM   3371 N    GLY C 214     -21.065  75.997  -5.161     1     0      CP1  N
ATOM   3372 HN   GLY C 214     -20.159  75.750  -5.501     1     0      CP1  H
ATOM   3373 CA   GLY C 214     -21.292  75.756  -3.750     1     0      CP1  C
ATOM   3374 HA1  GLY C 214     -20.922  74.768  -3.513     1     0      CP1  H
ATOM   3375 HA2  GLY C 214     -22.344  75.898  -3.544     1     0      CP1  H
ATOM   3376 C    GLY C 214     -20.513  76.761  -2.919     1     0      CP1  C
ATOM   3377 O    GLY C 214     -20.635  76.777  -1.695     1     0      CP1  O
ATOM   3378 N    ASN C 215     -19.803  77.665  -3.597     1     0      CP1  N
ATOM   3379 HN   ASN C 215     -19.813  77.704  -4.595     1     0      CP1  H
ATOM   3380 CA   ASN C 215     -18.956  78.668  -2.961     1     0      CP1  C
ATOM   3381 HA   ASN C 215     -18.306  78.061  -2.340     1     0      CP1  H
ATOM   3382 CB   ASN C 215     -18.115  79.396  -4.017     1     0      CP1  C
ATOM   3383 HB1  ASN C 215     -18.795  79.702  -4.842     1     0      CP1  H
ATOM   3384 HB2  ASN C 215     -17.674  80.319  -3.589     1     0      CP1  H
ATOM   3385 CG   ASN C 215     -17.026  78.527  -4.610     1     0      CP1  C
ATOM   3386 OD1  ASN C 215     -16.744  77.440  -4.108     1     0      CP1  O
ATOM   3387 ND2  ASN C 215     -16.384  79.016  -5.672     1     0      CP1  N
ATOM   3388 HD21 ASN C 215     -15.673  78.449  -6.078     1     0      CP1  H
ATOM   3389 HD22 ASN C 215     -16.642  79.901  -6.046     1     0      CP1  H
ATOM   3390 C    ASN C 215     -19.603  79.719  -2.064     1     0      CP1  C
ATOM   3391 O    ASN C 215     -18.916  80.340  -1.271     1     0      CP1  O
ATOM   3392 N    LEU C 216     -20.904  79.936  -2.199     1     0      CP1  N
ATOM   3393 HN   LEU C 216     -21.495  79.434  -2.827     1     0      CP1  H
ATOM   3394 CA   LEU C 216     -21.591  80.956  -1.415     1     0      CP1  C
ATOM   3395 HA   LEU C 216     -20.847  81.722  -1.235     1     0      CP1  H
ATOM   3396 CB   LEU C 216     -22.746  81.562  -2.226     1     0      CP1  C
ATOM   3397 HB1  LEU C 216     -23.391  80.717  -2.562     1     0      CP1  H
ATOM   3398 HB2  LEU C 216     -23.377  82.181  -1.550     1     0      CP1  H
ATOM   3399 CG   LEU C 216     -22.382  82.391  -3.475     1     0      CP1  C
ATOM   3400 HG   LEU C 216     -21.541  83.080  -3.220     1     0      CP1  H
ATOM   3401 CD1  LEU C 216     -21.999  81.486  -4.639     1     0      CP1  C
ATOM   3402 HD11 LEU C 216     -21.785  82.089  -5.547     1     0      CP1  H
ATOM   3403 HD12 LEU C 216     -21.092  80.893  -4.392     1     0      CP1  H
ATOM   3404 HD13 LEU C 216     -22.825  80.782  -4.877     1     0      CP1  H
ATOM   3405 CD2  LEU C 216     -23.564  83.230  -3.887     1     0      CP1  C
ATOM   3406 HD21 LEU C 216     -23.308  83.847  -4.776     1     0      CP1  H
ATOM   3407 HD22 LEU C 216     -24.439  82.603  -4.153     1     0      CP1  H
ATOM   3408 HD23 LEU C 216     -23.861  83.914  -3.063     1     0      CP1  H
ATOM   3409 C    LEU C 216     -22.098  80.483  -0.064     1     0      CP1  C
ATOM   3410 O    LEU C 216     -22.444  81.305   0.803     1     0      CP1  O
ATOM   3411 N    ASP C 217     -22.107  79.168   0.137     1     0      CP1  N
ATOM   3412 HN   ASP C 217     -21.797  78.468  -0.501     1     0      CP1  H
ATOM   3413 CA   ASP C 217     -22.605  78.614   1.390     1     0      CP1  C
ATOM   3414 HA   ASP C 217     -22.286  79.301   2.165     1     0      CP1  H
ATOM   3415 CB   ASP C 217     -24.137  78.520   1.321     1     0      CP1  C
ATOM   3416 HB1  ASP C 217     -24.547  79.487   0.966     1     0      CP1  H
ATOM   3417 HB2  ASP C 217     -24.448  77.728   0.611     1     0      CP1  H
ATOM   3418 CG   ASP C 217     -24.772  78.230   2.668     1     0      CP1  C
ATOM   3419 OD1  ASP C 217     -24.380  78.871   3.656     1     0      CP1  O
ATOM   3420 OD2  ASP C 217     -25.695  77.390   2.741     1     0      CP1  O
ATOM   3421 C    ASP C 217     -22.011  77.248   1.739     1     0      CP1  C
ATOM   3422 O    ASP C 217     -22.572  76.215   1.384     1     0      CP1  O
ATOM   3423 N    ARG C 218     -20.856  77.231   2.399     1     0      CP1  N
ATOM   3424 HN   ARG C 218     -20.345  78.048   2.654     1     0      CP1  H
ATOM   3425 CA   ARG C 218     -20.278  75.950   2.787     1     0      CP1  C
ATOM   3426 HA   ARG C 218     -20.853  75.157   2.325     1     0      CP1  H
ATOM   3427 CB   ARG C 218     -18.802  75.818   2.415     1     0      CP1  C
ATOM   3428 HB1  ARG C 218     -18.221  76.072   3.334     1     0      CP1  H
ATOM   3429 HB2  ARG C 218     -18.569  74.754   2.189     1     0      CP1  H
ATOM   3430 CG   ARG C 218     -18.255  76.671   1.319     1     0      CP1  C
ATOM   3431 HG1  ARG C 218     -18.701  77.686   1.405     1     0      CP1  H
ATOM   3432 HG2  ARG C 218     -17.161  76.810   1.480     1     0      CP1  H
ATOM   3433 CD   ARG C 218     -18.422  76.131  -0.095     1     0      CP1  C
ATOM   3434 HD1  ARG C 218     -19.497  76.175  -0.384     1     0      CP1  H
ATOM   3435 HD2  ARG C 218     -17.830  76.723  -0.831     1     0      CP1  H
ATOM   3436 NE   ARG C 218     -17.996  74.764  -0.332     1     0      CP1  N
ATOM   3437 HE   ARG C 218     -17.928  74.219   0.511     1     0      CP1  H
ATOM   3438 CZ   ARG C 218     -17.718  74.263  -1.545     1     0      CP1  C
ATOM   3439 NH1  ARG C 218     -17.374  72.989  -1.672     1     0      CP1  N
ATOM   3440 HH11 ARG C 218     -17.142  72.615  -2.559     1     0      CP1  H
ATOM   3441 HH12 ARG C 218     -17.232  72.480  -0.820     1     0      CP1  H
ATOM   3442 NH2  ARG C 218     -17.710  75.038  -2.625     1     0      CP1  N
ATOM   3443 HH21 ARG C 218     -17.588  74.635  -3.521     1     0      CP1  H
ATOM   3444 HH22 ARG C 218     -18.035  75.968  -2.512     1     0      CP1  H
ATOM   3445 C    ARG C 218     -20.387  75.746   4.294     1     0      CP1  C
ATOM   3446 O    ARG C 218     -20.511  76.701   5.046     1     0      CP1  O
ATOM   3447 N    ILE C 219     -20.417  74.485   4.708     1     0      CP1  N
ATOM   3448 HN   ILE C 219     -20.439  73.715   4.074     1     0      CP1  H
ATOM   3449 CA   ILE C 219     -20.421  74.101   6.116     1     0      CP1  C
ATOM   3450 HA   ILE C 219     -20.118  74.954   6.710     1     0      CP1  H
ATOM   3451 CB   ILE C 219     -21.775  73.549   6.592     1     0      CP1  C
ATOM   3452 HB   ILE C 219     -21.549  73.062   7.574     1     0      CP1  H
ATOM   3453 CG2  ILE C 219     -22.790  74.686   6.715     1     0      CP1  C
ATOM   3454 HG21 ILE C 219     -23.720  74.328   7.204     1     0      CP1  H
ATOM   3455 HG22 ILE C 219     -22.383  75.515   7.331     1     0      CP1  H
ATOM   3456 HG23 ILE C 219     -23.057  75.090   5.716     1     0      CP1  H
ATOM   3457 CG1  ILE C 219     -22.270  72.448   5.661     1     0      CP1  C
ATOM   3458 HG11 ILE C 219     -22.335  72.836   4.620     1     0      CP1  H
ATOM   3459 HG12 ILE C 219     -21.527  71.618   5.657     1     0      CP1  H
ATOM   3460 CD   ILE C 219     -23.624  71.872   6.062     1     0      CP1  C
ATOM   3461 HD1  ILE C 219     -23.905  71.038   5.383     1     0      CP1  H
ATOM   3462 HD2  ILE C 219     -23.591  71.479   7.101     1     0      CP1  H
ATOM   3463 HD3  ILE C 219     -24.419  72.645   6.003     1     0      CP1  H
ATOM   3464 C    ILE C 219     -19.309  73.038   6.261     1     0      CP1  C
ATOM   3465 O    ILE C 219     -19.076  72.231   5.353     1     0      CP1  O
ATOM   3466 N    PRO C 220     -18.579  73.059   7.387     1     0      CP1  N
ATOM   3467 CD   PRO C 220     -18.833  73.925   8.554     1     0      CP1  C
ATOM   3468 HD1  PRO C 220     -19.622  73.522   9.229     1     0      CP1  H
ATOM   3469 HD2  PRO C 220     -19.099  74.969   8.270     1     0      CP1  H
ATOM   3470 CA   PRO C 220     -17.483  72.119   7.667     1     0      CP1  C
ATOM   3471 HA   PRO C 220     -16.678  72.292   6.963     1     0      CP1  H
ATOM   3472 CB   PRO C 220     -17.088  72.474   9.106     1     0      CP1  C
ATOM   3473 HB1  PRO C 220     -15.991  72.397   9.276     1     0      CP1  H
ATOM   3474 HB2  PRO C 220     -17.632  71.861   9.859     1     0      CP1  H
ATOM   3475 CG   PRO C 220     -17.505  73.906   9.248     1     0      CP1  C
ATOM   3476 HG1  PRO C 220     -16.767  74.591   8.787     1     0      CP1  H
ATOM   3477 HG2  PRO C 220     -17.641  74.216  10.310     1     0      CP1  H
ATOM   3478 C    PRO C 220     -17.889  70.651   7.609     1     0      CP1  C
ATOM   3479 O    PRO C 220     -19.005  70.264   8.013     1     0      CP1  O
ATOM   3480 N    MET C 221     -16.958  69.829   7.143     1     0      CP1  N
ATOM   3481 HN   MET C 221     -16.063  70.115   6.806     1     0      CP1  H
ATOM   3482 CA   MET C 221     -17.189  68.400   7.090     1     0      CP1  C
ATOM   3483 HA   MET C 221     -18.098  68.203   6.535     1     0      CP1  H
ATOM   3484 CB   MET C 221     -15.953  67.678   6.559     1     0      CP1  C
ATOM   3485 HB1  MET C 221     -15.788  68.041   5.517     1     0      CP1  H
ATOM   3486 HB2  MET C 221     -15.061  67.995   7.144     1     0      CP1  H
ATOM   3487 CG   MET C 221     -16.070  66.173   6.538     1     0      CP1  C
ATOM   3488 HG1  MET C 221     -15.063  65.708   6.476     1     0      CP1  H
ATOM   3489 HG2  MET C 221     -16.545  65.822   7.480     1     0      CP1  H
ATOM   3490 SD   MET C 221     -17.041  65.597   5.140     1     0      CP1  S
ATOM   3491 CE   MET C 221     -15.886  65.832   3.905     1     0      CP1  C
ATOM   3492 HE1  MET C 221     -16.298  65.538   2.916     1     0      CP1  H
ATOM   3493 HE2  MET C 221     -15.579  66.899   3.843     1     0      CP1  H
ATOM   3494 HE3  MET C 221     -14.974  65.224   4.089     1     0      CP1  H
ATOM   3495 C    MET C 221     -17.423  67.958   8.525     1     0      CP1  C
ATOM   3496 O    MET C 221     -18.401  67.284   8.819     1     0      CP1  O
ATOM   3497 N    HSD C 222     -16.552  68.393   9.433     1     0      CP1  N
ATOM   3498 HN   HSD C 222     -15.778  69.000   9.259     1     0      CP1  H
ATOM   3499 CA   HSD C 222     -16.706  67.973  10.799     1     0      CP1  C
ATOM   3500 HA   HSD C 222     -16.779  66.893  10.754     1     0      CP1  H
ATOM   3501 CB   HSD C 222     -15.488  68.140  11.695     1     0      CP1  C
ATOM   3502 HB1  HSD C 222     -14.650  67.536  11.284     1     0      CP1  H
ATOM   3503 HB2  HSD C 222     -15.157  69.201  11.678     1     0      CP1  H
ATOM   3504 ND1  HSD C 222     -16.360  66.505  13.402     1     0      CP1  N
ATOM   3505 HD1  HSD C 222     -16.515  65.749  12.766     1     0      CP1  H
ATOM   3506 CG   HSD C 222     -15.760  67.713  13.104     1     0      CP1  C
ATOM   3507 CE1  HSD C 222     -16.604  66.444  14.702     1     0      CP1  C
ATOM   3508 HE1  HSD C 222     -17.077  65.590  15.194     1     0      CP1  H
ATOM   3509 NE2  HSD C 222     -16.175  67.564  15.259     1     0      CP1  N
ATOM   3510 CD2  HSD C 222     -15.640  68.374  14.282     1     0      CP1  C
ATOM   3511 HD2  HSD C 222     -15.245  69.363  14.482     1     0      CP1  H
ATOM   3512 C    HSD C 222     -17.908  68.469  11.521     1     0      CP1  C
ATOM   3513 O    HSD C 222     -18.096  69.665  11.782     1     0      CP1  O
ATOM   3514 N    SER C 223     -18.569  67.418  11.993     1     0      CP1  N
ATOM   3515 HN   SER C 223     -18.161  66.524  11.806     1     0      CP1  H
ATOM   3516 CA   SER C 223     -19.786  67.361  12.735     1     0      CP1  C
ATOM   3517 HA   SER C 223     -19.706  66.548  13.444     1     0      CP1  H
ATOM   3518 CB   SER C 223     -20.077  68.644  13.502     1     0      CP1  C
ATOM   3519 HB1  SER C 223     -19.148  68.946  14.037     1     0      CP1  H
ATOM   3520 HB2  SER C 223     -20.331  69.468  12.797     1     0      CP1  H
ATOM   3521 OG   SER C 223     -21.113  68.414  14.446     1     0      CP1  O
ATOM   3522 HG1  SER C 223     -21.115  69.164  15.054     1     0      CP1  H
ATOM   3523 C    SER C 223     -20.881  66.998  11.756     1     0      CP1  C
ATOM   3524 O    SER C 223     -21.258  65.827  11.669     1     0      CP1  O
ATOM   3525 N    TYR C 224     -21.258  67.947  10.909     1     0      CP1  N
ATOM   3526 HN   TYR C 224     -20.829  68.846  10.844     1     0      CP1  H
ATOM   3527 CA   TYR C 224     -22.366  67.734   9.980     1     0      CP1  C
ATOM   3528 HA   TYR C 224     -23.231  67.677  10.629     1     0      CP1  H
ATOM   3529 CB   TYR C 224     -22.548  68.947   9.091     1     0      CP1  C
ATOM   3530 HB1  TYR C 224     -21.618  69.111   8.504     1     0      CP1  H
ATOM   3531 HB2  TYR C 224     -23.371  68.781   8.363     1     0      CP1  H
ATOM   3532 CG   TYR C 224     -22.803  70.181   9.895     1     0      CP1  C
ATOM   3533 CD1  TYR C 224     -21.826  71.171  10.015     1     0      CP1  C
ATOM   3534 HD1  TYR C 224     -20.880  71.058   9.503     1     0      CP1  H
ATOM   3535 CE1  TYR C 224     -22.039  72.287  10.797     1     0      CP1  C
ATOM   3536 HE1  TYR C 224     -21.277  73.047  10.889     1     0      CP1  H
ATOM   3537 CZ   TYR C 224     -23.240  72.427  11.475     1     0      CP1  C
ATOM   3538 OH   TYR C 224     -23.448  73.522  12.271     1     0      CP1  O
ATOM   3539 HH   TYR C 224     -24.351  73.477  12.592     1     0      CP1  H
ATOM   3540 CD2  TYR C 224     -24.000  70.344  10.579     1     0      CP1  C
ATOM   3541 HD2  TYR C 224     -24.759  69.575  10.531     1     0      CP1  H
ATOM   3542 CE2  TYR C 224     -24.223  71.463  11.370     1     0      CP1  C
ATOM   3543 HE2  TYR C 224     -25.152  71.560  11.912     1     0      CP1  H
ATOM   3544 C    TYR C 224     -22.355  66.477   9.140     1     0      CP1  C
ATOM   3545 O    TYR C 224     -23.244  65.633   9.268     1     0      CP1  O
ATOM   3546 N    PHE C 225     -21.332  66.341   8.307     1     0      CP1  N
ATOM   3547 HN   PHE C 225     -20.583  66.995   8.214     1     0      CP1  H
ATOM   3548 CA   PHE C 225     -21.230  65.188   7.442     1     0      CP1  C
ATOM   3549 HA   PHE C 225     -22.257  64.928   7.216     1     0      CP1  H
ATOM   3550 CB   PHE C 225     -20.601  65.603   6.128     1     0      CP1  C
ATOM   3551 HB1  PHE C 225     -19.597  66.037   6.326     1     0      CP1  H
ATOM   3552 HB2  PHE C 225     -20.453  64.727   5.461     1     0      CP1  H
ATOM   3553 CG   PHE C 225     -21.398  66.660   5.421     1     0      CP1  C
ATOM   3554 CD1  PHE C 225     -21.057  68.006   5.541     1     0      CP1  C
ATOM   3555 HD1  PHE C 225     -20.191  68.289   6.123     1     0      CP1  H
ATOM   3556 CE1  PHE C 225     -21.818  68.992   4.928     1     0      CP1  C
ATOM   3557 HE1  PHE C 225     -21.537  70.031   5.026     1     0      CP1  H
ATOM   3558 CZ   PHE C 225     -22.943  68.637   4.180     1     0      CP1  C
ATOM   3559 HZ   PHE C 225     -23.536  69.398   3.693     1     0      CP1  H
ATOM   3560 CD2  PHE C 225     -22.520  66.316   4.673     1     0      CP1  C
ATOM   3561 HD2  PHE C 225     -22.813  65.279   4.584     1     0      CP1  H
ATOM   3562 CE2  PHE C 225     -23.295  67.294   4.054     1     0      CP1  C
ATOM   3563 HE2  PHE C 225     -24.166  67.008   3.480     1     0      CP1  H
ATOM   3564 C    PHE C 225     -20.588  63.963   8.070     1     0      CP1  C
ATOM   3565 O    PHE C 225     -20.817  62.832   7.619     1     0      CP1  O
ATOM   3566 N    ILE C 226     -19.838  64.172   9.148     1     0      CP1  N
ATOM   3567 HN   ILE C 226     -19.627  65.060   9.551     1     0      CP1  H
ATOM   3568 CA   ILE C 226     -19.245  63.047   9.846     1     0      CP1  C
ATOM   3569 HA   ILE C 226     -18.766  62.402   9.121     1     0      CP1  H
ATOM   3570 CB   ILE C 226     -18.295  63.517  10.966     1     0      CP1  C
ATOM   3571 HB   ILE C 226     -18.833  64.371  11.449     1     0      CP1  H
ATOM   3572 CG2  ILE C 226     -18.000  62.371  11.938     1     0      CP1  C
ATOM   3573 HG21 ILE C 226     -17.447  62.744  12.825     1     0      CP1  H
ATOM   3574 HG22 ILE C 226     -18.941  61.906  12.299     1     0      CP1  H
ATOM   3575 HG23 ILE C 226     -17.385  61.585  11.451     1     0      CP1  H
ATOM   3576 CG1  ILE C 226     -17.003  64.087  10.361     1     0      CP1  C
ATOM   3577 HG11 ILE C 226     -17.253  64.847   9.587     1     0      CP1  H
ATOM   3578 HG12 ILE C 226     -16.429  64.608  11.161     1     0      CP1  H
ATOM   3579 CD   ILE C 226     -16.085  63.051   9.738     1     0      CP1  C
ATOM   3580 HD1  ILE C 226     -15.150  63.532   9.376     1     0      CP1  H
ATOM   3581 HD2  ILE C 226     -15.810  62.273  10.482     1     0      CP1  H
ATOM   3582 HD3  ILE C 226     -16.573  62.555   8.873     1     0      CP1  H
ATOM   3583 C    ILE C 226     -20.423  62.256  10.434     1     0      CP1  C
ATOM   3584 O    ILE C 226     -20.545  61.049  10.226     1     0      CP1  O
ATOM   3585 N    PHE C 227     -21.336  62.958  11.099     1     0      CP1  N
ATOM   3586 HN   PHE C 227     -21.312  63.945  11.248     1     0      CP1  H
ATOM   3587 CA   PHE C 227     -22.491  62.287  11.683     1     0      CP1  C
ATOM   3588 HA   PHE C 227     -22.098  61.383  12.132     1     0      CP1  H
ATOM   3589 CB   PHE C 227     -23.095  63.119  12.818     1     0      CP1  C
ATOM   3590 HB1  PHE C 227     -23.121  64.188  12.512     1     0      CP1  H
ATOM   3591 HB2  PHE C 227     -24.143  62.812  13.025     1     0      CP1  H
ATOM   3592 CG   PHE C 227     -22.287  63.053  14.075     1     0      CP1  C
ATOM   3593 CD1  PHE C 227     -21.200  63.904  14.261     1     0      CP1  C
ATOM   3594 HD1  PHE C 227     -20.985  64.666  13.524     1     0      CP1  H
ATOM   3595 CE1  PHE C 227     -20.375  63.785  15.386     1     0      CP1  C
ATOM   3596 HE1  PHE C 227     -19.536  64.454  15.514     1     0      CP1  H
ATOM   3597 CZ   PHE C 227     -20.647  62.803  16.342     1     0      CP1  C
ATOM   3598 HZ   PHE C 227     -20.024  62.702  17.220     1     0      CP1  H
ATOM   3599 CD2  PHE C 227     -22.554  62.084  15.028     1     0      CP1  C
ATOM   3600 HD2  PHE C 227     -23.384  61.405  14.891     1     0      CP1  H
ATOM   3601 CE2  PHE C 227     -21.744  61.951  16.161     1     0      CP1  C
ATOM   3602 HE2  PHE C 227     -21.966  61.189  16.895     1     0      CP1  H
ATOM   3603 C    PHE C 227     -23.529  61.860  10.655     1     0      CP1  C
ATOM   3604 O    PHE C 227     -24.182  60.839  10.829     1     0      CP1  O
ATOM   3605 N    LYS C 228     -23.656  62.617   9.569     1     0      CP1  N
ATOM   3606 HN   LYS C 228     -23.154  63.466   9.412     1     0      CP1  H
ATOM   3607 CA   LYS C 228     -24.570  62.236   8.506     1     0      CP1  C
ATOM   3608 HA   LYS C 228     -25.527  61.981   8.944     1     0      CP1  H
ATOM   3609 CB   LYS C 228     -24.725  63.377   7.492     1     0      CP1  C
ATOM   3610 HB1  LYS C 228     -24.975  64.297   8.069     1     0      CP1  H
ATOM   3611 HB2  LYS C 228     -23.740  63.569   7.010     1     0      CP1  H
ATOM   3612 CG   LYS C 228     -25.803  63.139   6.443     1     0      CP1  C
ATOM   3613 HG1  LYS C 228     -25.501  62.283   5.797     1     0      CP1  H
ATOM   3614 HG2  LYS C 228     -26.750  62.851   6.955     1     0      CP1  H
ATOM   3615 CD   LYS C 228     -26.017  64.367   5.578     1     0      CP1  C
ATOM   3616 HD1  LYS C 228     -26.200  65.240   6.246     1     0      CP1  H
ATOM   3617 HD2  LYS C 228     -25.073  64.566   5.019     1     0      CP1  H
ATOM   3618 CE   LYS C 228     -27.173  64.168   4.617     1     0      CP1  C
ATOM   3619 HE1  LYS C 228     -27.048  63.220   4.048     1     0      CP1  H
ATOM   3620 HE2  LYS C 228     -28.137  64.123   5.170     1     0      CP1  H
ATOM   3621 NZ   LYS C 228     -27.228  65.295   3.655     1     0      CP1  N
ATOM   3622 HZ1  LYS C 228     -28.020  65.160   2.993     1     0      CP1  H
ATOM   3623 HZ2  LYS C 228     -27.359  66.188   4.173     1     0      CP1  H
ATOM   3624 HZ3  LYS C 228     -26.336  65.337   3.121     1     0      CP1  H
ATOM   3625 C    LYS C 228     -24.007  60.950   7.844     1     0      CP1  C
ATOM   3626 O    LYS C 228     -24.767  60.049   7.525     1     0      CP1  O
ATOM   3627 N    ASP C 229     -22.680  60.832   7.717     1     0      CP1  N
ATOM   3628 HN   ASP C 229     -22.006  61.515   7.986     1     0      CP1  H
ATOM   3629 CA   ASP C 229     -22.073  59.623   7.140     1     0      CP1  C
ATOM   3630 HA   ASP C 229     -22.554  59.429   6.188     1     0      CP1  H
ATOM   3631 CB   ASP C 229     -20.543  59.741   7.014     1     0      CP1  C
ATOM   3632 HB1  ASP C 229     -20.146  60.289   7.892     1     0      CP1  H
ATOM   3633 HB2  ASP C 229     -20.075  58.737   6.988     1     0      CP1  H
ATOM   3634 CG   ASP C 229     -20.095  60.507   5.767     1     0      CP1  C
ATOM   3635 OD1  ASP C 229     -20.838  60.553   4.756     1     0      CP1  O
ATOM   3636 OD2  ASP C 229     -18.975  61.062   5.788     1     0      CP1  O
ATOM   3637 C    ASP C 229     -22.383  58.433   8.039     1     0      CP1  C
ATOM   3638 O    ASP C 229     -22.670  57.330   7.553     1     0      CP1  O
ATOM   3639 N    LEU C 230     -22.338  58.671   9.354     1     0      CP1  N
ATOM   3640 HN   LEU C 230     -22.128  59.566   9.742     1     0      CP1  H
ATOM   3641 CA   LEU C 230     -22.594  57.632  10.346     1     0      CP1  C
ATOM   3642 HA   LEU C 230     -21.825  56.885  10.196     1     0      CP1  H
ATOM   3643 CB   LEU C 230     -22.489  58.206  11.752     1     0      CP1  C
ATOM   3644 HB1  LEU C 230     -22.153  59.264  11.651     1     0      CP1  H
ATOM   3645 HB2  LEU C 230     -23.505  58.248  12.203     1     0      CP1  H
ATOM   3646 CG   LEU C 230     -21.541  57.516  12.724     1     0      CP1  C
ATOM   3647 HG   LEU C 230     -22.044  56.603  13.125     1     0      CP1  H
ATOM   3648 CD1  LEU C 230     -20.233  57.109  12.042     1     0      CP1  C
ATOM   3649 HD11 LEU C 230     -19.536  56.651  12.777     1     0      CP1  H
ATOM   3650 HD12 LEU C 230     -20.426  56.369  11.236     1     0      CP1  H
ATOM   3651 HD13 LEU C 230     -19.732  57.994  11.594     1     0      CP1  H
ATOM   3652 CD2  LEU C 230     -21.295  58.472  13.892     1     0      CP1  C
ATOM   3653 HD21 LEU C 230     -20.620  58.002  14.640     1     0      CP1  H
ATOM   3654 HD22 LEU C 230     -20.820  59.416  13.556     1     0      CP1  H
ATOM   3655 HD23 LEU C 230     -22.253  58.723  14.397     1     0      CP1  H
ATOM   3656 C    LEU C 230     -23.936  56.950  10.162     1     0      CP1  C
ATOM   3657 O    LEU C 230     -24.034  55.733  10.310     1     0      CP1  O
ATOM   3658 N    VAL C 231     -24.950  57.734   9.792     1     0      CP1  N
ATOM   3659 HN   VAL C 231     -24.853  58.715   9.648     1     0      CP1  H
ATOM   3660 CA   VAL C 231     -26.299  57.220   9.564     1     0      CP1  C
ATOM   3661 HA   VAL C 231     -26.629  56.765  10.489     1     0      CP1  H
ATOM   3662 CB   VAL C 231     -27.271  58.363   9.146     1     0      CP1  C
ATOM   3663 HB   VAL C 231     -26.791  58.924   8.306     1     0      CP1  H
ATOM   3664 CG1  VAL C 231     -28.604  57.796   8.669     1     0      CP1  C
ATOM   3665 HG11 VAL C 231     -29.303  58.620   8.410     1     0      CP1  H
ATOM   3666 HG12 VAL C 231     -28.482  57.170   7.761     1     0      CP1  H
ATOM   3667 HG13 VAL C 231     -29.077  57.181   9.465     1     0      CP1  H
ATOM   3668 CG2  VAL C 231     -27.478  59.364  10.303     1     0      CP1  C
ATOM   3669 HG21 VAL C 231     -28.202  60.155  10.013     1     0      CP1  H
ATOM   3670 HG22 VAL C 231     -27.869  58.844  11.204     1     0      CP1  H
ATOM   3671 HG23 VAL C 231     -26.526  59.865  10.576     1     0      CP1  H
ATOM   3672 C    VAL C 231     -26.312  56.135   8.490     1     0      CP1  C
ATOM   3673 O    VAL C 231     -26.916  55.085   8.692     1     0      CP1  O
ATOM   3674 N    THR C 232     -25.646  56.381   7.356     1     0      CP1  N
ATOM   3675 HN   THR C 232     -25.138  57.219   7.160     1     0      CP1  H
ATOM   3676 CA   THR C 232     -25.616  55.391   6.275     1     0      CP1  C
ATOM   3677 HA   THR C 232     -26.601  54.945   6.273     1     0      CP1  H
ATOM   3678 CB   THR C 232     -25.356  56.003   4.873     1     0      CP1  C
ATOM   3679 HB   THR C 232     -24.969  55.169   4.238     1     0      CP1  H
ATOM   3680 OG1  THR C 232     -24.335  56.999   4.963     1     0      CP1  O
ATOM   3681 HG1  THR C 232     -24.232  57.343   4.069     1     0      CP1  H
ATOM   3682 CG2  THR C 232     -26.623  56.614   4.307     1     0      CP1  C
ATOM   3683 HG21 THR C 232     -26.466  56.950   3.260     1     0      CP1  H
ATOM   3684 HG22 THR C 232     -27.446  55.868   4.307     1     0      CP1  H
ATOM   3685 HG23 THR C 232     -26.948  57.490   4.908     1     0      CP1  H
ATOM   3686 C    THR C 232     -24.635  54.268   6.531     1     0      CP1  C
ATOM   3687 O    THR C 232     -24.800  53.181   5.991     1     0      CP1  O
ATOM   3688 N    VAL C 233     -23.610  54.528   7.335     1     0      CP1  N
ATOM   3689 HN   VAL C 233     -23.427  55.420   7.740     1     0      CP1  H
ATOM   3690 CA   VAL C 233     -22.647  53.494   7.695     1     0      CP1  C
ATOM   3691 HA   VAL C 233     -22.268  53.052   6.782     1     0      CP1  H
ATOM   3692 CB   VAL C 233     -21.467  54.083   8.512     1     0      CP1  C
ATOM   3693 HB   VAL C 233     -21.894  54.810   9.246     1     0      CP1  H
ATOM   3694 CG1  VAL C 233     -20.722  52.992   9.275     1     0      CP1  C
ATOM   3695 HG11 VAL C 233     -19.858  53.426   9.823     1     0      CP1  H
ATOM   3696 HG12 VAL C 233     -21.374  52.498  10.025     1     0      CP1  H
ATOM   3697 HG13 VAL C 233     -20.334  52.220   8.577     1     0      CP1  H
ATOM   3698 CG2  VAL C 233     -20.500  54.818   7.556     1     0      CP1  C
ATOM   3699 HG21 VAL C 233     -19.624  55.215   8.112     1     0      CP1  H
ATOM   3700 HG22 VAL C 233     -20.130  54.127   6.768     1     0      CP1  H
ATOM   3701 HG23 VAL C 233     -21.000  55.676   7.060     1     0      CP1  H
ATOM   3702 C    VAL C 233     -23.359  52.387   8.481     1     0      CP1  C
ATOM   3703 O    VAL C 233     -23.184  51.203   8.182     1     0      CP1  O
ATOM   3704 N    PHE C 234     -24.224  52.776   9.420     1     0      CP1  N
ATOM   3705 HN   PHE C 234     -24.431  53.727   9.643     1     0      CP1  H
ATOM   3706 CA   PHE C 234     -24.954  51.797  10.215     1     0      CP1  C
ATOM   3707 HA   PHE C 234     -24.225  51.055  10.517     1     0      CP1  H
ATOM   3708 CB   PHE C 234     -25.570  52.426  11.476     1     0      CP1  C
ATOM   3709 HB1  PHE C 234     -26.077  53.376  11.198     1     0      CP1  H
ATOM   3710 HB2  PHE C 234     -26.342  51.761  11.919     1     0      CP1  H
ATOM   3711 CG   PHE C 234     -24.558  52.786  12.534     1     0      CP1  C
ATOM   3712 CD1  PHE C 234     -24.590  54.036  13.151     1     0      CP1  C
ATOM   3713 HD1  PHE C 234     -25.360  54.746  12.882     1     0      CP1  H
ATOM   3714 CE1  PHE C 234     -23.637  54.384  14.106     1     0      CP1  C
ATOM   3715 HE1  PHE C 234     -23.678  55.354  14.582     1     0      CP1  H
ATOM   3716 CZ   PHE C 234     -22.629  53.475  14.455     1     0      CP1  C
ATOM   3717 HZ   PHE C 234     -21.890  53.739  15.198     1     0      CP1  H
ATOM   3718 CD2  PHE C 234     -23.553  51.886  12.894     1     0      CP1  C
ATOM   3719 HD2  PHE C 234     -23.499  50.917  12.418     1     0      CP1  H
ATOM   3720 CE2  PHE C 234     -22.588  52.227  13.849     1     0      CP1  C
ATOM   3721 HE2  PHE C 234     -21.815  51.518  14.110     1     0      CP1  H
ATOM   3722 C    PHE C 234     -26.010  51.075   9.390     1     0      CP1  C
ATOM   3723 O    PHE C 234     -26.158  49.856   9.499     1     0      CP1  O
ATOM   3724 N    LEU C 235     -26.731  51.812   8.547     1     0      CP1  N
ATOM   3725 HN   LEU C 235     -26.646  52.799   8.429     1     0      CP1  H
ATOM   3726 CA   LEU C 235     -27.742  51.193   7.700     1     0      CP1  C
ATOM   3727 HA   LEU C 235     -28.419  50.639   8.337     1     0      CP1  H
ATOM   3728 CB   LEU C 235     -28.481  52.238   6.872     1     0      CP1  C
ATOM   3729 HB1  LEU C 235     -28.979  52.933   7.587     1     0      CP1  H
ATOM   3730 HB2  LEU C 235     -27.738  52.851   6.315     1     0      CP1  H
ATOM   3731 CG   LEU C 235     -29.525  51.619   5.934     1     0      CP1  C
ATOM   3732 HG   LEU C 235     -28.990  50.944   5.223     1     0      CP1  H
ATOM   3733 CD1  LEU C 235     -30.549  50.791   6.745     1     0      CP1  C
ATOM   3734 HD11 LEU C 235     -31.335  50.380   6.076     1     0      CP1  H
ATOM   3735 HD12 LEU C 235     -30.048  49.942   7.257     1     0      CP1  H
ATOM   3736 HD13 LEU C 235     -31.043  51.422   7.514     1     0      CP1  H
ATOM   3737 CD2  LEU C 235     -30.199  52.711   5.126     1     0      CP1  C
ATOM   3738 HD21 LEU C 235     -30.945  52.271   4.429     1     0      CP1  H
ATOM   3739 HD22 LEU C 235     -30.732  53.433   5.777     1     0      CP1  H
ATOM   3740 HD23 LEU C 235     -29.449  53.269   4.525     1     0      CP1  H
ATOM   3741 C    LEU C 235     -27.053  50.196   6.788     1     0      CP1  C
ATOM   3742 O    LEU C 235     -27.547  49.106   6.578     1     0      CP1  O
ATOM   3743 N    PHE C 236     -25.877  50.562   6.287     1     0      CP1  N
ATOM   3744 HN   PHE C 236     -25.444  51.445   6.460     1     0      CP1  H
ATOM   3745 CA   PHE C 236     -25.111  49.674   5.423     1     0      CP1  C
ATOM   3746 HA   PHE C 236     -25.773  49.367   4.623     1     0      CP1  H
ATOM   3747 CB   PHE C 236     -23.867  50.407   4.876     1     0      CP1  C
ATOM   3748 HB1  PHE C 236     -24.187  51.141   4.104     1     0      CP1  H
ATOM   3749 HB2  PHE C 236     -23.354  50.979   5.679     1     0      CP1  H
ATOM   3750 CG   PHE C 236     -22.860  49.497   4.194     1     0      CP1  C
ATOM   3751 CD1  PHE C 236     -22.905  49.291   2.811     1     0      CP1  C
ATOM   3752 HD1  PHE C 236     -23.674  49.773   2.223     1     0      CP1  H
ATOM   3753 CE1  PHE C 236     -21.976  48.467   2.171     1     0      CP1  C
ATOM   3754 HE1  PHE C 236     -22.024  48.328   1.100     1     0      CP1  H
ATOM   3755 CZ   PHE C 236     -20.989  47.834   2.917     1     0      CP1  C
ATOM   3756 HZ   PHE C 236     -20.260  47.200   2.433     1     0      CP1  H
ATOM   3757 CD2  PHE C 236     -21.865  48.859   4.936     1     0      CP1  C
ATOM   3758 HD2  PHE C 236     -21.824  48.988   6.009     1     0      CP1  H
ATOM   3759 CE2  PHE C 236     -20.935  48.032   4.316     1     0      CP1  C
ATOM   3760 HE2  PHE C 236     -20.173  47.541   4.906     1     0      CP1  H
ATOM   3761 C    PHE C 236     -24.719  48.403   6.198     1     0      CP1  C
ATOM   3762 O    PHE C 236     -24.878  47.294   5.703     1     0      CP1  O
ATOM   3763 N    MET C 237     -24.187  48.567   7.402     1     0      CP1  N
ATOM   3764 HN   MET C 237     -24.019  49.448   7.838     1     0      CP1  H
ATOM   3765 CA   MET C 237     -23.794  47.410   8.206     1     0      CP1  C
ATOM   3766 HA   MET C 237     -23.114  46.832   7.592     1     0      CP1  H
ATOM   3767 CB   MET C 237     -23.055  47.854   9.462     1     0      CP1  C
ATOM   3768 HB1  MET C 237     -23.653  48.679   9.915     1     0      CP1  H
ATOM   3769 HB2  MET C 237     -23.057  47.025  10.204     1     0      CP1  H
ATOM   3770 CG   MET C 237     -21.660  48.342   9.205     1     0      CP1  C
ATOM   3771 HG1  MET C 237     -21.011  47.502   8.880     1     0      CP1  H
ATOM   3772 HG2  MET C 237     -21.672  49.094   8.386     1     0      CP1  H
ATOM   3773 SD   MET C 237     -20.963  49.077  10.703     1     0      CP1  S
ATOM   3774 CE   MET C 237     -19.319  48.465  10.584     1     0      CP1  C
ATOM   3775 HE1  MET C 237     -18.706  48.806  11.446     1     0      CP1  H
ATOM   3776 HE2  MET C 237     -19.307  47.354  10.574     1     0      CP1  H
ATOM   3777 HE3  MET C 237     -18.826  48.820   9.653     1     0      CP1  H
ATOM   3778 C    MET C 237     -24.975  46.502   8.570     1     0      CP1  C
ATOM   3779 O    MET C 237     -24.851  45.280   8.522     1     0      CP1  O
ATOM   3780 N    LEU C 238     -26.120  47.103   8.900     1     0      CP1  N
ATOM   3781 HN   LEU C 238     -26.222  48.095   8.933     1     0      CP1  H
ATOM   3782 CA   LEU C 238     -27.337  46.360   9.246     1     0      CP1  C
ATOM   3783 HA   LEU C 238     -27.103  45.747  10.107     1     0      CP1  H
ATOM   3784 CB   LEU C 238     -28.487  47.349   9.500     1     0      CP1  C
ATOM   3785 HB1  LEU C 238     -28.045  48.249   9.987     1     0      CP1  H
ATOM   3786 HB2  LEU C 238     -28.890  47.694   8.522     1     0      CP1  H
ATOM   3787 CG   LEU C 238     -29.699  46.966  10.371     1     0      CP1  C
ATOM   3788 HG   LEU C 238     -29.450  47.348  11.390     1     0      CP1  H
ATOM   3789 CD1  LEU C 238     -30.970  47.634   9.870     1     0      CP1  C
ATOM   3790 HD11 LEU C 238     -31.844  47.313  10.476     1     0      CP1  H
ATOM   3791 HD12 LEU C 238     -30.884  48.740   9.939     1     0      CP1  H
ATOM   3792 HD13 LEU C 238     -31.164  47.363   8.810     1     0      CP1  H
ATOM   3793 CD2  LEU C 238     -29.889  45.468  10.466     1     0      CP1  C
ATOM   3794 HD21 LEU C 238     -30.759  45.230  11.116     1     0      CP1  H
ATOM   3795 HD22 LEU C 238     -30.077  45.015   9.472     1     0      CP1  H
ATOM   3796 HD23 LEU C 238     -28.987  44.988  10.904     1     0      CP1  H
ATOM   3797 C    LEU C 238     -27.729  45.413   8.092     1     0      CP1  C
ATOM   3798 O    LEU C 238     -27.942  44.199   8.282     1     0      CP1  O
ATOM   3799 N    ILE C 239     -27.817  45.971   6.889     1     0      CP1  N
ATOM   3800 HN   ILE C 239     -27.645  46.933   6.689     1     0      CP1  H
ATOM   3801 CA   ILE C 239     -28.188  45.176   5.726     1     0      CP1  C
ATOM   3802 HA   ILE C 239     -29.094  44.649   5.997     1     0      CP1  H
ATOM   3803 CB   ILE C 239     -28.483  46.090   4.512     1     0      CP1  C
ATOM   3804 HB   ILE C 239     -27.539  46.674   4.366     1     0      CP1  H
ATOM   3805 CG2  ILE C 239     -28.891  45.263   3.285     1     0      CP1  C
ATOM   3806 HG21 ILE C 239     -28.949  45.906   2.382     1     0      CP1  H
ATOM   3807 HG22 ILE C 239     -28.148  44.463   3.082     1     0      CP1  H
ATOM   3808 HG23 ILE C 239     -29.884  44.789   3.437     1     0      CP1  H
ATOM   3809 CG1  ILE C 239     -29.583  47.084   4.893     1     0      CP1  C
ATOM   3810 HG11 ILE C 239     -30.481  46.533   5.252     1     0      CP1  H
ATOM   3811 HG12 ILE C 239     -29.223  47.714   5.739     1     0      CP1  H
ATOM   3812 CD   ILE C 239     -29.990  47.998   3.775     1     0      CP1  C
ATOM   3813 HD1  ILE C 239     -30.747  48.730   4.131     1     0      CP1  H
ATOM   3814 HD2  ILE C 239     -29.113  48.563   3.392     1     0      CP1  H
ATOM   3815 HD3  ILE C 239     -30.435  47.425   2.934     1     0      CP1  H
ATOM   3816 C    ILE C 239     -27.132  44.111   5.413     1     0      CP1  C
ATOM   3817 O    ILE C 239     -27.472  42.944   5.174     1     0      CP1  O
ATOM   3818 N    LEU C 240     -25.854  44.481   5.478     1     0      CP1  N
ATOM   3819 HN   LEU C 240     -25.524  45.397   5.699     1     0      CP1  H
ATOM   3820 CA   LEU C 240     -24.795  43.509   5.214     1     0      CP1  C
ATOM   3821 HA   LEU C 240     -24.975  43.087   4.234     1     0      CP1  H
ATOM   3822 CB   LEU C 240     -23.423  44.172   5.268     1     0      CP1  C
ATOM   3823 HB1  LEU C 240     -23.415  44.975   4.495     1     0      CP1  H
ATOM   3824 HB2  LEU C 240     -23.308  44.687   6.248     1     0      CP1  H
ATOM   3825 CG   LEU C 240     -22.199  43.287   5.022     1     0      CP1  C
ATOM   3826 HG   LEU C 240     -22.143  42.554   5.863     1     0      CP1  H
ATOM   3827 CD1  LEU C 240     -22.274  42.553   3.705     1     0      CP1  C
ATOM   3828 HD11 LEU C 240     -21.350  41.959   3.537     1     0      CP1  H
ATOM   3829 HD12 LEU C 240     -23.142  41.860   3.692     1     0      CP1  H
ATOM   3830 HD13 LEU C 240     -22.384  43.269   2.863     1     0      CP1  H
ATOM   3831 CD2  LEU C 240     -20.940  44.159   5.068     1     0      CP1  C
ATOM   3832 HD21 LEU C 240     -20.033  43.536   4.910     1     0      CP1  H
ATOM   3833 HD22 LEU C 240     -20.953  44.939   4.281     1     0      CP1  H
ATOM   3834 HD23 LEU C 240     -20.850  44.660   6.056     1     0      CP1  H
ATOM   3835 C    LEU C 240     -24.891  42.368   6.234     1     0      CP1  C
ATOM   3836 O    LEU C 240     -24.736  41.195   5.878     1     0      CP1  O
ATOM   3837 N    ALA C 241     -25.215  42.728   7.480     1     0      CP1  N
ATOM   3838 HN   ALA C 241     -25.364  43.686   7.722     1     0      CP1  H
ATOM   3839 CA   ALA C 241     -25.376  41.770   8.577     1     0      CP1  C
ATOM   3840 HA   ALA C 241     -24.480  41.171   8.696     1     0      CP1  H
ATOM   3841 CB   ALA C 241     -25.624  42.490   9.904     1     0      CP1  C
ATOM   3842 HB1  ALA C 241     -24.768  43.162  10.129     1     0      CP1  H
ATOM   3843 HB2  ALA C 241     -26.544  43.113   9.855     1     0      CP1  H
ATOM   3844 HB3  ALA C 241     -25.728  41.772  10.746     1     0      CP1  H
ATOM   3845 C    ALA C 241     -26.507  40.797   8.289     1     0      CP1  C
ATOM   3846 O    ALA C 241     -26.334  39.605   8.492     1     0      CP1  O
ATOM   3847 N    LEU C 242     -27.642  41.296   7.785     1     0      CP1  N
ATOM   3848 HN   LEU C 242     -27.802  42.265   7.607     1     0      CP1  H
ATOM   3849 CA   LEU C 242     -28.783  40.418   7.442     1     0      CP1  C
ATOM   3850 HA   LEU C 242     -29.081  39.917   8.354     1     0      CP1  H
ATOM   3851 CB   LEU C 242     -29.968  41.193   6.855     1     0      CP1  C
ATOM   3852 HB1  LEU C 242     -29.576  41.800   6.007     1     0      CP1  H
ATOM   3853 HB2  LEU C 242     -30.688  40.471   6.410     1     0      CP1  H
ATOM   3854 CG   LEU C 242     -30.730  42.144   7.779     1     0      CP1  C
ATOM   3855 HG   LEU C 242     -29.995  42.816   8.285     1     0      CP1  H
ATOM   3856 CD1  LEU C 242     -31.692  42.972   6.951     1     0      CP1  C
ATOM   3857 HD11 LEU C 242     -32.294  43.639   7.604     1     0      CP1  H
ATOM   3858 HD12 LEU C 242     -31.139  43.603   6.223     1     0      CP1  H
ATOM   3859 HD13 LEU C 242     -32.390  42.316   6.388     1     0      CP1  H
ATOM   3860 CD2  LEU C 242     -31.480  41.370   8.855     1     0      CP1  C
ATOM   3861 HD21 LEU C 242     -32.015  42.070   9.532     1     0      CP1  H
ATOM   3862 HD22 LEU C 242     -32.233  40.684   8.417     1     0      CP1  H
ATOM   3863 HD23 LEU C 242     -30.773  40.768   9.466     1     0      CP1  H
ATOM   3864 C    LEU C 242     -28.356  39.351   6.451     1     0      CP1  C
ATOM   3865 O    LEU C 242     -28.762  38.193   6.566     1     0      CP1  O
ATOM   3866 N    PHE C 243     -27.541  39.727   5.469     1     0      CP1  N
ATOM   3867 HN   PHE C 243     -27.200  40.651   5.303     1     0      CP1  H
ATOM   3868 CA   PHE C 243     -27.070  38.726   4.512     1     0      CP1  C
ATOM   3869 HA   PHE C 243     -27.935  38.125   4.260     1     0      CP1  H
ATOM   3870 CB   PHE C 243     -26.471  39.357   3.245     1     0      CP1  C
ATOM   3871 HB1  PHE C 243     -25.880  40.254   3.530     1     0      CP1  H
ATOM   3872 HB2  PHE C 243     -25.775  38.654   2.738     1     0      CP1  H
ATOM   3873 CG   PHE C 243     -27.499  39.830   2.264     1     0      CP1  C
ATOM   3874 CD1  PHE C 243     -28.170  41.034   2.465     1     0      CP1  C
ATOM   3875 HD1  PHE C 243     -27.925  41.646   3.322     1     0      CP1  H
ATOM   3876 CE1  PHE C 243     -29.152  41.451   1.580     1     0      CP1  C
ATOM   3877 HE1  PHE C 243     -29.664  42.389   1.743     1     0      CP1  H
ATOM   3878 CZ   PHE C 243     -29.469  40.661   0.481     1     0      CP1  C
ATOM   3879 HZ   PHE C 243     -30.231  40.981  -0.216     1     0      CP1  H
ATOM   3880 CD2  PHE C 243     -27.821  39.050   1.154     1     0      CP1  C
ATOM   3881 HD2  PHE C 243     -27.318  38.107   0.992     1     0      CP1  H
ATOM   3882 CE2  PHE C 243     -28.795  39.457   0.272     1     0      CP1  C
ATOM   3883 HE2  PHE C 243     -29.038  38.842  -0.583     1     0      CP1  H
ATOM   3884 C    PHE C 243     -26.042  37.791   5.131     1     0      CP1  C
ATOM   3885 O    PHE C 243     -26.193  36.589   5.037     1     0      CP1  O
ATOM   3886 N    VAL C 244     -25.033  38.342   5.807     1     0      CP1  N
ATOM   3887 HN   VAL C 244     -24.930  39.320   5.969     1     0      CP1  H
ATOM   3888 CA   VAL C 244     -23.974  37.524   6.376     1     0      CP1  C
ATOM   3889 HA   VAL C 244     -23.509  37.019   5.538     1     0      CP1  H
ATOM   3890 CB   VAL C 244     -22.876  38.410   7.029     1     0      CP1  C
ATOM   3891 HB   VAL C 244     -23.376  39.067   7.783     1     0      CP1  H
ATOM   3892 CG1  VAL C 244     -21.826  37.560   7.736     1     0      CP1  C
ATOM   3893 HG11 VAL C 244     -21.030  38.207   8.163     1     0      CP1  H
ATOM   3894 HG12 VAL C 244     -22.265  36.980   8.574     1     0      CP1  H
ATOM   3895 HG13 VAL C 244     -21.349  36.852   7.024     1     0      CP1  H
ATOM   3896 CG2  VAL C 244     -22.196  39.247   5.958     1     0      CP1  C
ATOM   3897 HG21 VAL C 244     -21.380  39.859   6.397     1     0      CP1  H
ATOM   3898 HG22 VAL C 244     -21.759  38.594   5.171     1     0      CP1  H
ATOM   3899 HG23 VAL C 244     -22.914  39.942   5.475     1     0      CP1  H
ATOM   3900 C    VAL C 244     -24.453  36.453   7.346     1     0      CP1  C
ATOM   3901 O    VAL C 244     -24.002  35.310   7.293     1     0      CP1  O
ATOM   3902 N    PHE C 245     -25.386  36.822   8.214     1     0      CP1  N
ATOM   3903 HN   PHE C 245     -25.781  37.739   8.246     1     0      CP1  H
ATOM   3904 CA   PHE C 245     -25.920  35.898   9.211     1     0      CP1  C
ATOM   3905 HA   PHE C 245     -25.134  35.165   9.346     1     0      CP1  H
ATOM   3906 CB   PHE C 245     -26.157  36.653  10.536     1     0      CP1  C
ATOM   3907 HB1  PHE C 245     -26.776  37.554  10.335     1     0      CP1  H
ATOM   3908 HB2  PHE C 245     -26.719  36.024  11.260     1     0      CP1  H
ATOM   3909 CG   PHE C 245     -24.891  37.152  11.188     1     0      CP1  C
ATOM   3910 CD1  PHE C 245     -24.430  38.452  10.952     1     0      CP1  C
ATOM   3911 HD1  PHE C 245     -25.006  39.118  10.325     1     0      CP1  H
ATOM   3912 CE1  PHE C 245     -23.230  38.905  11.509     1     0      CP1  C
ATOM   3913 HE1  PHE C 245     -22.893  39.914  11.319     1     0      CP1  H
ATOM   3914 CZ   PHE C 245     -22.480  38.047  12.314     1     0      CP1  C
ATOM   3915 HZ   PHE C 245     -21.553  38.389  12.752     1     0      CP1  H
ATOM   3916 CD2  PHE C 245     -24.132  36.312  12.001     1     0      CP1  C
ATOM   3917 HD2  PHE C 245     -24.460  35.299  12.187     1     0      CP1  H
ATOM   3918 CE2  PHE C 245     -22.932  36.750  12.562     1     0      CP1  C
ATOM   3919 HE2  PHE C 245     -22.355  36.083  13.187     1     0      CP1  H
ATOM   3920 C    PHE C 245     -27.191  35.126   8.786     1     0      CP1  C
ATOM   3921 O    PHE C 245     -27.341  33.935   9.080     1     0      CP1  O
ATOM   3922 N    TYR C 246     -28.082  35.779   8.053     1     0      CP1  N
ATOM   3923 HN   TYR C 246     -27.990  36.717   7.723     1     0      CP1  H
ATOM   3924 CA   TYR C 246     -29.318  35.122   7.667     1     0      CP1  C
ATOM   3925 HA   TYR C 246     -29.372  34.286   8.354     1     0      CP1  H
ATOM   3926 CB   TYR C 246     -30.508  36.033   7.991     1     0      CP1  C
ATOM   3927 HB1  TYR C 246     -30.360  37.016   7.493     1     0      CP1  H
ATOM   3928 HB2  TYR C 246     -31.452  35.602   7.593     1     0      CP1  H
ATOM   3929 CG   TYR C 246     -30.639  36.291   9.473     1     0      CP1  C
ATOM   3930 CD1  TYR C 246     -30.345  37.536  10.012     1     0      CP1  C
ATOM   3931 HD1  TYR C 246     -30.026  38.341   9.364     1     0      CP1  H
ATOM   3932 CE1  TYR C 246     -30.433  37.763  11.386     1     0      CP1  C
ATOM   3933 HE1  TYR C 246     -30.195  38.732  11.799     1     0      CP1  H
ATOM   3934 CZ   TYR C 246     -30.823  36.730  12.229     1     0      CP1  C
ATOM   3935 OH   TYR C 246     -30.963  36.964  13.570     1     0      CP1  O
ATOM   3936 HH   TYR C 246     -31.304  36.161  13.969     1     0      CP1  H
ATOM   3937 CD2  TYR C 246     -31.027  35.267  10.349     1     0      CP1  C
ATOM   3938 HD2  TYR C 246     -31.226  34.275   9.967     1     0      CP1  H
ATOM   3939 CE2  TYR C 246     -31.116  35.482  11.721     1     0      CP1  C
ATOM   3940 HE2  TYR C 246     -31.392  34.668  12.374     1     0      CP1  H
ATOM   3941 C    TYR C 246     -29.449  34.555   6.257     1     0      CP1  C
ATOM   3942 O    TYR C 246     -30.229  33.626   6.042     1     0      CP1  O
ATOM   3943 N    SER C 247     -28.629  35.024   5.322     1     0      CP1  N
ATOM   3944 HN   SER C 247     -27.903  35.698   5.458     1     0      CP1  H
ATOM   3945 CA   SER C 247     -28.753  34.546   3.945     1     0      CP1  C
ATOM   3946 HA   SER C 247     -28.948  33.483   3.998     1     0      CP1  H
ATOM   3947 CB   SER C 247     -29.839  35.379   3.260     1     0      CP1  C
ATOM   3948 HB1  SER C 247     -30.613  35.632   4.021     1     0      CP1  H
ATOM   3949 HB2  SER C 247     -29.415  36.341   2.892     1     0      CP1  H
ATOM   3950 OG   SER C 247     -30.452  34.660   2.213     1     0      CP1  O
ATOM   3951 HG1  SER C 247     -30.338  35.180   1.407     1     0      CP1  H
ATOM   3952 C    SER C 247     -27.421  34.727   3.227     1     0      CP1  C
ATOM   3953 O    SER C 247     -27.348  35.349   2.178     1     0      CP1  O
ATOM   3954 N    PRO C 248     -26.353  34.143   3.779     1     0      CP1  N
ATOM   3955 CD   PRO C 248     -26.477  33.186   4.902     1     0      CP1  C
ATOM   3956 HD1  PRO C 248     -27.393  32.557   4.831     1     0      CP1  H
ATOM   3957 HD2  PRO C 248     -26.459  33.687   5.897     1     0      CP1  H
ATOM   3958 CA   PRO C 248     -24.971  34.186   3.296     1     0      CP1  C
ATOM   3959 HA   PRO C 248     -24.654  35.219   3.383     1     0      CP1  H
ATOM   3960 CB   PRO C 248     -24.238  33.373   4.357     1     0      CP1  C
ATOM   3961 HB1  PRO C 248     -23.974  33.969   5.259     1     0      CP1  H
ATOM   3962 HB2  PRO C 248     -23.332  32.859   3.964     1     0      CP1  H
ATOM   3963 CG   PRO C 248     -25.263  32.340   4.735     1     0      CP1  C
ATOM   3964 HG1  PRO C 248     -24.985  31.796   5.659     1     0      CP1  H
ATOM   3965 HG2  PRO C 248     -25.449  31.585   3.937     1     0      CP1  H
ATOM   3966 C    PRO C 248     -24.640  33.676   1.884     1     0      CP1  C
ATOM   3967 O    PRO C 248     -23.606  34.057   1.310     1     0      CP1  O
ATOM   3968 N    ASN C 249     -25.503  32.840   1.317     1     0      CP1  N
ATOM   3969 HN   ASN C 249     -26.365  32.545   1.727     1     0      CP1  H
ATOM   3970 CA   ASN C 249     -25.236  32.276   0.004     1     0      CP1  C
ATOM   3971 HA   ASN C 249     -24.257  32.665  -0.253     1     0      CP1  H
ATOM   3972 CB   ASN C 249     -25.156  30.761   0.106     1     0      CP1  C
ATOM   3973 HB1  ASN C 249     -26.110  30.399   0.549     1     0      CP1  H
ATOM   3974 HB2  ASN C 249     -25.066  30.311  -0.904     1     0      CP1  H
ATOM   3975 CG   ASN C 249     -24.024  30.316   0.988     1     0      CP1  C
ATOM   3976 OD1  ASN C 249     -22.859  30.405   0.605     1     0      CP1  O
ATOM   3977 ND2  ASN C 249     -24.350  29.844   2.183     1     0      CP1  N
ATOM   3978 HD21 ASN C 249     -23.606  29.557   2.780     1     0      CP1  H
ATOM   3979 HD22 ASN C 249     -25.304  29.815   2.464     1     0      CP1  H
ATOM   3980 C    ASN C 249     -26.195  32.691  -1.089     1     0      CP1  C
ATOM   3981 O    ASN C 249     -26.075  32.254  -2.219     1     0      CP1  O
ATOM   3982 N    THR C 250     -27.112  33.581  -0.764     1     0      CP1  N
ATOM   3983 HN   THR C 250     -27.205  33.990   0.143     1     0      CP1  H
ATOM   3984 CA   THR C 250     -28.081  34.045  -1.725     1     0      CP1  C
ATOM   3985 HA   THR C 250     -28.517  33.138  -2.121     1     0      CP1  H
ATOM   3986 CB   THR C 250     -29.129  34.877  -1.008     1     0      CP1  C
ATOM   3987 HB   THR C 250     -28.567  35.592  -0.360     1     0      CP1  H
ATOM   3988 OG1  THR C 250     -29.889  34.001  -0.173     1     0      CP1  O
ATOM   3989 HG1  THR C 250     -29.733  33.116  -0.520     1     0      CP1  H
ATOM   3990 CG2  THR C 250     -30.054  35.585  -1.994     1     0      CP1  C
ATOM   3991 HG21 THR C 250     -30.741  36.277  -1.464     1     0      CP1  H
ATOM   3992 HG22 THR C 250     -29.462  36.182  -2.721     1     0      CP1  H
ATOM   3993 HG23 THR C 250     -30.668  34.854  -2.563     1     0      CP1  H
ATOM   3994 C    THR C 250     -27.495  34.808  -2.923     1     0      CP1  C
ATOM   3995 O    THR C 250     -28.053  34.761  -4.022     1     0      CP1  O
ATOM   3996 N    LEU C 251     -26.351  35.455  -2.732     1     0      CP1  N
ATOM   3997 HN   LEU C 251     -25.845  35.471  -1.872     1     0      CP1  H
ATOM   3998 CA   LEU C 251     -25.729  36.218  -3.808     1     0      CP1  C
ATOM   3999 HA   LEU C 251     -26.512  36.388  -4.535     1     0      CP1  H
ATOM   4000 CB   LEU C 251     -25.214  37.553  -3.259     1     0      CP1  C
ATOM   4001 HB1  LEU C 251     -24.504  37.317  -2.433     1     0      CP1  H
ATOM   4002 HB2  LEU C 251     -24.612  38.060  -4.046     1     0      CP1  H
ATOM   4003 CG   LEU C 251     -26.291  38.491  -2.725     1     0      CP1  C
ATOM   4004 HG   LEU C 251     -26.915  37.936  -1.983     1     0      CP1  H
ATOM   4005 CD1  LEU C 251     -25.641  39.679  -2.043     1     0      CP1  C
ATOM   4006 HD11 LEU C 251     -26.413  40.396  -1.690     1     0      CP1  H
ATOM   4007 HD12 LEU C 251     -25.045  39.348  -1.166     1     0      CP1  H
ATOM   4008 HD13 LEU C 251     -24.966  40.213  -2.745     1     0      CP1  H
ATOM   4009 CD2  LEU C 251     -27.196  38.932  -3.864     1     0      CP1  C
ATOM   4010 HD21 LEU C 251     -27.997  39.602  -3.483     1     0      CP1  H
ATOM   4011 HD22 LEU C 251     -26.634  39.487  -4.642     1     0      CP1  H
ATOM   4012 HD23 LEU C 251     -27.678  38.051  -4.342     1     0      CP1  H
ATOM   4013 C    LEU C 251     -24.596  35.467  -4.516     1     0      CP1  C
ATOM   4014 O    LEU C 251     -23.815  36.056  -5.257     1     0      CP1  O
ATOM   4015 N    GLY C 252     -24.478  34.178  -4.246     1     0      CP1  N
ATOM   4016 HN   GLY C 252     -25.075  33.677  -3.620     1     0      CP1  H
ATOM   4017 CA   GLY C 252     -23.433  33.399  -4.872     1     0      CP1  C
ATOM   4018 HA1  GLY C 252     -22.874  32.914  -4.084     1     0      CP1  H
ATOM   4019 HA2  GLY C 252     -22.846  34.069  -5.486     1     0      CP1  H
ATOM   4020 C    GLY C 252     -24.005  32.325  -5.770     1     0      CP1  C
ATOM   4021 O    GLY C 252     -25.204  32.282  -6.043     1     0      CP1  O
ATOM   4022 N    HSD C 253     -23.150  31.412  -6.187     1     0      CP1  N
ATOM   4023 HN   HSD C 253     -22.187  31.401  -5.924     1     0      CP1  H
ATOM   4024 CA   HSD C 253     -23.560  30.341  -7.074     1     0      CP1  C
ATOM   4025 HA   HSD C 253     -24.634  30.399  -7.197     1     0      CP1  H
ATOM   4026 CB   HSD C 253     -22.817  30.493  -8.406     1     0      CP1  C
ATOM   4027 HB1  HSD C 253     -22.879  31.553  -8.736     1     0      CP1  H
ATOM   4028 HB2  HSD C 253     -21.739  30.265  -8.258     1     0      CP1  H
ATOM   4029 ND1  HSD C 253     -23.613  30.106 -10.768     1     0      CP1  N
ATOM   4030 HD1  HSD C 253     -23.399  31.022 -11.109     1     0      CP1  H
ATOM   4031 CG   HSD C 253     -23.352  29.626  -9.502     1     0      CP1  C
ATOM   4032 CE1  HSD C 253     -24.093  29.128 -11.514     1     0      CP1  C
ATOM   4033 HE1  HSD C 253     -24.378  29.245 -12.563     1     0      CP1  H
ATOM   4034 NE2  HSD C 253     -24.150  28.033 -10.780     1     0      CP1  N
ATOM   4035 CD2  HSD C 253     -23.692  28.316  -9.518     1     0      CP1  C
ATOM   4036 HD2  HSD C 253     -23.668  27.586  -8.718     1     0      CP1  H
ATOM   4037 C    HSD C 253     -23.245  28.982  -6.444     1     0      CP1  C
ATOM   4038 O    HSD C 253     -22.099  28.685  -6.123     1     0      CP1  O
ATOM   4039 N    PRO C 254     -24.257  28.114  -6.330     1     0      CP1  N
ATOM   4040 CD   PRO C 254     -25.653  28.396  -6.702     1     0      CP1  C
ATOM   4041 HD1  PRO C 254     -25.846  28.267  -7.791     1     0      CP1  H
ATOM   4042 HD2  PRO C 254     -25.987  29.413  -6.394     1     0      CP1  H
ATOM   4043 CA   PRO C 254     -24.131  26.772  -5.754     1     0      CP1  C
ATOM   4044 HA   PRO C 254     -23.951  26.854  -4.688     1     0      CP1  H
ATOM   4045 CB   PRO C 254     -25.502  26.162  -6.022     1     0      CP1  C
ATOM   4046 HB1  PRO C 254     -25.798  25.406  -5.261     1     0      CP1  H
ATOM   4047 HB2  PRO C 254     -25.593  25.728  -7.043     1     0      CP1  H
ATOM   4048 CG   PRO C 254     -26.406  27.341  -5.913     1     0      CP1  C
ATOM   4049 HG1  PRO C 254     -26.574  27.629  -4.857     1     0      CP1  H
ATOM   4050 HG2  PRO C 254     -27.402  27.173  -6.383     1     0      CP1  H
ATOM   4051 C    PRO C 254     -23.026  25.937  -6.382     1     0      CP1  C
ATOM   4052 O    PRO C 254     -22.462  25.067  -5.731     1     0      CP1  O
ATOM   4053 N    ASP C 255     -22.697  26.191  -7.640     1     0      CP1  N
ATOM   4054 HN   ASP C 255     -23.090  26.878  -8.245     1     0      CP1  H
ATOM   4055 CA   ASP C 255     -21.642  25.409  -8.277     1     0      CP1  C
ATOM   4056 HA   ASP C 255     -21.882  24.370  -8.082     1     0      CP1  H
ATOM   4057 CB   ASP C 255     -21.596  25.667  -9.779     1     0      CP1  C
ATOM   4058 HB1  ASP C 255     -21.745  26.749  -9.968     1     0      CP1  H
ATOM   4059 HB2  ASP C 255     -20.612  25.373 -10.196     1     0      CP1  H
ATOM   4060 CG   ASP C 255     -22.680  24.923 -10.543     1     0      CP1  C
ATOM   4061 OD1  ASP C 255     -23.377  24.061  -9.968     1     0      CP1  O
ATOM   4062 OD2  ASP C 255     -22.836  25.212 -11.738     1     0      CP1  O
ATOM   4063 C    ASP C 255     -20.268  25.657  -7.691     1     0      CP1  C
ATOM   4064 O    ASP C 255     -19.333  24.895  -7.949     1     0      CP1  O
ATOM   4065 N    ASN C 256     -20.114  26.755  -6.952     1     0      CP1  N
ATOM   4066 HN   ASN C 256     -20.810  27.441  -6.743     1     0      CP1  H
ATOM   4067 CA   ASN C 256     -18.811  27.023  -6.368     1     0      CP1  C
ATOM   4068 HA   ASN C 256     -18.096  26.646  -7.091     1     0      CP1  H
ATOM   4069 CB   ASN C 256     -18.510  28.507  -6.264     1     0      CP1  C
ATOM   4070 HB1  ASN C 256     -19.340  29.058  -6.757     1     0      CP1  H
ATOM   4071 HB2  ASN C 256     -18.487  28.822  -5.201     1     0      CP1  H
ATOM   4072 CG   ASN C 256     -17.230  28.858  -6.952     1     0      CP1  C
ATOM   4073 OD1  ASN C 256     -16.792  28.146  -7.866     1     0      CP1  O
ATOM   4074 ND2  ASN C 256     -16.589  29.937  -6.508     1     0      CP1  N
ATOM   4075 HD21 ASN C 256     -15.741  30.187  -6.967     1     0      CP1  H
ATOM   4076 HD22 ASN C 256     -16.975  30.476  -5.766     1     0      CP1  H
ATOM   4077 C    ASN C 256     -18.581  26.282  -5.064     1     0      CP1  C
ATOM   4078 O    ASN C 256     -17.574  26.500  -4.394     1     0      CP1  O
ATOM   4079 N    TYR C 257     -19.533  25.409  -4.720     1     0      CP1  N
ATOM   4080 HN   TYR C 257     -20.383  25.296  -5.232     1     0      CP1  H
ATOM   4081 CA   TYR C 257     -19.408  24.546  -3.563     1     0      CP1  C
ATOM   4082 HA   TYR C 257     -18.569  24.890  -2.971     1     0      CP1  H
ATOM   4083 CB   TYR C 257     -20.691  24.507  -2.727     1     0      CP1  C
ATOM   4084 HB1  TYR C 257     -21.569  24.600  -3.403     1     0      CP1  H
ATOM   4085 HB2  TYR C 257     -20.785  23.534  -2.197     1     0      CP1  H
ATOM   4086 CG   TYR C 257     -20.789  25.636  -1.725     1     0      CP1  C
ATOM   4087 CD1  TYR C 257     -21.798  26.600  -1.812     1     0      CP1  C
ATOM   4088 HD1  TYR C 257     -22.499  26.572  -2.635     1     0      CP1  H
ATOM   4089 CE1  TYR C 257     -21.905  27.618  -0.861     1     0      CP1  C
ATOM   4090 HE1  TYR C 257     -22.685  28.361  -0.937     1     0      CP1  H
ATOM   4091 CZ   TYR C 257     -20.986  27.666   0.185     1     0      CP1  C
ATOM   4092 OH   TYR C 257     -21.055  28.646   1.147     1     0      CP1  O
ATOM   4093 HH   TYR C 257     -20.220  28.645   1.619     1     0      CP1  H
ATOM   4094 CD2  TYR C 257     -19.889  25.720  -0.674     1     0      CP1  C
ATOM   4095 HD2  TYR C 257     -19.070  25.017  -0.606     1     0      CP1  H
ATOM   4096 CE2  TYR C 257     -19.983  26.727   0.280     1     0      CP1  C
ATOM   4097 HE2  TYR C 257     -19.257  26.779   1.077     1     0      CP1  H
ATOM   4098 C    TYR C 257     -19.054  23.151  -4.079     1     0      CP1  C
ATOM   4099 O    TYR C 257     -19.242  22.159  -3.378     1     0      CP1  O
ATOM   4100 N    ILE C 258     -18.563  23.091  -5.318     1     0      CP1  N
ATOM   4101 HN   ILE C 258     -18.459  23.907  -5.882     1     0      CP1  H
ATOM   4102 CA   ILE C 258     -18.133  21.852  -5.970     1     0      CP1  C
ATOM   4103 HA   ILE C 258     -18.080  21.063  -5.231     1     0      CP1  H
ATOM   4104 CB   ILE C 258     -18.994  21.529  -7.230     1     0      CP1  C
ATOM   4105 HB   ILE C 258     -18.894  22.437  -7.878     1     0      CP1  H
ATOM   4106 CG2  ILE C 258     -18.560  20.205  -7.881     1     0      CP1  C
ATOM   4107 HG21 ILE C 258     -19.069  20.064  -8.857     1     0      CP1  H
ATOM   4108 HG22 ILE C 258     -17.466  20.196  -8.068     1     0      CP1  H
ATOM   4109 HG23 ILE C 258     -18.812  19.341  -7.231     1     0      CP1  H
ATOM   4110 CG1  ILE C 258     -20.468  21.414  -6.860     1     0      CP1  C
ATOM   4111 HG11 ILE C 258     -20.608  20.593  -6.122     1     0      CP1  H
ATOM   4112 HG12 ILE C 258     -20.791  22.359  -6.366     1     0      CP1  H
ATOM   4113 CD   ILE C 258     -21.380  21.165  -8.084     1     0      CP1  C
ATOM   4114 HD1  ILE C 258     -22.447  21.146  -7.773     1     0      CP1  H
ATOM   4115 HD2  ILE C 258     -21.252  21.971  -8.839     1     0      CP1  H
ATOM   4116 HD3  ILE C 258     -21.145  20.192  -8.564     1     0      CP1  H
ATOM   4117 C    ILE C 258     -16.703  22.129  -6.423     1     0      CP1  C
ATOM   4118 O    ILE C 258     -16.431  23.139  -7.066     1     0      CP1  O
ATOM   4119 N    PRO C 259     -15.758  21.259  -6.062     1     0      CP1  N
ATOM   4120 CD   PRO C 259     -15.886  20.031  -5.261     1     0      CP1  C
ATOM   4121 HD1  PRO C 259     -16.178  19.144  -5.868     1     0      CP1  H
ATOM   4122 HD2  PRO C 259     -16.599  20.138  -4.411     1     0      CP1  H
ATOM   4123 CA   PRO C 259     -14.365  21.485  -6.471     1     0      CP1  C
ATOM   4124 HA   PRO C 259     -13.979  22.401  -6.039     1     0      CP1  H
ATOM   4125 CB   PRO C 259     -13.643  20.248  -5.926     1     0      CP1  C
ATOM   4126 HB1  PRO C 259     -12.609  20.470  -5.577     1     0      CP1  H
ATOM   4127 HB2  PRO C 259     -13.626  19.404  -6.651     1     0      CP1  H
ATOM   4128 CG   PRO C 259     -14.489  19.860  -4.740     1     0      CP1  C
ATOM   4129 HG1  PRO C 259     -14.273  20.503  -3.864     1     0      CP1  H
ATOM   4130 HG2  PRO C 259     -14.340  18.800  -4.431     1     0      CP1  H
ATOM   4131 C    PRO C 259     -14.250  21.562  -7.986     1     0      CP1  C
ATOM   4132 O    PRO C 259     -14.953  20.854  -8.696     1     0      CP1  O
ATOM   4133 N    GLY C 260     -13.348  22.410  -8.466     1     0      CP1  N
ATOM   4134 HN   GLY C 260     -12.761  22.964  -7.877     1     0      CP1  H
ATOM   4135 CA   GLY C 260     -13.153  22.589  -9.893     1     0      CP1  C
ATOM   4136 HA1  GLY C 260     -12.344  23.296 -10.013     1     0      CP1  H
ATOM   4137 HA2  GLY C 260     -14.097  22.920 -10.304     1     0      CP1  H
ATOM   4138 C    GLY C 260     -12.762  21.306 -10.596     1     0      CP1  C
ATOM   4139 O    GLY C 260     -11.937  20.551 -10.088     1     0      CP1  O
ATOM   4140 N    ASN C 261     -13.359  21.070 -11.765     1     0      CP1  N
ATOM   4141 HN   ASN C 261     -14.023  21.697 -12.172     1     0      CP1  H
ATOM   4142 CA   ASN C 261     -13.094  19.868 -12.558     1     0      CP1  C
ATOM   4143 HA   ASN C 261     -12.223  19.387 -12.126     1     0      CP1  H
ATOM   4144 CB   ASN C 261     -14.352  18.995 -12.569     1     0      CP1  C
ATOM   4145 HB1  ASN C 261     -14.621  18.773 -11.513     1     0      CP1  H
ATOM   4146 HB2  ASN C 261     -15.201  19.548 -13.019     1     0      CP1  H
ATOM   4147 CG   ASN C 261     -14.155  17.666 -13.290     1     0      CP1  C
ATOM   4148 OD1  ASN C 261     -13.151  17.435 -13.989     1     0      CP1  O
ATOM   4149 ND2  ASN C 261     -15.126  16.779 -13.121     1     0      CP1  N
ATOM   4150 HD21 ASN C 261     -15.022  15.896 -13.570     1     0      CP1  H
ATOM   4151 HD22 ASN C 261     -15.904  16.996 -12.540     1     0      CP1  H
ATOM   4152 C    ASN C 261     -12.728  20.297 -13.982     1     0      CP1  C
ATOM   4153 O    ASN C 261     -13.575  20.779 -14.726     1     0      CP1  O
ATOM   4154 N    PRO C 262     -11.459  20.121 -14.376     1     0      CP1  N
ATOM   4155 CD   PRO C 262     -10.381  19.523 -13.573     1     0      CP1  C
ATOM   4156 HD1  PRO C 262     -10.355  18.411 -13.638     1     0      CP1  H
ATOM   4157 HD2  PRO C 262     -10.419  19.822 -12.500     1     0      CP1  H
ATOM   4158 CA   PRO C 262     -10.969  20.493 -15.714     1     0      CP1  C
ATOM   4159 HA   PRO C 262     -11.075  21.566 -15.825     1     0      CP1  H
ATOM   4160 CB   PRO C 262      -9.489  20.111 -15.669     1     0      CP1  C
ATOM   4161 HB1  PRO C 262      -8.844  20.859 -16.183     1     0      CP1  H
ATOM   4162 HB2  PRO C 262      -9.302  19.097 -16.088     1     0      CP1  H
ATOM   4163 CG   PRO C 262      -9.162  20.104 -14.224     1     0      CP1  C
ATOM   4164 HG1  PRO C 262      -8.932  21.129 -13.873     1     0      CP1  H
ATOM   4165 HG2  PRO C 262      -8.282  19.460 -13.996     1     0      CP1  H
ATOM   4166 C    PRO C 262     -11.648  19.796 -16.902     1     0      CP1  C
ATOM   4167 O    PRO C 262     -11.526  20.270 -18.031     1     0      CP1  O
ATOM   4168 N    LEU C 263     -12.358  18.696 -16.657     1     0      CP1  N
ATOM   4169 HN   LEU C 263     -12.499  18.306 -15.749     1     0      CP1  H
ATOM   4170 CA   LEU C 263     -13.010  17.949 -17.744     1     0      CP1  C
ATOM   4171 HA   LEU C 263     -12.521  18.305 -18.642     1     0      CP1  H
ATOM   4172 CB   LEU C 263     -12.802  16.442 -17.553     1     0      CP1  C
ATOM   4173 HB1  LEU C 263     -13.503  16.112 -16.752     1     0      CP1  H
ATOM   4174 HB2  LEU C 263     -13.121  15.913 -18.478     1     0      CP1  H
ATOM   4175 CG   LEU C 263     -11.406  16.005 -17.167     1     0      CP1  C
ATOM   4176 HG   LEU C 263     -11.126  16.523 -16.218     1     0      CP1  H
ATOM   4177 CD1  LEU C 263     -11.410  14.518 -16.925     1     0      CP1  C
ATOM   4178 HD11 LEU C 263     -10.386  14.159 -16.686     1     0      CP1  H
ATOM   4179 HD12 LEU C 263     -12.077  14.262 -16.074     1     0      CP1  H
ATOM   4180 HD13 LEU C 263     -11.766  13.975 -17.826     1     0      CP1  H
ATOM   4181 CD2  LEU C 263     -10.415  16.411 -18.231     1     0      CP1  C
ATOM   4182 HD21 LEU C 263      -9.387  16.106 -17.938     1     0      CP1  H
ATOM   4183 HD22 LEU C 263     -10.642  15.934 -19.206     1     0      CP1  H
ATOM   4184 HD23 LEU C 263     -10.424  17.514 -18.370     1     0      CP1  H
ATOM   4185 C    LEU C 263     -14.505  18.168 -17.918     1     0      CP1  C
ATOM   4186 O    LEU C 263     -15.095  17.618 -18.848     1     0      CP1  O
ATOM   4187 N    VAL C 264     -15.114  18.964 -17.043     1     0      CP1  N
ATOM   4188 HN   VAL C 264     -14.643  19.458 -16.317     1     0      CP1  H
ATOM   4189 CA   VAL C 264     -16.546  19.178 -17.082     1     0      CP1  C
ATOM   4190 HA   VAL C 264     -16.853  18.974 -18.100     1     0      CP1  H
ATOM   4191 CB   VAL C 264     -17.244  18.241 -16.047     1     0      CP1  C
ATOM   4192 HB   VAL C 264     -16.774  18.430 -15.050     1     0      CP1  H
ATOM   4193 CG1  VAL C 264     -18.734  18.529 -15.947     1     0      CP1  C
ATOM   4194 HG11 VAL C 264     -19.216  17.825 -15.234     1     0      CP1  H
ATOM   4195 HG12 VAL C 264     -18.929  19.557 -15.578     1     0      CP1  H
ATOM   4196 HG13 VAL C 264     -19.225  18.406 -16.936     1     0      CP1  H
ATOM   4197 CG2  VAL C 264     -17.016  16.782 -16.411     1     0      CP1  C
ATOM   4198 HG21 VAL C 264     -17.544  16.112 -15.699     1     0      CP1  H
ATOM   4199 HG22 VAL C 264     -17.393  16.572 -17.435     1     0      CP1  H
ATOM   4200 HG23 VAL C 264     -15.937  16.523 -16.377     1     0      CP1  H
ATOM   4201 C    VAL C 264     -16.962  20.597 -16.758     1     0      CP1  C
ATOM   4202 O    VAL C 264     -16.627  21.105 -15.689     1     0      CP1  O
ATOM   4203 N    THR C 265     -17.680  21.232 -17.680     1     0      CP1  N
ATOM   4204 HN   THR C 265     -17.911  20.846 -18.572     1     0      CP1  H
ATOM   4205 CA   THR C 265     -18.197  22.569 -17.457     1     0      CP1  C
ATOM   4206 HA   THR C 265     -17.764  22.952 -16.543     1     0      CP1  H
ATOM   4207 CB   THR C 265     -18.051  23.492 -18.689     1     0      CP1  C
ATOM   4208 HB   THR C 265     -18.643  23.013 -19.507     1     0      CP1  H
ATOM   4209 OG1  THR C 265     -16.684  23.540 -19.109     1     0      CP1  O
ATOM   4210 HG1  THR C 265     -16.306  24.308 -18.666     1     0      CP1  H
ATOM   4211 CG2  THR C 265     -18.516  24.908 -18.336     1     0      CP1  C
ATOM   4212 HG21 THR C 265     -18.526  25.557 -19.237     1     0      CP1  H
ATOM   4213 HG22 THR C 265     -19.546  24.885 -17.920     1     0      CP1  H
ATOM   4214 HG23 THR C 265     -17.846  25.373 -17.581     1     0      CP1  H
ATOM   4215 C    THR C 265     -19.696  22.389 -17.188     1     0      CP1  C
ATOM   4216 O    THR C 265     -20.437  21.969 -18.071     1     0      CP1  O
ATOM   4217 N    PRO C 266     -20.165  22.758 -15.984     1     0      CP1  N
ATOM   4218 CD   PRO C 266     -19.430  23.491 -14.940     1     0      CP1  C
ATOM   4219 HD1  PRO C 266     -19.386  24.588 -15.125     1     0      CP1  H
ATOM   4220 HD2  PRO C 266     -18.395  23.109 -14.784     1     0      CP1  H
ATOM   4221 CA   PRO C 266     -21.575  22.626 -15.615     1     0      CP1  C
ATOM   4222 HA   PRO C 266     -21.869  21.583 -15.579     1     0      CP1  H
ATOM   4223 CB   PRO C 266     -21.639  23.323 -14.248     1     0      CP1  C
ATOM   4224 HB1  PRO C 266     -22.335  22.814 -13.544     1     0      CP1  H
ATOM   4225 HB2  PRO C 266     -21.906  24.400 -14.333     1     0      CP1  H
ATOM   4226 CG   PRO C 266     -20.267  23.208 -13.732     1     0      CP1  C
ATOM   4227 HG1  PRO C 266     -20.083  22.203 -13.305     1     0      CP1  H
ATOM   4228 HG2  PRO C 266     -20.039  23.961 -12.943     1     0      CP1  H
ATOM   4229 C    PRO C 266     -22.463  23.357 -16.602     1     0      CP1  C
ATOM   4230 O    PRO C 266     -22.103  24.434 -17.081     1     0      CP1  O
ATOM   4231 N    ALA C 267     -23.649  22.805 -16.844     1     0      CP1  N
ATOM   4232 HN   ALA C 267     -23.951  21.948 -16.427     1     0      CP1  H
ATOM   4233 CA   ALA C 267     -24.604  23.430 -17.753     1     0      CP1  C
ATOM   4234 HA   ALA C 267     -24.126  23.798 -18.653     1     0      CP1  H
ATOM   4235 CB   ALA C 267     -25.720  22.444 -18.119     1     0      CP1  C
ATOM   4236 HB1  ALA C 267     -25.289  21.582 -18.672     1     0      CP1  H
ATOM   4237 HB2  ALA C 267     -26.219  22.050 -17.207     1     0      CP1  H
ATOM   4238 HB3  ALA C 267     -26.489  22.918 -18.767     1     0      CP1  H
ATOM   4239 C    ALA C 267     -25.199  24.648 -17.053     1     0      CP1  C
ATOM   4240 O    ALA C 267     -25.753  25.537 -17.696     1     0      CP1  O
ATOM   4241 N    SER C 268     -25.072  24.674 -15.726     1     0      CP1  N
ATOM   4242 HN   SER C 268     -24.599  23.962 -15.208     1     0      CP1  H
ATOM   4243 CA   SER C 268     -25.616  25.752 -14.903     1     0      CP1  C
ATOM   4244 HA   SER C 268     -26.481  26.092 -15.458     1     0      CP1  H
ATOM   4245 CB   SER C 268     -26.057  25.178 -13.554     1     0      CP1  C
ATOM   4246 HB1  SER C 268     -26.203  26.027 -12.848     1     0      CP1  H
ATOM   4247 HB2  SER C 268     -27.039  24.663 -13.654     1     0      CP1  H
ATOM   4248 OG   SER C 268     -25.066  24.309 -13.033     1     0      CP1  O
ATOM   4249 HG1  SER C 268     -25.252  23.427 -13.380     1     0      CP1  H
ATOM   4250 C    SER C 268     -24.700  26.966 -14.697     1     0      CP1  C
ATOM   4251 O    SER C 268     -25.050  27.909 -13.978     1     0      CP1  O
ATOM   4252 N    ILE C 269     -23.545  26.957 -15.347     1     0      CP1  N
ATOM   4253 HN   ILE C 269     -23.239  26.219 -15.944     1     0      CP1  H
ATOM   4254 CA   ILE C 269     -22.602  28.065 -15.234     1     0      CP1  C
ATOM   4255 HA   ILE C 269     -22.290  28.074 -14.197     1     0      CP1  H
ATOM   4256 CB   ILE C 269     -21.394  27.863 -16.171     1     0      CP1  C
ATOM   4257 HB   ILE C 269     -20.898  28.866 -16.209     1     0      CP1  H
ATOM   4258 CG2  ILE C 269     -20.472  26.751 -15.627     1     0      CP1  C
ATOM   4259 HG21 ILE C 269     -19.527  26.708 -16.208     1     0      CP1  H
ATOM   4260 HG22 ILE C 269     -20.207  26.941 -14.565     1     0      CP1  H
ATOM   4261 HG23 ILE C 269     -20.965  25.759 -15.693     1     0      CP1  H
ATOM   4262 CG1  ILE C 269     -21.873  27.549 -17.584     1     0      CP1  C
ATOM   4263 HG11 ILE C 269     -21.743  26.464 -17.794     1     0      CP1  H
ATOM   4264 HG12 ILE C 269     -22.962  27.771 -17.653     1     0      CP1  H
ATOM   4265 CD   ILE C 269     -21.169  28.338 -18.646     1     0      CP1  C
ATOM   4266 HD1  ILE C 269     -21.599  28.111 -19.645     1     0      CP1  H
ATOM   4267 HD2  ILE C 269     -21.278  29.429 -18.462     1     0      CP1  H
ATOM   4268 HD3  ILE C 269     -20.087  28.092 -18.674     1     0      CP1  H
ATOM   4269 C    ILE C 269     -23.236  29.425 -15.516     1     0      CP1  C
ATOM   4270 O    ILE C 269     -23.955  29.599 -16.502     1     0      CP1  O
ATOM   4271 N    VAL C 270     -23.039  30.362 -14.594     1     0      CP1  N
ATOM   4272 HN   VAL C 270     -22.528  30.191 -13.756     1     0      CP1  H
ATOM   4273 CA   VAL C 270     -23.551  31.725 -14.721     1     0      CP1  C
ATOM   4274 HA   VAL C 270     -23.578  32.001 -15.768     1     0      CP1  H
ATOM   4275 CB   VAL C 270     -24.916  31.898 -14.009     1     0      CP1  C
ATOM   4276 HB   VAL C 270     -24.754  31.713 -12.919     1     0      CP1  H
ATOM   4277 CG1  VAL C 270     -25.442  33.307 -14.204     1     0      CP1  C
ATOM   4278 HG11 VAL C 270     -26.439  33.416 -13.725     1     0      CP1  H
ATOM   4279 HG12 VAL C 270     -24.771  34.062 -13.745     1     0      CP1  H
ATOM   4280 HG13 VAL C 270     -25.553  33.539 -15.285     1     0      CP1  H
ATOM   4281 CG2  VAL C 270     -25.929  30.913 -14.537     1     0      CP1  C
ATOM   4282 HG21 VAL C 270     -26.916  31.067 -14.052     1     0      CP1  H
ATOM   4283 HG22 VAL C 270     -26.055  31.034 -15.635     1     0      CP1  H
ATOM   4284 HG23 VAL C 270     -25.616  29.868 -14.335     1     0      CP1  H
ATOM   4285 C    VAL C 270     -22.541  32.648 -14.027     1     0      CP1  C
ATOM   4286 O    VAL C 270     -22.075  32.345 -12.938     1     0      CP1  O
ATOM   4287 N    PRO C 271     -22.168  33.768 -14.659     1     0      CP1  N
ATOM   4288 CD   PRO C 271     -22.562  34.274 -15.985     1     0      CP1  C
ATOM   4289 HD1  PRO C 271     -23.473  34.914 -15.948     1     0      CP1  H
ATOM   4290 HD2  PRO C 271     -22.724  33.458 -16.727     1     0      CP1  H
ATOM   4291 CA   PRO C 271     -21.218  34.673 -14.018     1     0      CP1  C
ATOM   4292 HA   PRO C 271     -20.304  34.149 -13.764     1     0      CP1  H
ATOM   4293 CB   PRO C 271     -21.026  35.775 -15.075     1     0      CP1  C
ATOM   4294 HB1  PRO C 271     -19.975  36.137 -15.120     1     0      CP1  H
ATOM   4295 HB2  PRO C 271     -21.717  36.634 -14.919     1     0      CP1  H
ATOM   4296 CG   PRO C 271     -21.369  35.099 -16.380     1     0      CP1  C
ATOM   4297 HG1  PRO C 271     -20.528  34.487 -16.763     1     0      CP1  H
ATOM   4298 HG2  PRO C 271     -21.666  35.812 -17.183     1     0      CP1  H
ATOM   4299 C    PRO C 271     -21.810  35.299 -12.742     1     0      CP1  C
ATOM   4300 O    PRO C 271     -23.023  35.301 -12.521     1     0      CP1  O
ATOM   4301 N    GLU C 272     -20.927  35.829 -11.911     1     0      CP1  N
ATOM   4302 HN   GLU C 272     -19.943  35.787 -12.060     1     0      CP1  H
ATOM   4303 CA   GLU C 272     -21.312  36.527 -10.695     1     0      CP1  C
ATOM   4304 HA   GLU C 272     -21.863  35.869 -10.035     1     0      CP1  H
ATOM   4305 CB   GLU C 272     -20.057  37.121 -10.043     1     0      CP1  C
ATOM   4306 HB1  GLU C 272     -19.243  37.135 -10.805     1     0      CP1  H
ATOM   4307 HB2  GLU C 272     -20.240  38.185  -9.773     1     0      CP1  H
ATOM   4308 CG   GLU C 272     -19.530  36.366  -8.791     1     0      CP1  C
ATOM   4309 HG1  GLU C 272     -19.426  35.291  -9.025     1     0      CP1  H
ATOM   4310 HG2  GLU C 272     -18.548  36.767  -8.469     1     0      CP1  H
ATOM   4311 CD   GLU C 272     -20.475  36.403  -7.541     1     0      CP1  C
ATOM   4312 OE1  GLU C 272     -20.074  36.906  -6.445     1     0      CP1  O
ATOM   4313 OE2  GLU C 272     -21.613  35.870  -7.647     1     0      CP1  O
ATOM   4314 HE2  GLU C 272     -22.082  35.925  -6.765     1     0      CP1  H
ATOM   4315 C    GLU C 272     -22.282  37.642 -11.144     1     0      CP1  C
ATOM   4316 O    GLU C 272     -22.093  38.259 -12.212     1     0      CP1  O
ATOM   4317 N    TRP C 273     -23.293  37.931 -10.329     1     0      CP1  N
ATOM   4318 HN   TRP C 273     -23.433  37.493  -9.444     1     0      CP1  H
ATOM   4319 CA   TRP C 273     -24.289  38.932 -10.685     1     0      CP1  C
ATOM   4320 HA   TRP C 273     -24.818  38.484 -11.518     1     0      CP1  H
ATOM   4321 CB   TRP C 273     -25.327  39.089  -9.564     1     0      CP1  C
ATOM   4322 HB1  TRP C 273     -26.208  39.620  -9.988     1     0      CP1  H
ATOM   4323 HB2  TRP C 273     -25.682  38.088  -9.234     1     0      CP1  H
ATOM   4324 CG   TRP C 273     -24.839  39.885  -8.401     1     0      CP1  C
ATOM   4325 CD1  TRP C 273     -24.230  39.407  -7.286     1     0      CP1  C
ATOM   4326 HD1  TRP C 273     -24.023  38.361  -7.102     1     0      CP1  H
ATOM   4327 NE1  TRP C 273     -23.881  40.451  -6.452     1     0      CP1  N
ATOM   4328 HE1  TRP C 273     -23.403  40.376  -5.603     1     0      CP1  H
ATOM   4329 CE2  TRP C 273     -24.267  41.632  -7.026     1     0      CP1  C
ATOM   4330 CD2  TRP C 273     -24.882  41.318  -8.257     1     0      CP1  C
ATOM   4331 CE3  TRP C 273     -25.376  42.362  -9.055     1     0      CP1  C
ATOM   4332 HE3  TRP C 273     -25.864  42.175 -10.002     1     0      CP1  H
ATOM   4333 CZ3  TRP C 273     -25.238  43.672  -8.607     1     0      CP1  C
ATOM   4334 HZ3  TRP C 273     -25.616  44.484  -9.213     1     0      CP1  H
ATOM   4335 CZ2  TRP C 273     -24.127  42.949  -6.568     1     0      CP1  C
ATOM   4336 HZ2  TRP C 273     -23.657  43.186  -5.626     1     0      CP1  H
ATOM   4337 CH2  TRP C 273     -24.612  43.954  -7.367     1     0      CP1  C
ATOM   4338 HH2  TRP C 273     -24.514  44.980  -7.040     1     0      CP1  H
ATOM   4339 C    TRP C 273     -23.826  40.312 -11.143     1     0      CP1  C
ATOM   4340 O    TRP C 273     -24.476  40.924 -11.983     1     0      CP1  O
ATOM   4341 N    TYR C 274     -22.774  40.841 -10.528     1     0      CP1  N
ATOM   4342 HN   TYR C 274     -22.256  40.380  -9.809     1     0      CP1  H
ATOM   4343 CA   TYR C 274     -22.283  42.177 -10.869     1     0      CP1  C
ATOM   4344 HA   TYR C 274     -23.169  42.795 -10.947     1     0      CP1  H
ATOM   4345 CB   TYR C 274     -21.412  42.757  -9.739     1     0      CP1  C
ATOM   4346 HB1  TYR C 274     -20.815  43.606 -10.138     1     0      CP1  H
ATOM   4347 HB2  TYR C 274     -22.047  43.159  -8.920     1     0      CP1  H
ATOM   4348 CG   TYR C 274     -20.420  41.785  -9.150     1     0      CP1  C
ATOM   4349 CD1  TYR C 274     -19.177  41.552  -9.769     1     0      CP1  C
ATOM   4350 HD1  TYR C 274     -18.939  42.048 -10.700     1     0      CP1  H
ATOM   4351 CE1  TYR C 274     -18.262  40.680  -9.216     1     0      CP1  C
ATOM   4352 HE1  TYR C 274     -17.313  40.499  -9.700     1     0      CP1  H
ATOM   4353 CZ   TYR C 274     -18.563  40.017  -8.025     1     0      CP1  C
ATOM   4354 OH   TYR C 274     -17.639  39.175  -7.460     1     0      CP1  O
ATOM   4355 HH   TYR C 274     -16.881  39.706  -7.209     1     0      CP1  H
ATOM   4356 CD2  TYR C 274     -20.705  41.104  -7.957     1     0      CP1  C
ATOM   4357 HD2  TYR C 274     -21.668  41.228  -7.481     1     0      CP1  H
ATOM   4358 CE2  TYR C 274     -19.774  40.216  -7.390     1     0      CP1  C
ATOM   4359 HE2  TYR C 274     -20.022  39.687  -6.482     1     0      CP1  H
ATOM   4360 C    TYR C 274     -21.565  42.250 -12.211     1     0      CP1  C
ATOM   4361 O    TYR C 274     -21.298  43.332 -12.720     1     0      CP1  O
ATOM   4362 N    LEU C 275     -21.287  41.085 -12.785     1     0      CP1  N
ATOM   4363 HN   LEU C 275     -21.501  40.202 -12.373     1     0      CP1  H
ATOM   4364 CA   LEU C 275     -20.638  40.997 -14.080     1     0      CP1  C
ATOM   4365 HA   LEU C 275     -20.232  41.980 -14.280     1     0      CP1  H
ATOM   4366 CB   LEU C 275     -19.542  39.938 -14.042     1     0      CP1  C
ATOM   4367 HB1  LEU C 275     -19.121  39.936 -13.010     1     0      CP1  H
ATOM   4368 HB2  LEU C 275     -20.002  38.936 -14.188     1     0      CP1  H
ATOM   4369 CG   LEU C 275     -18.360  40.074 -15.005     1     0      CP1  C
ATOM   4370 HG   LEU C 275     -17.401  39.925 -14.450     1     0      CP1  H
ATOM   4371 CD1  LEU C 275     -18.514  39.002 -16.049     1     0      CP1  C
ATOM   4372 HD11 LEU C 275     -17.707  39.079 -16.809     1     0      CP1  H
ATOM   4373 HD12 LEU C 275     -18.461  37.994 -15.585     1     0      CP1  H
ATOM   4374 HD13 LEU C 275     -19.490  39.099 -16.570     1     0      CP1  H
ATOM   4375 CD2  LEU C 275     -18.317  41.455 -15.661     1     0      CP1  C
ATOM   4376 HD21 LEU C 275     -17.439  41.532 -16.340     1     0      CP1  H
ATOM   4377 HD22 LEU C 275     -19.227  41.650 -16.264     1     0      CP1  H
ATOM   4378 HD23 LEU C 275     -18.230  42.250 -14.890     1     0      CP1  H
ATOM   4379 C    LEU C 275     -21.626  40.663 -15.213     1     0      CP1  C
ATOM   4380 O    LEU C 275     -21.263  40.719 -16.380     1     0      CP1  O
ATOM   4381 N    LEU C 276     -22.876  40.358 -14.871     1     0      CP1  N
ATOM   4382 HN   LEU C 276     -23.199  40.357 -13.927     1     0      CP1  H
ATOM   4383 CA   LEU C 276     -23.897  39.994 -15.856     1     0      CP1  C
ATOM   4384 HA   LEU C 276     -23.506  39.080 -16.284     1     0      CP1  H
ATOM   4385 CB   LEU C 276     -25.202  39.607 -15.163     1     0      CP1  C
ATOM   4386 HB1  LEU C 276     -25.447  40.422 -14.443     1     0      CP1  H
ATOM   4387 HB2  LEU C 276     -26.023  39.603 -15.914     1     0      CP1  H
ATOM   4388 CG   LEU C 276     -25.208  38.284 -14.392     1     0      CP1  C
ATOM   4389 HG   LEU C 276     -24.366  38.296 -13.658     1     0      CP1  H
ATOM   4390 CD1  LEU C 276     -26.536  38.138 -13.627     1     0      CP1  C
ATOM   4391 HD11 LEU C 276     -26.577  37.161 -13.100     1     0      CP1  H
ATOM   4392 HD12 LEU C 276     -26.644  38.946 -12.872     1     0      CP1  H
ATOM   4393 HD13 LEU C 276     -27.399  38.192 -14.325     1     0      CP1  H
ATOM   4394 CD2  LEU C 276     -24.974  37.125 -15.361     1     0      CP1  C
ATOM   4395 HD21 LEU C 276     -24.957  36.159 -14.811     1     0      CP1  H
ATOM   4396 HD22 LEU C 276     -25.774  37.063 -16.126     1     0      CP1  H
ATOM   4397 HD23 LEU C 276     -24.000  37.244 -15.882     1     0      CP1  H
ATOM   4398 C    LEU C 276     -24.199  40.956 -17.015     1     0      CP1  C
ATOM   4399 O    LEU C 276     -24.389  40.512 -18.141     1     0      CP1  O
ATOM   4400 N    PRO C 277     -24.318  42.269 -16.743     1     0      CP1  N
ATOM   4401 CD   PRO C 277     -24.319  42.977 -15.448     1     0      CP1  C
ATOM   4402 HD1  PRO C 277     -23.305  43.321 -15.141     1     0      CP1  H
ATOM   4403 HD2  PRO C 277     -24.761  42.372 -14.623     1     0      CP1  H
ATOM   4404 CA   PRO C 277     -24.602  43.196 -17.845     1     0      CP1  C
ATOM   4405 HA   PRO C 277     -25.543  42.935 -18.314     1     0      CP1  H
ATOM   4406 CB   PRO C 277     -24.689  44.546 -17.132     1     0      CP1  C
ATOM   4407 HB1  PRO C 277     -25.421  45.240 -17.603     1     0      CP1  H
ATOM   4408 HB2  PRO C 277     -23.701  45.048 -17.031     1     0      CP1  H
ATOM   4409 CG   PRO C 277     -25.194  44.158 -15.743     1     0      CP1  C
ATOM   4410 HG1  PRO C 277     -26.273  43.907 -15.742     1     0      CP1  H
ATOM   4411 HG2  PRO C 277     -25.025  44.942 -14.969     1     0      CP1  H
ATOM   4412 C    PRO C 277     -23.496  43.207 -18.910     1     0      CP1  C
ATOM   4413 O    PRO C 277     -23.766  43.353 -20.102     1     0      CP1  O
ATOM   4414 N    PHE C 278     -22.256  43.035 -18.465     1     0      CP1  N
ATOM   4415 HN   PHE C 278     -22.032  42.887 -17.503     1     0      CP1  H
ATOM   4416 CA   PHE C 278     -21.111  43.049 -19.352     1     0      CP1  C
ATOM   4417 HA   PHE C 278     -21.288  43.844 -20.067     1     0      CP1  H
ATOM   4418 CB   PHE C 278     -19.837  43.293 -18.547     1     0      CP1  C
ATOM   4419 HB1  PHE C 278     -19.748  42.511 -17.761     1     0      CP1  H
ATOM   4420 HB2  PHE C 278     -18.935  43.214 -19.191     1     0      CP1  H
ATOM   4421 CG   PHE C 278     -19.842  44.605 -17.844     1     0      CP1  C
ATOM   4422 CD1  PHE C 278     -19.971  44.669 -16.458     1     0      CP1  C
ATOM   4423 HD1  PHE C 278     -20.004  43.755 -15.881     1     0      CP1  H
ATOM   4424 CE1  PHE C 278     -20.064  45.892 -15.810     1     0      CP1  C
ATOM   4425 HE1  PHE C 278     -20.159  45.928 -14.734     1     0      CP1  H
ATOM   4426 CZ   PHE C 278     -20.028  47.070 -16.552     1     0      CP1  C
ATOM   4427 HZ   PHE C 278     -20.095  48.026 -16.052     1     0      CP1  H
ATOM   4428 CD2  PHE C 278     -19.801  45.787 -18.574     1     0      CP1  C
ATOM   4429 HD2  PHE C 278     -19.716  45.754 -19.651     1     0      CP1  H
ATOM   4430 CE2  PHE C 278     -19.896  47.018 -17.935     1     0      CP1  C
ATOM   4431 HE2  PHE C 278     -19.868  47.930 -18.516     1     0      CP1  H
ATOM   4432 C    PHE C 278     -21.023  41.773 -20.128     1     0      CP1  C
ATOM   4433 O    PHE C 278     -20.660  41.774 -21.291     1     0      CP1  O
ATOM   4434 N    TYR C 279     -21.332  40.685 -19.450     1     0      CP1  N
ATOM   4435 HN   TYR C 279     -21.576  40.721 -18.482     1     0      CP1  H
ATOM   4436 CA   TYR C 279     -21.349  39.358 -20.024     1     0      CP1  C
ATOM   4437 HA   TYR C 279     -20.382  39.186 -20.482     1     0      CP1  H
ATOM   4438 CB   TYR C 279     -21.732  38.375 -18.919     1     0      CP1  C
ATOM   4439 HB1  TYR C 279     -20.879  38.269 -18.214     1     0      CP1  H
ATOM   4440 HB2  TYR C 279     -22.596  38.758 -18.334     1     0      CP1  H
ATOM   4441 CG   TYR C 279     -22.061  36.979 -19.344     1     0      CP1  C
ATOM   4442 CD1  TYR C 279     -21.071  36.125 -19.829     1     0      CP1  C
ATOM   4443 HD1  TYR C 279     -20.087  36.514 -20.050     1     0      CP1  H
ATOM   4444 CE1  TYR C 279     -21.336  34.774 -20.056     1     0      CP1  C
ATOM   4445 HE1  TYR C 279     -20.565  34.118 -20.432     1     0      CP1  H
ATOM   4446 CZ   TYR C 279     -22.607  34.277 -19.801     1     0      CP1  C
ATOM   4447 OH   TYR C 279     -22.865  32.942 -19.967     1     0      CP1  O
ATOM   4448 HH   TYR C 279     -22.335  32.636 -20.705     1     0      CP1  H
ATOM   4449 CD2  TYR C 279     -23.335  36.457 -19.115     1     0      CP1  C
ATOM   4450 HD2  TYR C 279     -24.137  37.109 -18.797     1     0      CP1  H
ATOM   4451 CE2  TYR C 279     -23.613  35.109 -19.337     1     0      CP1  C
ATOM   4452 HE2  TYR C 279     -24.610  34.732 -19.166     1     0      CP1  H
ATOM   4453 C    TYR C 279     -22.398  39.321 -21.150     1     0      CP1  C
ATOM   4454 O    TYR C 279     -22.142  38.778 -22.227     1     0      CP1  O
ATOM   4455 N    ALA C 280     -23.571  39.888 -20.876     1     0      CP1  N
ATOM   4456 HN   ALA C 280     -23.777  40.308 -19.993     1     0      CP1  H
ATOM   4457 CA   ALA C 280     -24.644  39.935 -21.855     1     0      CP1  C
ATOM   4458 HA   ALA C 280     -24.909  38.936 -22.183     1     0      CP1  H
ATOM   4459 CB   ALA C 280     -25.869  40.588 -21.264     1     0      CP1  C
ATOM   4460 HB1  ALA C 280     -26.216  40.003 -20.385     1     0      CP1  H
ATOM   4461 HB2  ALA C 280     -25.644  41.621 -20.920     1     0      CP1  H
ATOM   4462 HB3  ALA C 280     -26.703  40.633 -21.997     1     0      CP1  H
ATOM   4463 C    ALA C 280     -24.202  40.699 -23.109     1     0      CP1  C
ATOM   4464 O    ALA C 280     -24.526  40.307 -24.227     1     0      CP1  O
ATOM   4465 N    ILE C 281     -23.492  41.806 -22.912     1     0      CP1  N
ATOM   4466 HN   ILE C 281     -23.234  42.160 -22.016     1     0      CP1  H
ATOM   4467 CA   ILE C 281     -23.025  42.606 -24.022     1     0      CP1  C
ATOM   4468 HA   ILE C 281     -23.892  42.873 -24.613     1     0      CP1  H
ATOM   4469 CB   ILE C 281     -22.334  43.887 -23.522     1     0      CP1  C
ATOM   4470 HB   ILE C 281     -21.759  43.561 -22.619     1     0      CP1  H
ATOM   4471 CG2  ILE C 281     -21.417  44.484 -24.595     1     0      CP1  C
ATOM   4472 HG21 ILE C 281     -20.809  45.312 -24.173     1     0      CP1  H
ATOM   4473 HG22 ILE C 281     -20.716  43.718 -24.988     1     0      CP1  H
ATOM   4474 HG23 ILE C 281     -22.009  44.886 -25.444     1     0      CP1  H
ATOM   4475 CG1  ILE C 281     -23.410  44.876 -23.052     1     0      CP1  C
ATOM   4476 HG11 ILE C 281     -23.965  45.274 -23.931     1     0      CP1  H
ATOM   4477 HG12 ILE C 281     -24.146  44.333 -22.416     1     0      CP1  H
ATOM   4478 CD   ILE C 281     -22.887  46.055 -22.241     1     0      CP1  C
ATOM   4479 HD1  ILE C 281     -23.731  46.688 -21.892     1     0      CP1  H
ATOM   4480 HD2  ILE C 281     -22.327  45.700 -21.349     1     0      CP1  H
ATOM   4481 HD3  ILE C 281     -22.211  46.690 -22.852     1     0      CP1  H
ATOM   4482 C    ILE C 281     -22.133  41.752 -24.910     1     0      CP1  C
ATOM   4483 O    ILE C 281     -22.383  41.652 -26.119     1     0      CP1  O
ATOM   4484 N    LEU C 282     -21.179  41.050 -24.297     1     0      CP1  N
ATOM   4485 HN   LEU C 282     -21.011  41.061 -23.313     1     0      CP1  H
ATOM   4486 CA   LEU C 282     -20.280  40.185 -25.048     1     0      CP1  C
ATOM   4487 HA   LEU C 282     -19.801  40.819 -25.782     1     0      CP1  H
ATOM   4488 CB   LEU C 282     -19.206  39.571 -24.139     1     0      CP1  C
ATOM   4489 HB1  LEU C 282     -18.601  40.413 -23.730     1     0      CP1  H
ATOM   4490 HB2  LEU C 282     -19.702  39.095 -23.264     1     0      CP1  H
ATOM   4491 CG   LEU C 282     -18.237  38.565 -24.794     1     0      CP1  C
ATOM   4492 HG   LEU C 282     -18.357  38.680 -25.898     1     0      CP1  H
ATOM   4493 CD1  LEU C 282     -16.808  38.844 -24.401     1     0      CP1  C
ATOM   4494 HD11 LEU C 282     -16.127  38.084 -24.841     1     0      CP1  H
ATOM   4495 HD12 LEU C 282     -16.492  39.846 -24.762     1     0      CP1  H
ATOM   4496 HD13 LEU C 282     -16.692  38.816 -23.297     1     0      CP1  H
ATOM   4497 CD2  LEU C 282     -18.613  37.127 -24.424     1     0      CP1  C
ATOM   4498 HD21 LEU C 282     -17.921  36.409 -24.915     1     0      CP1  H
ATOM   4499 HD22 LEU C 282     -18.554  36.957 -23.330     1     0      CP1  H
ATOM   4500 HD23 LEU C 282     -19.648  36.897 -24.759     1     0      CP1  H
ATOM   4501 C    LEU C 282     -21.016  39.079 -25.804     1     0      CP1  C
ATOM   4502 O    LEU C 282     -20.735  38.840 -26.974     1     0      CP1  O
ATOM   4503 N    ARG C 283     -21.951  38.417 -25.128     1     0      CP1  N
ATOM   4504 HN   ARG C 283     -22.153  38.662 -24.183     1     0      CP1  H
ATOM   4505 CA   ARG C 283     -22.725  37.319 -25.701     1     0      CP1  C
ATOM   4506 HA   ARG C 283     -22.024  36.580 -26.071     1     0      CP1  H
ATOM   4507 CB   ARG C 283     -23.613  36.694 -24.625     1     0      CP1  C
ATOM   4508 HB1  ARG C 283     -23.419  37.265 -23.685     1     0      CP1  H
ATOM   4509 HB2  ARG C 283     -24.682  36.872 -24.875     1     0      CP1  H
ATOM   4510 CG   ARG C 283     -23.342  35.233 -24.371     1     0      CP1  C
ATOM   4511 HG1  ARG C 283     -23.669  34.652 -25.261     1     0      CP1  H
ATOM   4512 HG2  ARG C 283     -22.241  35.076 -24.300     1     0      CP1  H
ATOM   4513 CD   ARG C 283     -23.981  34.739 -23.089     1     0      CP1  C
ATOM   4514 HD1  ARG C 283     -23.914  33.628 -23.046     1     0      CP1  H
ATOM   4515 HD2  ARG C 283     -23.475  35.162 -22.190     1     0      CP1  H
ATOM   4516 NE   ARG C 283     -25.387  35.114 -22.962     1     0      CP1  N
ATOM   4517 HE   ARG C 283     -25.640  35.902 -23.535     1     0      CP1  H
ATOM   4518 CZ   ARG C 283     -26.267  34.491 -22.173     1     0      CP1  C
ATOM   4519 NH1  ARG C 283     -27.524  34.920 -22.118     1     0      CP1  N
ATOM   4520 HH11 ARG C 283     -28.180  34.483 -21.518     1     0      CP1  H
ATOM   4521 HH12 ARG C 283     -27.723  35.775 -22.602     1     0      CP1  H
ATOM   4522 NH2  ARG C 283     -25.903  33.425 -21.459     1     0      CP1  N
ATOM   4523 HH21 ARG C 283     -26.582  32.919 -20.946     1     0      CP1  H
ATOM   4524 HH22 ARG C 283     -25.001  33.054 -21.636     1     0      CP1  H
ATOM   4525 C    ARG C 283     -23.575  37.759 -26.903     1     0      CP1  C
ATOM   4526 O    ARG C 283     -23.814  36.988 -27.811     1     0      CP1  O
ATOM   4527 N    SER C 284     -23.983  39.017 -26.922     1     0      CP1  N
ATOM   4528 HN   SER C 284     -23.776  39.677 -26.200     1     0      CP1  H
ATOM   4529 CA   SER C 284     -24.779  39.556 -28.010     1     0      CP1  C
ATOM   4530 HA   SER C 284     -25.572  38.832 -28.142     1     0      CP1  H
ATOM   4531 CB   SER C 284     -25.336  40.913 -27.608     1     0      CP1  C
ATOM   4532 HB1  SER C 284     -24.485  41.552 -27.278     1     0      CP1  H
ATOM   4533 HB2  SER C 284     -25.802  41.416 -28.485     1     0      CP1  H
ATOM   4534 OG   SER C 284     -26.247  40.743 -26.541     1     0      CP1  O
ATOM   4535 HG1  SER C 284     -26.847  41.499 -26.558     1     0      CP1  H
ATOM   4536 C    SER C 284     -24.052  39.686 -29.355     1     0      CP1  C
ATOM   4537 O    SER C 284     -24.704  39.911 -30.382     1     0      CP1  O
ATOM   4538 N    ILE C 285     -22.720  39.612 -29.356     1     0      CP1  N
ATOM   4539 HN   ILE C 285     -22.147  39.482 -28.550     1     0      CP1  H
ATOM   4540 CA   ILE C 285     -21.978  39.722 -30.604     1     0      CP1  C
ATOM   4541 HA   ILE C 285     -22.668  40.071 -31.361     1     0      CP1  H
ATOM   4542 CB   ILE C 285     -20.722  40.622 -30.495     1     0      CP1  C
ATOM   4543 HB   ILE C 285     -20.001  40.024 -29.882     1     0      CP1  H
ATOM   4544 CG2  ILE C 285     -20.203  40.952 -31.905     1     0      CP1  C
ATOM   4545 HG21 ILE C 285     -19.219  41.463 -31.850     1     0      CP1  H
ATOM   4546 HG22 ILE C 285     -20.068  40.027 -32.504     1     0      CP1  H
ATOM   4547 HG23 ILE C 285     -20.910  41.618 -32.443     1     0      CP1  H
ATOM   4548 CG1  ILE C 285     -21.001  41.905 -29.698     1     0      CP1  C
ATOM   4549 HG11 ILE C 285     -21.380  41.644 -28.685     1     0      CP1  H
ATOM   4550 HG12 ILE C 285     -20.044  42.458 -29.559     1     0      CP1  H
ATOM   4551 CD   ILE C 285     -21.981  42.868 -30.325     1     0      CP1  C
ATOM   4552 HD1  ILE C 285     -22.071  43.786 -29.704     1     0      CP1  H
ATOM   4553 HD2  ILE C 285     -21.642  43.167 -31.340     1     0      CP1  H
ATOM   4554 HD3  ILE C 285     -22.989  42.411 -30.410     1     0      CP1  H
ATOM   4555 C    ILE C 285     -21.523  38.329 -31.029     1     0      CP1  C
ATOM   4556 O    ILE C 285     -20.648  37.742 -30.407     1     0      CP1  O
ATOM   4557 N    PRO C 286     -22.089  37.798 -32.123     1     0      CP1  N
ATOM   4558 CD   PRO C 286     -23.168  38.383 -32.947     1     0      CP1  C
ATOM   4559 HD1  PRO C 286     -22.957  39.436 -33.243     1     0      CP1  H
ATOM   4560 HD2  PRO C 286     -24.162  38.341 -32.444     1     0      CP1  H
ATOM   4561 CA   PRO C 286     -21.718  36.460 -32.606     1     0      CP1  C
ATOM   4562 HA   PRO C 286     -21.807  35.770 -31.775     1     0      CP1  H
ATOM   4563 CB   PRO C 286     -22.842  36.132 -33.595     1     0      CP1  C
ATOM   4564 HB1  PRO C 286     -23.751  35.719 -33.102     1     0      CP1  H
ATOM   4565 HB2  PRO C 286     -22.516  35.455 -34.417     1     0      CP1  H
ATOM   4566 CG   PRO C 286     -23.169  37.487 -34.174     1     0      CP1  C
ATOM   4567 HG1  PRO C 286     -24.144  37.476 -34.700     1     0      CP1  H
ATOM   4568 HG2  PRO C 286     -22.398  37.848 -34.893     1     0      CP1  H
ATOM   4569 C    PRO C 286     -20.320  36.319 -33.229     1     0      CP1  C
ATOM   4570 O    PRO C 286     -20.104  35.500 -34.110     1     0      CP1  O
ATOM   4571 N    ASP C 287     -19.363  37.094 -32.743     1     0      CP1  N
ATOM   4572 HN   ASP C 287     -19.482  37.771 -32.022     1     0      CP1  H
ATOM   4573 CA   ASP C 287     -17.991  37.025 -33.239     1     0      CP1  C
ATOM   4574 HA   ASP C 287     -17.832  36.052 -33.691     1     0      CP1  H
ATOM   4575 CB   ASP C 287     -17.708  38.180 -34.213     1     0      CP1  C
ATOM   4576 HB1  ASP C 287     -18.353  38.069 -35.108     1     0      CP1  H
ATOM   4577 HB2  ASP C 287     -17.935  39.155 -33.739     1     0      CP1  H
ATOM   4578 CG   ASP C 287     -16.266  38.199 -34.691     1     0      CP1  C
ATOM   4579 OD1  ASP C 287     -15.833  37.232 -35.350     1     0      CP1  O
ATOM   4580 OD2  ASP C 287     -15.549  39.169 -34.388     1     0      CP1  O
ATOM   4581 C    ASP C 287     -17.068  37.103 -32.024     1     0      CP1  C
ATOM   4582 O    ASP C 287     -17.287  37.904 -31.121     1     0      CP1  O
ATOM   4583 N    LYS C 288     -16.063  36.239 -31.999     1     0      CP1  N
ATOM   4584 HN   LYS C 288     -15.909  35.579 -32.732     1     0      CP1  H
ATOM   4585 CA   LYS C 288     -15.109  36.182 -30.909     1     0      CP1  C
ATOM   4586 HA   LYS C 288     -15.682  35.921 -30.027     1     0      CP1  H
ATOM   4587 CB   LYS C 288     -14.075  35.086 -31.178     1     0      CP1  C
ATOM   4588 HB1  LYS C 288     -14.606  34.109 -31.103     1     0      CP1  H
ATOM   4589 HB2  LYS C 288     -13.723  35.171 -32.231     1     0      CP1  H
ATOM   4590 CG   LYS C 288     -12.903  35.091 -30.214     1     0      CP1  C
ATOM   4591 HG1  LYS C 288     -12.141  35.822 -30.570     1     0      CP1  H
ATOM   4592 HG2  LYS C 288     -13.256  35.439 -29.216     1     0      CP1  H
ATOM   4593 CD   LYS C 288     -12.285  33.735 -30.116     1     0      CP1  C
ATOM   4594 HD1  LYS C 288     -13.089  32.997 -29.893     1     0      CP1  H
ATOM   4595 HD2  LYS C 288     -11.860  33.475 -31.113     1     0      CP1  H
ATOM   4596 CE   LYS C 288     -11.225  33.720 -29.062     1     0      CP1  C
ATOM   4597 HE1  LYS C 288     -10.491  34.538 -29.235     1     0      CP1  H
ATOM   4598 HE2  LYS C 288     -11.674  33.858 -28.054     1     0      CP1  H
ATOM   4599 NZ   LYS C 288     -10.485  32.443 -29.057     1     0      CP1  N
ATOM   4600 HZ1  LYS C 288      -9.680  32.501 -28.401     1     0      CP1  H
ATOM   4601 HZ2  LYS C 288     -11.120  31.675 -28.759     1     0      CP1  H
ATOM   4602 HZ3  LYS C 288     -10.135  32.243 -30.016     1     0      CP1  H
ATOM   4603 C    LYS C 288     -14.411  37.518 -30.623     1     0      CP1  C
ATOM   4604 O    LYS C 288     -14.572  38.089 -29.538     1     0      CP1  O
ATOM   4605 N    LEU C 289     -13.659  38.017 -31.602     1     0      CP1  N
ATOM   4606 HN   LEU C 289     -13.536  37.584 -32.493     1     0      CP1  H
ATOM   4607 CA   LEU C 289     -12.939  39.268 -31.442     1     0      CP1  C
ATOM   4608 HA   LEU C 289     -12.282  39.118 -30.595     1     0      CP1  H
ATOM   4609 CB   LEU C 289     -12.094  39.577 -32.684     1     0      CP1  C
ATOM   4610 HB1  LEU C 289     -11.316  38.783 -32.758     1     0      CP1  H
ATOM   4611 HB2  LEU C 289     -12.730  39.470 -33.590     1     0      CP1  H
ATOM   4612 CG   LEU C 289     -11.385  40.937 -32.711     1     0      CP1  C
ATOM   4613 HG   LEU C 289     -12.150  41.714 -32.471     1     0      CP1  H
ATOM   4614 CD1  LEU C 289     -10.265  40.984 -31.682     1     0      CP1  C
ATOM   4615 HD11 LEU C 289      -9.724  41.953 -31.739     1     0      CP1  H
ATOM   4616 HD12 LEU C 289     -10.673  40.871 -30.654     1     0      CP1  H
ATOM   4617 HD13 LEU C 289      -9.533  40.168 -31.861     1     0      CP1  H
ATOM   4618 CD2  LEU C 289     -10.839  41.227 -34.107     1     0      CP1  C
ATOM   4619 HD21 LEU C 289     -10.342  42.221 -34.128     1     0      CP1  H
ATOM   4620 HD22 LEU C 289     -10.091  40.471 -34.420     1     0      CP1  H
ATOM   4621 HD23 LEU C 289     -11.663  41.234 -34.853     1     0      CP1  H
ATOM   4622 C    LEU C 289     -13.834  40.453 -31.124     1     0      CP1  C
ATOM   4623 O    LEU C 289     -13.581  41.193 -30.177     1     0      CP1  O
ATOM   4624 N    LEU C 290     -14.887  40.625 -31.901     1     0      CP1  N
ATOM   4625 HN   LEU C 290     -15.139  40.018 -32.652     1     0      CP1  H
ATOM   4626 CA   LEU C 290     -15.784  41.745 -31.715     1     0      CP1  C
ATOM   4627 HA   LEU C 290     -15.154  42.625 -31.684     1     0      CP1  H
ATOM   4628 CB   LEU C 290     -16.737  41.853 -32.893     1     0      CP1  C
ATOM   4629 HB1  LEU C 290     -17.212  40.854 -33.024     1     0      CP1  H
ATOM   4630 HB2  LEU C 290     -17.560  42.553 -32.629     1     0      CP1  H
ATOM   4631 CG   LEU C 290     -16.040  42.267 -34.190     1     0      CP1  C
ATOM   4632 HG   LEU C 290     -15.167  41.597 -34.379     1     0      CP1  H
ATOM   4633 CD1  LEU C 290     -17.033  42.146 -35.339     1     0      CP1  C
ATOM   4634 HD11 LEU C 290     -16.571  42.486 -36.291     1     0      CP1  H
ATOM   4635 HD12 LEU C 290     -17.358  41.091 -35.466     1     0      CP1  H
ATOM   4636 HD13 LEU C 290     -17.932  42.769 -35.148     1     0      CP1  H
ATOM   4637 CD2  LEU C 290     -15.520  43.699 -34.069     1     0      CP1  C
ATOM   4638 HD21 LEU C 290     -14.996  43.999 -35.002     1     0      CP1  H
ATOM   4639 HD22 LEU C 290     -16.344  44.421 -33.898     1     0      CP1  H
ATOM   4640 HD23 LEU C 290     -14.802  43.782 -33.225     1     0      CP1  H
ATOM   4641 C    LEU C 290     -16.544  41.686 -30.420     1     0      CP1  C
ATOM   4642 O    LEU C 290     -16.908  42.724 -29.865     1     0      CP1  O
ATOM   4643 N    GLY C 291     -16.796  40.469 -29.952     1     0      CP1  N
ATOM   4644 HN   GLY C 291     -16.529  39.633 -30.429     1     0      CP1  H
ATOM   4645 CA   GLY C 291     -17.489  40.278 -28.693     1     0      CP1  C
ATOM   4646 HA1  GLY C 291     -17.603  39.216 -28.526     1     0      CP1  H
ATOM   4647 HA2  GLY C 291     -18.422  40.825 -28.727     1     0      CP1  H
ATOM   4648 C    GLY C 291     -16.656  40.845 -27.558     1     0      CP1  C
ATOM   4649 O    GLY C 291     -17.151  41.647 -26.770     1     0      CP1  O
ATOM   4650 N    VAL C 292     -15.374  40.487 -27.508     1     0      CP1  N
ATOM   4651 HN   VAL C 292     -14.922  39.872 -28.149     1     0      CP1  H
ATOM   4652 CA   VAL C 292     -14.513  40.999 -26.460     1     0      CP1  C
ATOM   4653 HA   VAL C 292     -15.054  40.868 -25.531     1     0      CP1  H
ATOM   4654 CB   VAL C 292     -13.217  40.139 -26.225     1     0      CP1  C
ATOM   4655 HB   VAL C 292     -13.096  40.006 -25.122     1     0      CP1  H
ATOM   4656 CG1  VAL C 292     -13.315  38.784 -26.859     1     0      CP1  C
ATOM   4657 HG11 VAL C 292     -12.370  38.218 -26.708     1     0      CP1  H
ATOM   4658 HG12 VAL C 292     -14.135  38.182 -26.415     1     0      CP1  H
ATOM   4659 HG13 VAL C 292     -13.491  38.874 -27.952     1     0      CP1  H
ATOM   4660 CG2  VAL C 292     -11.972  40.869 -26.623     1     0      CP1  C
ATOM   4661 HG21 VAL C 292     -11.078  40.225 -26.484     1     0      CP1  H
ATOM   4662 HG22 VAL C 292     -12.022  41.173 -27.691     1     0      CP1  H
ATOM   4663 HG23 VAL C 292     -11.827  41.781 -26.008     1     0      CP1  H
ATOM   4664 C    VAL C 292     -14.198  42.495 -26.603     1     0      CP1  C
ATOM   4665 O    VAL C 292     -14.069  43.187 -25.595     1     0      CP1  O
ATOM   4666 N    ILE C 293     -14.127  43.008 -27.832     1     0      CP1  N
ATOM   4667 HN   ILE C 293     -14.251  42.484 -28.672     1     0      CP1  H
ATOM   4668 CA   ILE C 293     -13.850  44.438 -28.048     1     0      CP1  C
ATOM   4669 HA   ILE C 293     -13.015  44.694 -27.408     1     0      CP1  H
ATOM   4670 CB   ILE C 293     -13.562  44.761 -29.553     1     0      CP1  C
ATOM   4671 HB   ILE C 293     -14.300  44.139 -30.119     1     0      CP1  H
ATOM   4672 CG2  ILE C 293     -13.697  46.287 -29.847     1     0      CP1  C
ATOM   4673 HG21 ILE C 293     -13.645  46.481 -30.939     1     0      CP1  H
ATOM   4674 HG22 ILE C 293     -14.671  46.676 -29.482     1     0      CP1  H
ATOM   4675 HG23 ILE C 293     -12.884  46.860 -29.354     1     0      CP1  H
ATOM   4676 CG1  ILE C 293     -12.172  44.267 -29.949     1     0      CP1  C
ATOM   4677 HG11 ILE C 293     -11.402  44.762 -29.316     1     0      CP1  H
ATOM   4678 HG12 ILE C 293     -12.108  43.173 -29.750     1     0      CP1  H
ATOM   4679 CD   ILE C 293     -11.861  44.513 -31.410     1     0      CP1  C
ATOM   4680 HD1  ILE C 293     -10.867  44.088 -31.670     1     0      CP1  H
ATOM   4681 HD2  ILE C 293     -12.625  44.034 -32.059     1     0      CP1  H
ATOM   4682 HD3  ILE C 293     -11.839  45.600 -31.635     1     0      CP1  H
ATOM   4683 C    ILE C 293     -15.035  45.284 -27.588     1     0      CP1  C
ATOM   4684 O    ILE C 293     -14.863  46.316 -26.945     1     0      CP1  O
ATOM   4685 N    THR C 294     -16.235  44.870 -27.976     1     0      CP1  N
ATOM   4686 HN   THR C 294     -16.392  44.056 -28.534     1     0      CP1  H
ATOM   4687 CA   THR C 294     -17.443  45.585 -27.611     1     0      CP1  C
ATOM   4688 HA   THR C 294     -17.279  46.614 -27.903     1     0      CP1  H
ATOM   4689 CB   THR C 294     -18.691  44.962 -28.308     1     0      CP1  C
ATOM   4690 HB   THR C 294     -18.737  43.898 -27.969     1     0      CP1  H
ATOM   4691 OG1  THR C 294     -18.495  44.969 -29.723     1     0      CP1  O
ATOM   4692 HG1  THR C 294     -17.545  44.869 -29.851     1     0      CP1  H
ATOM   4693 CG2  THR C 294     -19.945  45.759 -28.010     1     0      CP1  C
ATOM   4694 HG21 THR C 294     -20.844  45.247 -28.414     1     0      CP1  H
ATOM   4695 HG22 THR C 294     -20.081  45.872 -26.913     1     0      CP1  H
ATOM   4696 HG23 THR C 294     -19.891  46.774 -28.460     1     0      CP1  H
ATOM   4697 C    THR C 294     -17.642  45.589 -26.092     1     0      CP1  C
ATOM   4698 O    THR C 294     -18.097  46.576 -25.525     1     0      CP1  O
ATOM   4699 N    MET C 295     -17.310  44.481 -25.435     1     0      CP1  N
ATOM   4700 HN   MET C 295     -16.939  43.652 -25.848     1     0      CP1  H
ATOM   4701 CA   MET C 295     -17.478  44.409 -23.996     1     0      CP1  C
ATOM   4702 HA   MET C 295     -18.499  44.699 -23.780     1     0      CP1  H
ATOM   4703 CB   MET C 295     -17.259  42.997 -23.477     1     0      CP1  C
ATOM   4704 HB1  MET C 295     -18.148  42.397 -23.783     1     0      CP1  H
ATOM   4705 HB2  MET C 295     -16.384  42.544 -23.996     1     0      CP1  H
ATOM   4706 CG   MET C 295     -17.108  42.996 -21.959     1     0      CP1  C
ATOM   4707 HG1  MET C 295     -17.132  44.034 -21.568     1     0      CP1  H
ATOM   4708 HG2  MET C 295     -17.957  42.443 -21.500     1     0      CP1  H
ATOM   4709 SD   MET C 295     -15.609  42.262 -21.404     1     0      CP1  S
ATOM   4710 CE   MET C 295     -15.628  40.714 -22.174     1     0      CP1  C
ATOM   4711 HE1  MET C 295     -14.727  40.124 -21.900     1     0      CP1  H
ATOM   4712 HE2  MET C 295     -16.524  40.130 -21.873     1     0      CP1  H
ATOM   4713 HE3  MET C 295     -15.644  40.818 -23.280     1     0      CP1  H
ATOM   4714 C    MET C 295     -16.555  45.399 -23.278     1     0      CP1  C
ATOM   4715 O    MET C 295     -16.991  46.122 -22.389     1     0      CP1  O
ATOM   4716 N    PHE C 296     -15.289  45.437 -23.677     1     0      CP1  N
ATOM   4717 HN   PHE C 296     -14.904  44.849 -24.387     1     0      CP1  H
ATOM   4718 CA   PHE C 296     -14.343  46.367 -23.089     1     0      CP1  C
ATOM   4719 HA   PHE C 296     -14.414  46.238 -22.016     1     0      CP1  H
ATOM   4720 CB   PHE C 296     -12.928  46.080 -23.586     1     0      CP1  C
ATOM   4721 HB1  PHE C 296     -12.979  45.705 -24.631     1     0      CP1  H
ATOM   4722 HB2  PHE C 296     -12.313  47.006 -23.600     1     0      CP1  H
ATOM   4723 CG   PHE C 296     -12.222  45.022 -22.792     1     0      CP1  C
ATOM   4724 CD1  PHE C 296     -11.951  43.777 -23.342     1     0      CP1  C
ATOM   4725 HD1  PHE C 296     -12.195  43.585 -24.378     1     0      CP1  H
ATOM   4726 CE1  PHE C 296     -11.377  42.767 -22.588     1     0      CP1  C
ATOM   4727 HE1  PHE C 296     -11.174  41.806 -23.038     1     0      CP1  H
ATOM   4728 CZ   PHE C 296     -11.059  42.987 -21.268     1     0      CP1  C
ATOM   4729 HZ   PHE C 296     -10.608  42.202 -20.678     1     0      CP1  H
ATOM   4730 CD2  PHE C 296     -11.890  45.245 -21.460     1     0      CP1  C
ATOM   4731 HD2  PHE C 296     -12.100  46.202 -21.004     1     0      CP1  H
ATOM   4732 CE2  PHE C 296     -11.310  44.229 -20.695     1     0      CP1  C
ATOM   4733 HE2  PHE C 296     -11.059  44.411 -19.659     1     0      CP1  H
ATOM   4734 C    PHE C 296     -14.739  47.807 -23.394     1     0      CP1  C
ATOM   4735 O    PHE C 296     -14.571  48.706 -22.553     1     0      CP1  O
ATOM   4736 N    ALA C 297     -15.314  48.017 -24.577     1     0      CP1  N
ATOM   4737 HN   ALA C 297     -15.493  47.287 -25.236     1     0      CP1  H
ATOM   4738 CA   ALA C 297     -15.727  49.350 -24.993     1     0      CP1  C
ATOM   4739 HA   ALA C 297     -14.925  50.066 -24.855     1     0      CP1  H
ATOM   4740 CB   ALA C 297     -16.103  49.365 -26.489     1     0      CP1  C
ATOM   4741 HB1  ALA C 297     -15.226  49.056 -27.097     1     0      CP1  H
ATOM   4742 HB2  ALA C 297     -16.932  48.655 -26.700     1     0      CP1  H
ATOM   4743 HB3  ALA C 297     -16.412  50.379 -26.823     1     0      CP1  H
ATOM   4744 C    ALA C 297     -16.887  49.834 -24.134     1     0      CP1  C
ATOM   4745 O    ALA C 297     -17.070  51.041 -23.960     1     0      CP1  O
ATOM   4746 N    ALA C 298     -17.676  48.894 -23.620     1     0      CP1  N
ATOM   4747 HN   ALA C 298     -17.537  47.917 -23.782     1     0      CP1  H
ATOM   4748 CA   ALA C 298     -18.812  49.232 -22.774     1     0      CP1  C
ATOM   4749 HA   ALA C 298     -19.466  49.946 -23.261     1     0      CP1  H
ATOM   4750 CB   ALA C 298     -19.654  47.994 -22.456     1     0      CP1  C
ATOM   4751 HB1  ALA C 298     -20.041  47.554 -23.400     1     0      CP1  H
ATOM   4752 HB2  ALA C 298     -19.046  47.219 -21.941     1     0      CP1  H
ATOM   4753 HB3  ALA C 298     -20.525  48.245 -21.812     1     0      CP1  H
ATOM   4754 C    ALA C 298     -18.316  49.907 -21.486     1     0      CP1  C
ATOM   4755 O    ALA C 298     -19.039  50.680 -20.869     1     0      CP1  O
ATOM   4756 N    ILE C 299     -17.084  49.612 -21.086     1     0      CP1  N
ATOM   4757 HN   ILE C 299     -16.475  48.962 -21.535     1     0      CP1  H
ATOM   4758 CA   ILE C 299     -16.514  50.247 -19.912     1     0      CP1  C
ATOM   4759 HA   ILE C 299     -17.343  50.504 -19.265     1     0      CP1  H
ATOM   4760 CB   ILE C 299     -15.519  49.320 -19.198     1     0      CP1  C
ATOM   4761 HB   ILE C 299     -14.866  48.926 -20.017     1     0      CP1  H
ATOM   4762 CG2  ILE C 299     -14.794  50.088 -18.110     1     0      CP1  C
ATOM   4763 HG21 ILE C 299     -13.965  49.481 -17.690     1     0      CP1  H
ATOM   4764 HG22 ILE C 299     -14.355  51.025 -18.512     1     0      CP1  H
ATOM   4765 HG23 ILE C 299     -15.485  50.352 -17.282     1     0      CP1  H
ATOM   4766 CG1  ILE C 299     -16.250  48.116 -18.595     1     0      CP1  C
ATOM   4767 HG11 ILE C 299     -16.966  48.462 -17.816     1     0      CP1  H
ATOM   4768 HG12 ILE C 299     -16.847  47.619 -19.394     1     0      CP1  H
ATOM   4769 CD   ILE C 299     -15.310  47.087 -17.990     1     0      CP1  C
ATOM   4770 HD1  ILE C 299     -15.884  46.210 -17.620     1     0      CP1  H
ATOM   4771 HD2  ILE C 299     -14.580  46.730 -18.748     1     0      CP1  H
ATOM   4772 HD3  ILE C 299     -14.748  47.516 -17.134     1     0      CP1  H
ATOM   4773 C    ILE C 299     -15.821  51.571 -20.296     1     0      CP1  C
ATOM   4774 O    ILE C 299     -16.067  52.609 -19.682     1     0      CP1  O
ATOM   4775 N    LEU C 300     -15.011  51.545 -21.350     1     0      CP1  N
ATOM   4776 HN   LEU C 300     -14.828  50.737 -21.907     1     0      CP1  H
ATOM   4777 CA   LEU C 300     -14.302  52.747 -21.785     1     0      CP1  C
ATOM   4778 HA   LEU C 300     -13.776  53.094 -20.905     1     0      CP1  H
ATOM   4779 CB   LEU C 300     -13.294  52.407 -22.881     1     0      CP1  C
ATOM   4780 HB1  LEU C 300     -13.875  52.061 -23.767     1     0      CP1  H
ATOM   4781 HB2  LEU C 300     -12.776  53.339 -23.198     1     0      CP1  H
ATOM   4782 CG   LEU C 300     -12.279  51.330 -22.508     1     0      CP1  C
ATOM   4783 HG   LEU C 300     -12.847  50.434 -22.160     1     0      CP1  H
ATOM   4784 CD1  LEU C 300     -11.442  50.952 -23.735     1     0      CP1  C
ATOM   4785 HD11 LEU C 300     -10.668  50.203 -23.463     1     0      CP1  H
ATOM   4786 HD12 LEU C 300     -12.086  50.516 -24.529     1     0      CP1  H
ATOM   4787 HD13 LEU C 300     -10.929  51.845 -24.151     1     0      CP1  H
ATOM   4788 CD2  LEU C 300     -11.394  51.809 -21.351     1     0      CP1  C
ATOM   4789 HD21 LEU C 300     -10.667  51.017 -21.067     1     0      CP1  H
ATOM   4790 HD22 LEU C 300     -10.815  52.714 -21.625     1     0      CP1  H
ATOM   4791 HD23 LEU C 300     -12.014  52.047 -20.460     1     0      CP1  H
ATOM   4792 C    LEU C 300     -15.195  53.886 -22.266     1     0      CP1  C
ATOM   4793 O    LEU C 300     -14.805  55.047 -22.196     1     0      CP1  O
ATOM   4794 N    VAL C 301     -16.405  53.571 -22.721     1     0      CP1  N
ATOM   4795 HN   VAL C 301     -16.794  52.654 -22.753     1     0      CP1  H
ATOM   4796 CA   VAL C 301     -17.285  54.617 -23.230     1     0      CP1  C
ATOM   4797 HA   VAL C 301     -16.728  55.153 -23.988     1     0      CP1  H
ATOM   4798 CB   VAL C 301     -18.504  54.015 -23.986     1     0      CP1  C
ATOM   4799 HB   VAL C 301     -18.110  53.285 -24.735     1     0      CP1  H
ATOM   4800 CG1  VAL C 301     -19.453  53.278 -23.038     1     0      CP1  C
ATOM   4801 HG11 VAL C 301     -20.333  52.892 -23.596     1     0      CP1  H
ATOM   4802 HG12 VAL C 301     -18.959  52.408 -22.558     1     0      CP1  H
ATOM   4803 HG13 VAL C 301     -19.823  53.961 -22.243     1     0      CP1  H
ATOM   4804 CG2  VAL C 301     -19.199  55.080 -24.789     1     0      CP1  C
ATOM   4805 HG21 VAL C 301     -20.094  54.665 -25.300     1     0      CP1  H
ATOM   4806 HG22 VAL C 301     -19.527  55.914 -24.131     1     0      CP1  H
ATOM   4807 HG23 VAL C 301     -18.529  55.495 -25.571     1     0      CP1  H
ATOM   4808 C    VAL C 301     -17.679  55.628 -22.149     1     0      CP1  C
ATOM   4809 O    VAL C 301     -18.097  56.753 -22.459     1     0      CP1  O
ATOM   4810 N    LEU C 302     -17.486  55.242 -20.886     1     0      CP1  N
ATOM   4811 HN   LEU C 302     -17.142  54.341 -20.630     1     0      CP1  H
ATOM   4812 CA   LEU C 302     -17.768  56.124 -19.749     1     0      CP1  C
ATOM   4813 HA   LEU C 302     -18.792  56.461 -19.848     1     0      CP1  H
ATOM   4814 CB   LEU C 302     -17.510  55.387 -18.423     1     0      CP1  C
ATOM   4815 HB1  LEU C 302     -16.689  54.657 -18.607     1     0      CP1  H
ATOM   4816 HB2  LEU C 302     -17.116  56.112 -17.677     1     0      CP1  H
ATOM   4817 CG   LEU C 302     -18.593  54.575 -17.690     1     0      CP1  C
ATOM   4818 HG   LEU C 302     -19.193  55.273 -17.058     1     0      CP1  H
ATOM   4819 CD1  LEU C 302     -19.487  53.824 -18.639     1     0      CP1  C
ATOM   4820 HD11 LEU C 302     -20.225  53.212 -18.077     1     0      CP1  H
ATOM   4821 HD12 LEU C 302     -20.044  54.529 -19.293     1     0      CP1  H
ATOM   4822 HD13 LEU C 302     -18.891  53.143 -19.284     1     0      CP1  H
ATOM   4823 CD2  LEU C 302     -17.901  53.573 -16.763     1     0      CP1  C
ATOM   4824 HD21 LEU C 302     -18.656  52.981 -16.202     1     0      CP1  H
ATOM   4825 HD22 LEU C 302     -17.268  52.861 -17.329     1     0      CP1  H
ATOM   4826 HD23 LEU C 302     -17.259  54.103 -16.027     1     0      CP1  H
ATOM   4827 C    LEU C 302     -16.861  57.366 -19.816     1     0      CP1  C
ATOM   4828 O    LEU C 302     -17.212  58.432 -19.305     1     0      CP1  O
ATOM   4829 N    LEU C 303     -15.718  57.228 -20.484     1     0      CP1  N
ATOM   4830 HN   LEU C 303     -15.455  56.378 -20.936     1     0      CP1  H
ATOM   4831 CA   LEU C 303     -14.742  58.305 -20.618     1     0      CP1  C
ATOM   4832 HA   LEU C 303     -14.658  58.746 -19.633     1     0      CP1  H
ATOM   4833 CB   LEU C 303     -13.411  57.724 -21.109     1     0      CP1  C
ATOM   4834 HB1  LEU C 303     -13.617  57.195 -22.068     1     0      CP1  H
ATOM   4835 HB2  LEU C 303     -12.722  58.560 -21.360     1     0      CP1  H
ATOM   4836 CG   LEU C 303     -12.677  56.738 -20.198     1     0      CP1  C
ATOM   4837 HG   LEU C 303     -13.396  55.936 -19.903     1     0      CP1  H
ATOM   4838 CD1  LEU C 303     -11.486  56.108 -20.940     1     0      CP1  C
ATOM   4839 HD11 LEU C 303     -10.922  55.428 -20.266     1     0      CP1  H
ATOM   4840 HD12 LEU C 303     -11.837  55.520 -21.815     1     0      CP1  H
ATOM   4841 HD13 LEU C 303     -10.789  56.894 -21.301     1     0      CP1  H
ATOM   4842 CD2  LEU C 303     -12.215  57.461 -18.914     1     0      CP1  C
ATOM   4843 HD21 LEU C 303     -11.696  56.749 -18.236     1     0      CP1  H
ATOM   4844 HD22 LEU C 303     -11.509  58.286 -19.140     1     0      CP1  H
ATOM   4845 HD23 LEU C 303     -13.087  57.885 -18.371     1     0      CP1  H
ATOM   4846 C    LEU C 303     -15.177  59.412 -21.585     1     0      CP1  C
ATOM   4847 O    LEU C 303     -14.640  60.520 -21.565     1     0      CP1  O
ATOM   4848 N    VAL C 304     -16.170  59.098 -22.411     1     0      CP1  N
ATOM   4849 HN   VAL C 304     -16.624  58.212 -22.359     1     0      CP1  H
ATOM   4850 CA   VAL C 304     -16.688  59.981 -23.448     1     0      CP1  C
ATOM   4851 HA   VAL C 304     -15.823  60.511 -23.826     1     0      CP1  H
ATOM   4852 CB   VAL C 304     -17.254  59.066 -24.572     1     0      CP1  C
ATOM   4853 HB   VAL C 304     -17.210  58.012 -24.203     1     0      CP1  H
ATOM   4854 CG1  VAL C 304     -18.676  59.381 -24.915     1     0      CP1  C
ATOM   4855 HG11 VAL C 304     -19.025  58.731 -25.746     1     0      CP1  H
ATOM   4856 HG12 VAL C 304     -19.353  59.208 -24.053     1     0      CP1  H
ATOM   4857 HG13 VAL C 304     -18.777  60.439 -25.240     1     0      CP1  H
ATOM   4858 CG2  VAL C 304     -16.332  59.058 -25.757     1     0      CP1  C
ATOM   4859 HG21 VAL C 304     -16.752  58.438 -26.577     1     0      CP1  H
ATOM   4860 HG22 VAL C 304     -16.181  60.090 -26.141     1     0      CP1  H
ATOM   4861 HG23 VAL C 304     -15.340  58.636 -25.492     1     0      CP1  H
ATOM   4862 C    VAL C 304     -17.707  61.032 -22.987     1     0      CP1  C
ATOM   4863 O    VAL C 304     -17.813  62.113 -23.563     1     0      CP1  O
ATOM   4864 N    LEU C 305     -18.373  60.748 -21.878     1     0      CP1  N
ATOM   4865 HN   LEU C 305     -18.211  59.929 -21.331     1     0      CP1  H
ATOM   4866 CA   LEU C 305     -19.415  61.621 -21.355     1     0      CP1  C
ATOM   4867 HA   LEU C 305     -20.201  61.538 -22.095     1     0      CP1  H
ATOM   4868 CB   LEU C 305     -19.991  61.008 -20.087     1     0      CP1  C
ATOM   4869 HB1  LEU C 305     -19.715  59.928 -20.089     1     0      CP1  H
ATOM   4870 HB2  LEU C 305     -19.480  61.454 -19.205     1     0      CP1  H
ATOM   4871 CG   LEU C 305     -21.497  61.091 -19.880     1     0      CP1  C
ATOM   4872 HG   LEU C 305     -21.737  62.019 -19.307     1     0      CP1  H
ATOM   4873 CD1  LEU C 305     -22.271  61.083 -21.190     1     0      CP1  C
ATOM   4874 HD11 LEU C 305     -23.365  61.096 -20.996     1     0      CP1  H
ATOM   4875 HD12 LEU C 305     -22.014  61.974 -21.802     1     0      CP1  H
ATOM   4876 HD13 LEU C 305     -22.034  60.172 -21.780     1     0      CP1  H
ATOM   4877 CD2  LEU C 305     -21.880  59.909 -19.032     1     0      CP1  C
ATOM   4878 HD21 LEU C 305     -22.972  59.919 -18.826     1     0      CP1  H
ATOM   4879 HD22 LEU C 305     -21.641  58.950 -19.534     1     0      CP1  H
ATOM   4880 HD23 LEU C 305     -21.343  59.938 -18.059     1     0      CP1  H
ATOM   4881 C    LEU C 305     -19.107  63.109 -21.174     1     0      CP1  C
ATOM   4882 O    LEU C 305     -19.979  63.939 -21.377     1     0      CP1  O
ATOM   4883 N    PRO C 306     -17.884  63.471 -20.753     1     0      CP1  N
ATOM   4884 CD   PRO C 306     -16.770  62.676 -20.210     1     0      CP1  C
ATOM   4885 HD1  PRO C 306     -16.053  62.343 -20.994     1     0      CP1  H
ATOM   4886 HD2  PRO C 306     -17.113  61.787 -19.632     1     0      CP1  H
ATOM   4887 CA   PRO C 306     -17.617  64.906 -20.598     1     0      CP1  C
ATOM   4888 HA   PRO C 306     -18.320  65.345 -19.900     1     0      CP1  H
ATOM   4889 CB   PRO C 306     -16.191  64.931 -20.060     1     0      CP1  C
ATOM   4890 HB1  PRO C 306     -16.004  65.788 -19.374     1     0      CP1  H
ATOM   4891 HB2  PRO C 306     -15.425  64.917 -20.867     1     0      CP1  H
ATOM   4892 CG   PRO C 306     -16.104  63.665 -19.288     1     0      CP1  C
ATOM   4893 HG1  PRO C 306     -16.613  63.752 -18.308     1     0      CP1  H
ATOM   4894 HG2  PRO C 306     -15.054  63.342 -19.100     1     0      CP1  H
ATOM   4895 C    PRO C 306     -17.702  65.657 -21.935     1     0      CP1  C
ATOM   4896 O    PRO C 306     -18.036  66.851 -21.966     1     0      CP1  O
ATOM   4897 N    PHE C 307     -17.425  64.946 -23.029     1     0      CP1  N
ATOM   4898 HN   PHE C 307     -17.183  63.977 -23.002     1     0      CP1  H
ATOM   4899 CA   PHE C 307     -17.452  65.525 -24.368     1     0      CP1  C
ATOM   4900 HA   PHE C 307     -17.219  66.573 -24.223     1     0      CP1  H
ATOM   4901 CB   PHE C 307     -16.378  64.872 -25.241     1     0      CP1  C
ATOM   4902 HB1  PHE C 307     -16.675  63.823 -25.459     1     0      CP1  H
ATOM   4903 HB2  PHE C 307     -16.283  65.395 -26.217     1     0      CP1  H
ATOM   4904 CG   PHE C 307     -15.034  64.804 -24.570     1     0      CP1  C
ATOM   4905 CD1  PHE C 307     -14.598  63.617 -23.968     1     0      CP1  C
ATOM   4906 HD1  PHE C 307     -15.197  62.721 -24.056     1     0      CP1  H
ATOM   4907 CE1  PHE C 307     -13.398  63.574 -23.246     1     0      CP1  C
ATOM   4908 HE1  PHE C 307     -13.075  62.650 -22.789     1     0      CP1  H
ATOM   4909 CZ   PHE C 307     -12.618  64.730 -23.126     1     0      CP1  C
ATOM   4910 HZ   PHE C 307     -11.689  64.704 -22.575     1     0      CP1  H
ATOM   4911 CD2  PHE C 307     -14.241  65.952 -24.451     1     0      CP1  C
ATOM   4912 HD2  PHE C 307     -14.565  66.881 -24.899     1     0      CP1  H
ATOM   4913 CE2  PHE C 307     -13.040  65.923 -23.733     1     0      CP1  C
ATOM   4914 HE2  PHE C 307     -12.442  66.820 -23.647     1     0      CP1  H
ATOM   4915 C    PHE C 307     -18.816  65.460 -25.051     1     0      CP1  C
ATOM   4916 O    PHE C 307     -19.188  66.403 -25.733     1     0      CP1  O
ATOM   4917 N    THR C 308     -19.570  64.372 -24.859     1     0      CP1  N
ATOM   4918 HN   THR C 308     -19.304  63.589 -24.297     1     0      CP1  H
ATOM   4919 CA   THR C 308     -20.885  64.246 -25.480     1     0      CP1  C
ATOM   4920 HA   THR C 308     -20.784  64.754 -26.430     1     0      CP1  H
ATOM   4921 CB   THR C 308     -21.294  62.792 -25.745     1     0      CP1  C
ATOM   4922 HB   THR C 308     -22.236  62.839 -26.344     1     0      CP1  H
ATOM   4923 OG1  THR C 308     -21.594  62.131 -24.511     1     0      CP1  O
ATOM   4924 HG1  THR C 308     -21.829  61.229 -24.754     1     0      CP1  H
ATOM   4925 CG2  THR C 308     -20.183  62.055 -26.483     1     0      CP1  C
ATOM   4926 HG21 THR C 308     -20.513  61.037 -26.780     1     0      CP1  H
ATOM   4927 HG22 THR C 308     -19.900  62.605 -27.406     1     0      CP1  H
ATOM   4928 HG23 THR C 308     -19.278  61.955 -25.847     1     0      CP1  H
ATOM   4929 C    THR C 308     -22.006  64.947 -24.732     1     0      CP1  C
ATOM   4930 O    THR C 308     -23.098  65.082 -25.260     1     0      CP1  O
ATOM   4931 N    ASP C 309     -21.777  65.343 -23.485     1     0      CP1  N
ATOM   4932 HN   ASP C 309     -20.952  65.204 -22.943     1     0      CP1  H
ATOM   4933 CA   ASP C 309     -22.816  66.075 -22.764     1     0      CP1  C
ATOM   4934 HA   ASP C 309     -23.796  65.763 -23.107     1     0      CP1  H
ATOM   4935 CB   ASP C 309     -22.652  65.925 -21.251     1     0      CP1  C
ATOM   4936 HB1  ASP C 309     -22.774  64.858 -20.975     1     0      CP1  H
ATOM   4937 HB2  ASP C 309     -21.643  66.255 -20.933     1     0      CP1  H
ATOM   4938 CG   ASP C 309     -23.689  66.719 -20.464     1     0      CP1  C
ATOM   4939 OD1  ASP C 309     -24.628  67.289 -21.073     1     0      CP1  O
ATOM   4940 OD2  ASP C 309     -23.563  66.782 -19.227     1     0      CP1  O
ATOM   4941 C    ASP C 309     -22.630  67.534 -23.218     1     0      CP1  C
ATOM   4942 O    ASP C 309     -21.659  68.190 -22.843     1     0      CP1  O
ATOM   4943 N    ARG C 310     -23.531  68.001 -24.079     1     0      CP1  N
ATOM   4944 HN   ARG C 310     -24.304  67.438 -24.361     1     0      CP1  H
ATOM   4945 CA   ARG C 310     -23.450  69.349 -24.660     1     0      CP1  C
ATOM   4946 HA   ARG C 310     -22.399  69.610 -24.694     1     0      CP1  H
ATOM   4947 CB   ARG C 310     -24.042  69.338 -26.077     1     0      CP1  C
ATOM   4948 HB1  ARG C 310     -25.138  69.163 -25.959     1     0      CP1  H
ATOM   4949 HB2  ARG C 310     -23.940  70.348 -26.531     1     0      CP1  H
ATOM   4950 CG   ARG C 310     -23.472  68.269 -26.974     1     0      CP1  C
ATOM   4951 HG1  ARG C 310     -23.627  67.280 -26.489     1     0      CP1  H
ATOM   4952 HG2  ARG C 310     -24.064  68.235 -27.918     1     0      CP1  H
ATOM   4953 CD   ARG C 310     -22.026  68.559 -27.301     1     0      CP1  C
ATOM   4954 HD1  ARG C 310     -21.475  68.799 -26.363     1     0      CP1  H
ATOM   4955 HD2  ARG C 310     -21.534  67.686 -27.791     1     0      CP1  H
ATOM   4956 NE   ARG C 310     -21.878  69.684 -28.230     1     0      CP1  N
ATOM   4957 HE   ARG C 310     -22.671  69.802 -28.838     1     0      CP1  H
ATOM   4958 CZ   ARG C 310     -20.813  70.484 -28.284     1     0      CP1  C
ATOM   4959 NH1  ARG C 310     -20.772  71.476 -29.162     1     0      CP1  N
ATOM   4960 HH11 ARG C 310     -19.975  72.060 -29.227     1     0      CP1  H
ATOM   4961 HH12 ARG C 310     -21.518  71.508 -29.830     1     0      CP1  H
ATOM   4962 NH2  ARG C 310     -19.790  70.301 -27.456     1     0      CP1  N
ATOM   4963 HH21 ARG C 310     -19.043  70.950 -27.443     1     0      CP1  H
ATOM   4964 HH22 ARG C 310     -19.912  69.634 -26.733     1     0      CP1  H
ATOM   4965 C    ARG C 310     -24.142  70.437 -23.855     1     0      CP1  C
ATOM   4966 O    ARG C 310     -24.012  71.622 -24.157     1     0      CP1  O
ATOM   4967 N    SER C 311     -24.921  70.030 -22.865     1     0      CP1  N
ATOM   4968 HN   SER C 311     -25.077  69.072 -22.626     1     0      CP1  H
ATOM   4969 CA   SER C 311     -25.630  70.973 -22.026     1     0      CP1  C
ATOM   4970 HA   SER C 311     -26.363  71.427 -22.680     1     0      CP1  H
ATOM   4971 CB   SER C 311     -26.314  70.253 -20.868     1     0      CP1  C
ATOM   4972 HB1  SER C 311     -27.020  69.504 -21.295     1     0      CP1  H
ATOM   4973 HB2  SER C 311     -25.566  69.691 -20.265     1     0      CP1  H
ATOM   4974 OG   SER C 311     -27.032  71.193 -20.088     1     0      CP1  O
ATOM   4975 HG1  SER C 311     -27.623  70.691 -19.512     1     0      CP1  H
ATOM   4976 C    SER C 311     -24.761  72.089 -21.478     1     0      CP1  C
ATOM   4977 O    SER C 311     -23.550  71.975 -21.356     1     0      CP1  O
ATOM   4978 N    VAL C 312     -25.414  73.166 -21.097     1     0      CP1  N
ATOM   4979 HN   VAL C 312     -26.406  73.251 -21.144     1     0      CP1  H
ATOM   4980 CA   VAL C 312     -24.741  74.327 -20.574     1     0      CP1  C
ATOM   4981 HA   VAL C 312     -23.684  74.227 -20.785     1     0      CP1  H
ATOM   4982 CB   VAL C 312     -25.301  75.554 -21.326     1     0      CP1  C
ATOM   4983 HB   VAL C 312     -25.643  75.206 -22.332     1     0      CP1  H
ATOM   4984 CG1  VAL C 312     -26.477  76.175 -20.611     1     0      CP1  C
ATOM   4985 HG11 VAL C 312     -26.829  77.076 -21.158     1     0      CP1  H
ATOM   4986 HG12 VAL C 312     -27.334  75.473 -20.545     1     0      CP1  H
ATOM   4987 HG13 VAL C 312     -26.192  76.487 -19.583     1     0      CP1  H
ATOM   4988 CG2  VAL C 312     -24.226  76.509 -21.615     1     0      CP1  C
ATOM   4989 HG21 VAL C 312     -24.629  77.412 -22.121     1     0      CP1  H
ATOM   4990 HG22 VAL C 312     -23.724  76.828 -20.676     1     0      CP1  H
ATOM   4991 HG23 VAL C 312     -23.461  76.063 -22.284     1     0      CP1  H
ATOM   4992 C    VAL C 312     -24.907  74.372 -19.027     1     0      CP1  C
ATOM   4993 O    VAL C 312     -24.364  75.240 -18.338     1     0      CP1  O
ATOM   4994 N    VAL C 313     -25.679  73.419 -18.503     1     0      CP1  N
ATOM   4995 HN   VAL C 313     -26.146  72.740 -19.063     1     0      CP1  H
ATOM   4996 CA   VAL C 313     -25.912  73.281 -17.065     1     0      CP1  C
ATOM   4997 HA   VAL C 313     -25.274  73.988 -16.551     1     0      CP1  H
ATOM   4998 CB   VAL C 313     -27.388  73.640 -16.634     1     0      CP1  C
ATOM   4999 HB   VAL C 313     -27.335  74.526 -15.954     1     0      CP1  H
ATOM   5000 CG1  VAL C 313     -28.243  73.994 -17.821     1     0      CP1  C
ATOM   5001 HG11 VAL C 313     -29.285  74.204 -17.497     1     0      CP1  H
ATOM   5002 HG12 VAL C 313     -27.869  74.901 -18.340     1     0      CP1  H
ATOM   5003 HG13 VAL C 313     -28.272  73.155 -18.548     1     0      CP1  H
ATOM   5004 CG2  VAL C 313     -28.016  72.545 -15.780     1     0      CP1  C
ATOM   5005 HG21 VAL C 313     -29.066  72.801 -15.523     1     0      CP1  H
ATOM   5006 HG22 VAL C 313     -28.016  71.576 -16.325     1     0      CP1  H
ATOM   5007 HG23 VAL C 313     -27.461  72.410 -14.828     1     0      CP1  H
ATOM   5008 C    VAL C 313     -25.499  71.872 -16.611     1     0      CP1  C
ATOM   5009 O    VAL C 313     -25.609  70.896 -17.360     1     0      CP1  O
ATOM   5010 N    ARG C 314     -24.923  71.798 -15.418     1     0      CP1  N
ATOM   5011 HN   ARG C 314     -24.787  72.614 -14.860     1     0      CP1  H
ATOM   5012 CA   ARG C 314     -24.457  70.531 -14.853     1     0      CP1  C
ATOM   5013 HA   ARG C 314     -24.125  69.897 -15.667     1     0      CP1  H
ATOM   5014 CB   ARG C 314     -23.308  70.804 -13.857     1     0      CP1  C
ATOM   5015 HB1  ARG C 314     -22.497  71.303 -14.440     1     0      CP1  H
ATOM   5016 HB2  ARG C 314     -23.641  71.547 -13.099     1     0      CP1  H
ATOM   5017 CG   ARG C 314     -22.675  69.573 -13.142     1     0      CP1  C
ATOM   5018 HG1  ARG C 314     -23.402  69.185 -12.395     1     0      CP1  H
ATOM   5019 HG2  ARG C 314     -22.542  68.752 -13.884     1     0      CP1  H
ATOM   5020 CD   ARG C 314     -21.280  69.920 -12.514     1     0      CP1  C
ATOM   5021 HD1  ARG C 314     -21.116  69.294 -11.607     1     0      CP1  H
ATOM   5022 HD2  ARG C 314     -20.449  69.731 -13.233     1     0      CP1  H
ATOM   5023 NE   ARG C 314     -21.315  71.320 -12.189     1     0      CP1  N
ATOM   5024 HE   ARG C 314     -22.090  71.569 -11.597     1     0      CP1  H
ATOM   5025 CZ   ARG C 314     -20.456  72.245 -12.588     1     0      CP1  C
ATOM   5026 NH1  ARG C 314     -20.708  73.499 -12.251     1     0      CP1  N
ATOM   5027 HH11 ARG C 314     -20.110  74.231 -12.547     1     0      CP1  H
ATOM   5028 HH12 ARG C 314     -21.591  73.671 -11.810     1     0      CP1  H
ATOM   5029 NH2  ARG C 314     -19.316  71.940 -13.174     1     0      CP1  N
ATOM   5030 HH21 ARG C 314     -18.661  72.653 -13.380     1     0      CP1  H
ATOM   5031 HH22 ARG C 314     -19.067  70.981 -13.198     1     0      CP1  H
ATOM   5032 C    ARG C 314     -25.582  69.790 -14.157     1     0      CP1  C
ATOM   5033 O    ARG C 314     -26.272  70.359 -13.322     1     0      CP1  O
ATOM   5034 N    GLY C 315     -25.775  68.530 -14.515     1     0      CP1  N
ATOM   5035 HN   GLY C 315     -25.262  68.062 -15.233     1     0      CP1  H
ATOM   5036 CA   GLY C 315     -26.791  67.733 -13.846     1     0      CP1  C
ATOM   5037 HA1  GLY C 315     -26.875  68.184 -12.867     1     0      CP1  H
ATOM   5038 HA2  GLY C 315     -26.383  66.731 -13.840     1     0      CP1  H
ATOM   5039 C    GLY C 315     -28.169  67.670 -14.450     1     0      CP1  C
ATOM   5040 O    GLY C 315     -28.578  68.565 -15.197     1     0      CP1  O
ATOM   5041 N    ASN C 316     -28.922  66.651 -14.042     1     0      CP1  N
ATOM   5042 HN   ASN C 316     -28.631  65.973 -13.369     1     0      CP1  H
ATOM   5043 CA   ASN C 316     -30.261  66.446 -14.562     1     0      CP1  C
ATOM   5044 HA   ASN C 316     -30.256  67.013 -15.487     1     0      CP1  H
ATOM   5045 CB   ASN C 316     -30.479  64.960 -14.856     1     0      CP1  C
ATOM   5046 HB1  ASN C 316     -30.290  64.396 -13.916     1     0      CP1  H
ATOM   5047 HB2  ASN C 316     -31.533  64.775 -15.149     1     0      CP1  H
ATOM   5048 CG   ASN C 316     -29.544  64.427 -15.915     1     0      CP1  C
ATOM   5049 OD1  ASN C 316     -28.946  65.187 -16.685     1     0      CP1  O
ATOM   5050 ND2  ASN C 316     -29.406  63.106 -15.962     1     0      CP1  N
ATOM   5051 HD21 ASN C 316     -28.785  62.735 -16.647     1     0      CP1  H
ATOM   5052 HD22 ASN C 316     -29.890  62.531 -15.310     1     0      CP1  H
ATOM   5053 C    ASN C 316     -31.425  66.956 -13.712     1     0      CP1  C
ATOM   5054 O    ASN C 316     -32.558  66.791 -14.104     1     0      CP1  O
ATOM   5055 N    THR C 317     -31.170  67.593 -12.575     1     0      CP1  N
ATOM   5056 HN   THR C 317     -30.255  67.799 -12.230     1     0      CP1  H
ATOM   5057 CA   THR C 317     -32.262  68.060 -11.708     1     0      CP1  C
ATOM   5058 HA   THR C 317     -32.720  67.138 -11.376     1     0      CP1  H
ATOM   5059 CB   THR C 317     -31.711  68.815 -10.493     1     0      CP1  C
ATOM   5060 HB   THR C 317     -31.106  69.661 -10.902     1     0      CP1  H
ATOM   5061 OG1  THR C 317     -30.843  67.941  -9.778     1     0      CP1  O
ATOM   5062 HG1  THR C 317     -30.532  68.450  -9.022     1     0      CP1  H
[truncated: 91,091 more chars]
