# Supplementary material for: Search for Novel Lead Inhibitors of Yeast Cytochrome bc1, from Drugbank and COCONUT
Source: Molecules. 2021 Jul 16;26(14):4323. doi: 10.3390/molecules26144323 (PMC8307329; doi:10.3390/molecules26144323)
Supplement: Supplementary file 1 [file molecules-26-04323-s001.zip › molecules-1275410 pdf files/Supplementary_files/Supplementary_MD_instructions/Gromacs_input_folder/posre.itp]

; In this topology include file, you will find position restraint
; entries for all the heavy atoms in your original pdb file.
; This means that all the protons which were added by pdb2gmx are
; not restrained.

[ position_restraints ]
; atom  type      fx      fy      fz
     1     1  1000  1000  1000
     5     1  1000  1000  1000
     7     1  1000  1000  1000
    10     1  1000  1000  1000
    13     1  1000  1000  1000
    14     1  1000  1000  1000
    18     1  1000  1000  1000
    19     1  1000  1000  1000
    20     1  1000  1000  1000
    22     1  1000  1000  1000
    24     1  1000  1000  1000
    28     1  1000  1000  1000
    29     1  1000  1000  1000
    30     1  1000  1000  1000
    32     1  1000  1000  1000
    34     1  1000  1000  1000
    37     1  1000  1000  1000
    38     1  1000  1000  1000
    40     1  1000  1000  1000
    42     1  1000  1000  1000
    44     1  1000  1000  1000
    46     1  1000  1000  1000
    48     1  1000  1000  1000
    49     1  1000  1000  1000
    50     1  1000  1000  1000
    52     1  1000  1000  1000
    54     1  1000  1000  1000
    57     1  1000  1000  1000
    60     1  1000  1000  1000
    63     1  1000  1000  1000
    65     1  1000  1000  1000
    66     1  1000  1000  1000
    69     1  1000  1000  1000
    72     1  1000  1000  1000
    73     1  1000  1000  1000
    74     1  1000  1000  1000
    76     1  1000  1000  1000
    78     1  1000  1000  1000
    81     1  1000  1000  1000
    84     1  1000  1000  1000
    87     1  1000  1000  1000
    90     1  1000  1000  1000
    94     1  1000  1000  1000
    95     1  1000  1000  1000
    96     1  1000  1000  1000
    98     1  1000  1000  1000
   100     1  1000  1000  1000
   103     1  1000  1000  1000
   105     1  1000  1000  1000
   106     1  1000  1000  1000
   107     1  1000  1000  1000
   109     1  1000  1000  1000
   111     1  1000  1000  1000
   114     1  1000  1000  1000
   115     1  1000  1000  1000
   116     1  1000  1000  1000
   119     1  1000  1000  1000
   120     1  1000  1000  1000
   121     1  1000  1000  1000
   123     1  1000  1000  1000
   125     1  1000  1000  1000
   127     1  1000  1000  1000
   131     1  1000  1000  1000
   135     1  1000  1000  1000
   136     1  1000  1000  1000
   137     1  1000  1000  1000
   139     1  1000  1000  1000
   141     1  1000  1000  1000
   144     1  1000  1000  1000
   145     1  1000  1000  1000
   147     1  1000  1000  1000
   149     1  1000  1000  1000
   150     1  1000  1000  1000
   152     1  1000  1000  1000
   154     1  1000  1000  1000
   156     1  1000  1000  1000
   157     1  1000  1000  1000
   158     1  1000  1000  1000
   160     1  1000  1000  1000
   162     1  1000  1000  1000
   165     1  1000  1000  1000
   167     1  1000  1000  1000
   171     1  1000  1000  1000
   175     1  1000  1000  1000
   176     1  1000  1000  1000
   177     1  1000  1000  1000
   179     1  1000  1000  1000
   181     1  1000  1000  1000
   184     1  1000  1000  1000
   186     1  1000  1000  1000
   187     1  1000  1000  1000
   188     1  1000  1000  1000
   190     1  1000  1000  1000
   192     1  1000  1000  1000
   195     1  1000  1000  1000
   197     1  1000  1000  1000
   201     1  1000  1000  1000
   205     1  1000  1000  1000
   206     1  1000  1000  1000
   207     1  1000  1000  1000
   209     1  1000  1000  1000
   211     1  1000  1000  1000
   213     1  1000  1000  1000
   217     1  1000  1000  1000
   221     1  1000  1000  1000
   222     1  1000  1000  1000
   223     1  1000  1000  1000
   225     1  1000  1000  1000
   227     1  1000  1000  1000
   230     1  1000  1000  1000
   231     1  1000  1000  1000
   232     1  1000  1000  1000
   235     1  1000  1000  1000
   236     1  1000  1000  1000
   237     1  1000  1000  1000
   239     1  1000  1000  1000
   241     1  1000  1000  1000
   244     1  1000  1000  1000
   246     1  1000  1000  1000
   247     1  1000  1000  1000
   248     1  1000  1000  1000
   250     1  1000  1000  1000
   252     1  1000  1000  1000
   255     1  1000  1000  1000
   256     1  1000  1000  1000
   258     1  1000  1000  1000
   260     1  1000  1000  1000
   261     1  1000  1000  1000
   263     1  1000  1000  1000
   265     1  1000  1000  1000
   267     1  1000  1000  1000
   268     1  1000  1000  1000
   269     1  1000  1000  1000
   271     1  1000  1000  1000
   273     1  1000  1000  1000
   275     1  1000  1000  1000
   279     1  1000  1000  1000
   282     1  1000  1000  1000
   286     1  1000  1000  1000
   287     1  1000  1000  1000
   288     1  1000  1000  1000
   290     1  1000  1000  1000
   292     1  1000  1000  1000
   294     1  1000  1000  1000
   298     1  1000  1000  1000
   301     1  1000  1000  1000
   305     1  1000  1000  1000
   306     1  1000  1000  1000
   307     1  1000  1000  1000
   309     1  1000  1000  1000
   311     1  1000  1000  1000
   314     1  1000  1000  1000
   315     1  1000  1000  1000
   316     1  1000  1000  1000
   317     1  1000  1000  1000
   318     1  1000  1000  1000
   319     1  1000  1000  1000
   321     1  1000  1000  1000
   323     1  1000  1000  1000
   326     1  1000  1000  1000
   328     1  1000  1000  1000
   329     1  1000  1000  1000
   330     1  1000  1000  1000
   331     1  1000  1000  1000
   334     1  1000  1000  1000
   336     1  1000  1000  1000
   339     1  1000  1000  1000
   342     1  1000  1000  1000
   343     1  1000  1000  1000
   344     1  1000  1000  1000
   346     1  1000  1000  1000
   348     1  1000  1000  1000
   351     1  1000  1000  1000
   354     1  1000  1000  1000
   355     1  1000  1000  1000
   356     1  1000  1000  1000
   359     1  1000  1000  1000
   360     1  1000  1000  1000
   361     1  1000  1000  1000
   362     1  1000  1000  1000
   365     1  1000  1000  1000
   367     1  1000  1000  1000
   370     1  1000  1000  1000
   373     1  1000  1000  1000
   374     1  1000  1000  1000
   375     1  1000  1000  1000
   377     1  1000  1000  1000
   379     1  1000  1000  1000
   382     1  1000  1000  1000
   384     1  1000  1000  1000
   385     1  1000  1000  1000
   386     1  1000  1000  1000
   388     1  1000  1000  1000
   390     1  1000  1000  1000
   393     1  1000  1000  1000
   395     1  1000  1000  1000
   396     1  1000  1000  1000
   397     1  1000  1000  1000
   399     1  1000  1000  1000
   401     1  1000  1000  1000
   403     1  1000  1000  1000
   407     1  1000  1000  1000
   410     1  1000  1000  1000
   414     1  1000  1000  1000
   415     1  1000  1000  1000
   416     1  1000  1000  1000
   418     1  1000  1000  1000
   420     1  1000  1000  1000
   423     1  1000  1000  1000
   424     1  1000  1000  1000
   425     1  1000  1000  1000
   428     1  1000  1000  1000
   429     1  1000  1000  1000
   430     1  1000  1000  1000
   432     1  1000  1000  1000
   434     1  1000  1000  1000
   437     1  1000  1000  1000
   438     1  1000  1000  1000
   440     1  1000  1000  1000
   442     1  1000  1000  1000
   443     1  1000  1000  1000
   445     1  1000  1000  1000
   447     1  1000  1000  1000
   449     1  1000  1000  1000
   450     1  1000  1000  1000
   451     1  1000  1000  1000
   453     1  1000  1000  1000
   455     1  1000  1000  1000
   458     1  1000  1000  1000
   459     1  1000  1000  1000
   461     1  1000  1000  1000
   463     1  1000  1000  1000
   464     1  1000  1000  1000
   465     1  1000  1000  1000
   467     1  1000  1000  1000
   469     1  1000  1000  1000
   471     1  1000  1000  1000
   473     1  1000  1000  1000
   474     1  1000  1000  1000
   475     1  1000  1000  1000
   477     1  1000  1000  1000
   479     1  1000  1000  1000
   482     1  1000  1000  1000
   483     1  1000  1000  1000
   485     1  1000  1000  1000
   487     1  1000  1000  1000
   488     1  1000  1000  1000
   489     1  1000  1000  1000
   491     1  1000  1000  1000
   493     1  1000  1000  1000
   495     1  1000  1000  1000
   497     1  1000  1000  1000
   498     1  1000  1000  1000
   499     1  1000  1000  1000
   501     1  1000  1000  1000
   503     1  1000  1000  1000
   506     1  1000  1000  1000
   507     1  1000  1000  1000
   508     1  1000  1000  1000
   511     1  1000  1000  1000
   512     1  1000  1000  1000
   513     1  1000  1000  1000
   515     1  1000  1000  1000
   517     1  1000  1000  1000
   520     1  1000  1000  1000
   523     1  1000  1000  1000
   524     1  1000  1000  1000
   528     1  1000  1000  1000
   529     1  1000  1000  1000
   530     1  1000  1000  1000
   532     1  1000  1000  1000
   535     1  1000  1000  1000
   536     1  1000  1000  1000
   537     1  1000  1000  1000
   539     1  1000  1000  1000
   541     1  1000  1000  1000
   544     1  1000  1000  1000
   546     1  1000  1000  1000
   547     1  1000  1000  1000
   548     1  1000  1000  1000
   550     1  1000  1000  1000
   552     1  1000  1000  1000
   555     1  1000  1000  1000
   557     1  1000  1000  1000
   561     1  1000  1000  1000
   565     1  1000  1000  1000
   566     1  1000  1000  1000
   567     1  1000  1000  1000
   569     1  1000  1000  1000
   571     1  1000  1000  1000
   574     1  1000  1000  1000
   576     1  1000  1000  1000
   580     1  1000  1000  1000
   584     1  1000  1000  1000
   585     1  1000  1000  1000
   586     1  1000  1000  1000
   588     1  1000  1000  1000
   591     1  1000  1000  1000
   592     1  1000  1000  1000
   593     1  1000  1000  1000
   595     1  1000  1000  1000
   597     1  1000  1000  1000
   600     1  1000  1000  1000
   602     1  1000  1000  1000
   606     1  1000  1000  1000
   610     1  1000  1000  1000
   611     1  1000  1000  1000
   612     1  1000  1000  1000
   614     1  1000  1000  1000
   616     1  1000  1000  1000
   619     1  1000  1000  1000
   621     1  1000  1000  1000
   622     1  1000  1000  1000
   623     1  1000  1000  1000
   625     1  1000  1000  1000
   627     1  1000  1000  1000
   630     1  1000  1000  1000
   632     1  1000  1000  1000
   636     1  1000  1000  1000
   640     1  1000  1000  1000
   641     1  1000  1000  1000
   642     1  1000  1000  1000
   644     1  1000  1000  1000
   646     1  1000  1000  1000
   648     1  1000  1000  1000
   652     1  1000  1000  1000
   656     1  1000  1000  1000
   657     1  1000  1000  1000
   658     1  1000  1000  1000
   660     1  1000  1000  1000
   662     1  1000  1000  1000
   664     1  1000  1000  1000
   668     1  1000  1000  1000
   671     1  1000  1000  1000
   675     1  1000  1000  1000
   676     1  1000  1000  1000
   677     1  1000  1000  1000
   679     1  1000  1000  1000
   681     1  1000  1000  1000
   684     1  1000  1000  1000
   687     1  1000  1000  1000
   688     1  1000  1000  1000
   689     1  1000  1000  1000
   692     1  1000  1000  1000
   693     1  1000  1000  1000
   694     1  1000  1000  1000
   696     1  1000  1000  1000
   698     1  1000  1000  1000
   700     1  1000  1000  1000
   704     1  1000  1000  1000
   707     1  1000  1000  1000
   711     1  1000  1000  1000
   712     1  1000  1000  1000
   713     1  1000  1000  1000
   715     1  1000  1000  1000
   717     1  1000  1000  1000
   719     1  1000  1000  1000
   723     1  1000  1000  1000
   727     1  1000  1000  1000
   728     1  1000  1000  1000
   729     1  1000  1000  1000
   731     1  1000  1000  1000
   733     1  1000  1000  1000
   735     1  1000  1000  1000
   737     1  1000  1000  1000
   741     1  1000  1000  1000
   742     1  1000  1000  1000
   743     1  1000  1000  1000
   745     1  1000  1000  1000
   748     1  1000  1000  1000
   749     1  1000  1000  1000
   750     1  1000  1000  1000
   752     1  1000  1000  1000
   754     1  1000  1000  1000
   756     1  1000  1000  1000
   760     1  1000  1000  1000
   763     1  1000  1000  1000
   767     1  1000  1000  1000
   768     1  1000  1000  1000
   769     1  1000  1000  1000
   771     1  1000  1000  1000
   773     1  1000  1000  1000
   776     1  1000  1000  1000
   777     1  1000  1000  1000
   779     1  1000  1000  1000
   781     1  1000  1000  1000
   783     1  1000  1000  1000
   785     1  1000  1000  1000
   787     1  1000  1000  1000
   788     1  1000  1000  1000
   789     1  1000  1000  1000
   791     1  1000  1000  1000
   793     1  1000  1000  1000
   796     1  1000  1000  1000
   799     1  1000  1000  1000
   800     1  1000  1000  1000
   804     1  1000  1000  1000
   805     1  1000  1000  1000
   806     1  1000  1000  1000
   808     1  1000  1000  1000
   810     1  1000  1000  1000
   814     1  1000  1000  1000
   815     1  1000  1000  1000
   816     1  1000  1000  1000
   818     1  1000  1000  1000
   820     1  1000  1000  1000
   823     1  1000  1000  1000
   826     1  1000  1000  1000
   827     1  1000  1000  1000
   831     1  1000  1000  1000
   832     1  1000  1000  1000
   833     1  1000  1000  1000
   835     1  1000  1000  1000
   837     1  1000  1000  1000
   840     1  1000  1000  1000
   842     1  1000  1000  1000
   843     1  1000  1000  1000
   845     1  1000  1000  1000
   846     1  1000  1000  1000
   848     1  1000  1000  1000
   849     1  1000  1000  1000
   850     1  1000  1000  1000
   852     1  1000  1000  1000
   854     1  1000  1000  1000
   857     1  1000  1000  1000
   858     1  1000  1000  1000
   860     1  1000  1000  1000
   862     1  1000  1000  1000
   863     1  1000  1000  1000
   865     1  1000  1000  1000
   867     1  1000  1000  1000
   869     1  1000  1000  1000
   870     1  1000  1000  1000
   871     1  1000  1000  1000
   873     1  1000  1000  1000
   875     1  1000  1000  1000
   878     1  1000  1000  1000
   880     1  1000  1000  1000
   881     1  1000  1000  1000
   882     1  1000  1000  1000
   884     1  1000  1000  1000
   886     1  1000  1000  1000
   889     1  1000  1000  1000
   891     1  1000  1000  1000
   892     1  1000  1000  1000
   893     1  1000  1000  1000
   895     1  1000  1000  1000
   897     1  1000  1000  1000
   900     1  1000  1000  1000
   901     1  1000  1000  1000
   902     1  1000  1000  1000
   905     1  1000  1000  1000
   906     1  1000  1000  1000
   907     1  1000  1000  1000
   909     1  1000  1000  1000
   911     1  1000  1000  1000
   913     1  1000  1000  1000
   917     1  1000  1000  1000
   920     1  1000  1000  1000
   924     1  1000  1000  1000
   925     1  1000  1000  1000
   926     1  1000  1000  1000
   928     1  1000  1000  1000
   930     1  1000  1000  1000
   933     1  1000  1000  1000
   936     1  1000  1000  1000
   937     1  1000  1000  1000
   938     1  1000  1000  1000
   939     1  1000  1000  1000
   940     1  1000  1000  1000
   941     1  1000  1000  1000
   943     1  1000  1000  1000
   945     1  1000  1000  1000
   948     1  1000  1000  1000
   950     1  1000  1000  1000
   954     1  1000  1000  1000
   958     1  1000  1000  1000
   959     1  1000  1000  1000
   960     1  1000  1000  1000
   962     1  1000  1000  1000
   964     1  1000  1000  1000
   968     1  1000  1000  1000
   969     1  1000  1000  1000
   970     1  1000  1000  1000
   972     1  1000  1000  1000
   974     1  1000  1000  1000
   977     1  1000  1000  1000
   978     1  1000  1000  1000
   980     1  1000  1000  1000
   982     1  1000  1000  1000
   984     1  1000  1000  1000
   986     1  1000  1000  1000
   988     1  1000  1000  1000
   989     1  1000  1000  1000
   990     1  1000  1000  1000
   992     1  1000  1000  1000
   994     1  1000  1000  1000
   997     1  1000  1000  1000
   999     1  1000  1000  1000
  1000     1  1000  1000  1000
  1001     1  1000  1000  1000
  1003     1  1000  1000  1000
  1005     1  1000  1000  1000
  1008     1  1000  1000  1000
  1010     1  1000  1000  1000
  1011     1  1000  1000  1000
  1012     1  1000  1000  1000
  1014     1  1000  1000  1000
  1016     1  1000  1000  1000
  1018     1  1000  1000  1000
  1022     1  1000  1000  1000
  1026     1  1000  1000  1000
  1027     1  1000  1000  1000
  1028     1  1000  1000  1000
  1030     1  1000  1000  1000
  1032     1  1000  1000  1000
  1035     1  1000  1000  1000
  1038     1  1000  1000  1000
  1039     1  1000  1000  1000
  1040     1  1000  1000  1000
  1041     1  1000  1000  1000
  1042     1  1000  1000  1000
  1043     1  1000  1000  1000
  1045     1  1000  1000  1000
  1047     1  1000  1000  1000
  1050     1  1000  1000  1000
  1052     1  1000  1000  1000
  1053     1  1000  1000  1000
  1055     1  1000  1000  1000
  1056     1  1000  1000  1000
  1058     1  1000  1000  1000
  1059     1  1000  1000  1000
  1060     1  1000  1000  1000
  1062     1  1000  1000  1000
  1064     1  1000  1000  1000
  1066     1  1000  1000  1000
  1070     1  1000  1000  1000
  1073     1  1000  1000  1000
  1077     1  1000  1000  1000
  1078     1  1000  1000  1000
  1079     1  1000  1000  1000
  1081     1  1000  1000  1000
  1083     1  1000  1000  1000
  1086     1  1000  1000  1000
  1089     1  1000  1000  1000
  1090     1  1000  1000  1000
  1094     1  1000  1000  1000
  1095     1  1000  1000  1000
  1096     1  1000  1000  1000
  1098     1  1000  1000  1000
  1100     1  1000  1000  1000
  1103     1  1000  1000  1000
  1106     1  1000  1000  1000
  1109     1  1000  1000  1000
  1111     1  1000  1000  1000
  1112     1  1000  1000  1000
  1115     1  1000  1000  1000
  1118     1  1000  1000  1000
  1119     1  1000  1000  1000
  1120     1  1000  1000  1000
  1122     1  1000  1000  1000
  1124     1  1000  1000  1000
  1127     1  1000  1000  1000
  1128     1  1000  1000  1000
  1129     1  1000  1000  1000
  1130     1  1000  1000  1000
  1131     1  1000  1000  1000
  1132     1  1000  1000  1000
  1134     1  1000  1000  1000
  1136     1  1000  1000  1000
  1138     1  1000  1000  1000
  1142     1  1000  1000  1000
  1146     1  1000  1000  1000
  1147     1  1000  1000  1000
  1148     1  1000  1000  1000
  1150     1  1000  1000  1000
  1152     1  1000  1000  1000
  1155     1  1000  1000  1000
  1157     1  1000  1000  1000
  1158     1  1000  1000  1000
  1160     1  1000  1000  1000
  1161     1  1000  1000  1000
  1163     1  1000  1000  1000
  1164     1  1000  1000  1000
  1165     1  1000  1000  1000
  1167     1  1000  1000  1000
  1169     1  1000  1000  1000
  1172     1  1000  1000  1000
  1173     1  1000  1000  1000
  1174     1  1000  1000  1000
  1177     1  1000  1000  1000
  1178     1  1000  1000  1000
  1179     1  1000  1000  1000
  1181     1  1000  1000  1000
  1184     1  1000  1000  1000
  1185     1  1000  1000  1000
  1186     1  1000  1000  1000
  1188     1  1000  1000  1000
  1190     1  1000  1000  1000
  1193     1  1000  1000  1000
  1194     1  1000  1000  1000
  1196     1  1000  1000  1000
  1198     1  1000  1000  1000
  1199     1  1000  1000  1000
  1201     1  1000  1000  1000
  1203     1  1000  1000  1000
  1205     1  1000  1000  1000
  1206     1  1000  1000  1000
  1207     1  1000  1000  1000
  1209     1  1000  1000  1000
  1211     1  1000  1000  1000
  1213     1  1000  1000  1000
  1217     1  1000  1000  1000
  1220     1  1000  1000  1000
  1224     1  1000  1000  1000
  1225     1  1000  1000  1000
  1226     1  1000  1000  1000
  1228     1  1000  1000  1000
  1230     1  1000  1000  1000
  1233     1  1000  1000  1000
  1235     1  1000  1000  1000
  1239     1  1000  1000  1000
  1243     1  1000  1000  1000
  1244     1  1000  1000  1000
  1245     1  1000  1000  1000
  1247     1  1000  1000  1000
  1249     1  1000  1000  1000
  1252     1  1000  1000  1000
  1255     1  1000  1000  1000
  1258     1  1000  1000  1000
  1260     1  1000  1000  1000
  1261     1  1000  1000  1000
  1264     1  1000  1000  1000
  1267     1  1000  1000  1000
  1268     1  1000  1000  1000
  1269     1  1000  1000  1000
  1271     1  1000  1000  1000
  1273     1  1000  1000  1000
  1276     1  1000  1000  1000
  1277     1  1000  1000  1000
  1279     1  1000  1000  1000
  1281     1  1000  1000  1000
  1282     1  1000  1000  1000
  1284     1  1000  1000  1000
  1286     1  1000  1000  1000
  1288     1  1000  1000  1000
  1289     1  1000  1000  1000
  1290     1  1000  1000  1000
  1292     1  1000  1000  1000
  1294     1  1000  1000  1000
  1297     1  1000  1000  1000
  1299     1  1000  1000  1000
  1303     1  1000  1000  1000
  1307     1  1000  1000  1000
  1308     1  1000  1000  1000
  1309     1  1000  1000  1000
  1311     1  1000  1000  1000
  1313     1  1000  1000  1000
  1316     1  1000  1000  1000
  1318     1  1000  1000  1000
  1319     1  1000  1000  1000
  1321     1  1000  1000  1000
  1322     1  1000  1000  1000
  1324     1  1000  1000  1000
  1325     1  1000  1000  1000
  1326     1  1000  1000  1000
  1328     1  1000  1000  1000
  1330     1  1000  1000  1000
  1334     1  1000  1000  1000
  1335     1  1000  1000  1000
  1336     1  1000  1000  1000
  1338     1  1000  1000  1000
  1340     1  1000  1000  1000
  1343     1  1000  1000  1000
  1344     1  1000  1000  1000
  1345     1  1000  1000  1000
  1348     1  1000  1000  1000
  1349     1  1000  1000  1000
  1350     1  1000  1000  1000
  1352     1  1000  1000  1000
  1355     1  1000  1000  1000
  1356     1  1000  1000  1000
  1357     1  1000  1000  1000
  1359     1  1000  1000  1000
  1361     1  1000  1000  1000
  1365     1  1000  1000  1000
  1366     1  1000  1000  1000
  1367     1  1000  1000  1000
  1369     1  1000  1000  1000
  1371     1  1000  1000  1000
  1374     1  1000  1000  1000
  1376     1  1000  1000  1000
  1377     1  1000  1000  1000
  1378     1  1000  1000  1000
  1380     1  1000  1000  1000
  1382     1  1000  1000  1000
  1385     1  1000  1000  1000
  1386     1  1000  1000  1000
  1388     1  1000  1000  1000
  1390     1  1000  1000  1000
  1392     1  1000  1000  1000
  1394     1  1000  1000  1000
  1396     1  1000  1000  1000
  1397     1  1000  1000  1000
  1398     1  1000  1000  1000
  1400     1  1000  1000  1000
  1402     1  1000  1000  1000
  1405     1  1000  1000  1000
  1406     1  1000  1000  1000
  1408     1  1000  1000  1000
  1410     1  1000  1000  1000
  1412     1  1000  1000  1000
  1414     1  1000  1000  1000
  1416     1  1000  1000  1000
  1417     1  1000  1000  1000
  1418     1  1000  1000  1000
  1420     1  1000  1000  1000
  1422     1  1000  1000  1000
  1425     1  1000  1000  1000
  1426     1  1000  1000  1000
  1428     1  1000  1000  1000
  1430     1  1000  1000  1000
  1432     1  1000  1000  1000
  1434     1  1000  1000  1000
  1436     1  1000  1000  1000
  1437     1  1000  1000  1000
  1438     1  1000  1000  1000
  1440     1  1000  1000  1000
  1442     1  1000  1000  1000
  1445     1  1000  1000  1000
  1448     1  1000  1000  1000
  1449     1  1000  1000  1000
  1453     1  1000  1000  1000
  1454     1  1000  1000  1000
  1455     1  1000  1000  1000
  1457     1  1000  1000  1000
  1459     1  1000  1000  1000
  1461     1  1000  1000  1000
  1465     1  1000  1000  1000
  1469     1  1000  1000  1000
  1470     1  1000  1000  1000
  1471     1  1000  1000  1000
  1473     1  1000  1000  1000
  1475     1  1000  1000  1000
  1478     1  1000  1000  1000
  1481     1  1000  1000  1000
  1482     1  1000  1000  1000
  1486     1  1000  1000  1000
  1487     1  1000  1000  1000
  1488     1  1000  1000  1000
  1490     1  1000  1000  1000
  1492     1  1000  1000  1000
  1495     1  1000  1000  1000
  1496     1  1000  1000  1000
  1498     1  1000  1000  1000
  1500     1  1000  1000  1000
  1502     1  1000  1000  1000
  1504     1  1000  1000  1000
  1506     1  1000  1000  1000
  1507     1  1000  1000  1000
  1508     1  1000  1000  1000
  1510     1  1000  1000  1000
  1512     1  1000  1000  1000
  1515     1  1000  1000  1000
  1518     1  1000  1000  1000
  1519     1  1000  1000  1000
  1523     1  1000  1000  1000
  1524     1  1000  1000  1000
  1525     1  1000  1000  1000
  1527     1  1000  1000  1000
  1529     1  1000  1000  1000
  1532     1  1000  1000  1000
  1534     1  1000  1000  1000
  1535     1  1000  1000  1000
  1537     1  1000  1000  1000
  1538     1  1000  1000  1000
  1540     1  1000  1000  1000
  1541     1  1000  1000  1000
  1542     1  1000  1000  1000
  1544     1  1000  1000  1000
  1546     1  1000  1000  1000
  1549     1  1000  1000  1000
  1552     1  1000  1000  1000
  1553     1  1000  1000  1000
  1557     1  1000  1000  1000
  1558     1  1000  1000  1000
  1559     1  1000  1000  1000
  1561     1  1000  1000  1000
  1563     1  1000  1000  1000
  1567     1  1000  1000  1000
  1568     1  1000  1000  1000
  1569     1  1000  1000  1000
  1571     1  1000  1000  1000
  1573     1  1000  1000  1000
  1576     1  1000  1000  1000
  1579     1  1000  1000  1000
  1582     1  1000  1000  1000
  1585     1  1000  1000  1000
  1589     1  1000  1000  1000
  1590     1  1000  1000  1000
  1591     1  1000  1000  1000
  1593     1  1000  1000  1000
  1596     1  1000  1000  1000
  1597     1  1000  1000  1000
  1598     1  1000  1000  1000
  1600     1  1000  1000  1000
  1602     1  1000  1000  1000
  1605     1  1000  1000  1000
  1607     1  1000  1000  1000
  1611     1  1000  1000  1000
  1615     1  1000  1000  1000
  1616     1  1000  1000  1000
  1617     1  1000  1000  1000
  1619     1  1000  1000  1000
  1621     1  1000  1000  1000
  1624     1  1000  1000  1000
  1625     1  1000  1000  1000
  1627     1  1000  1000  1000
  1629     1  1000  1000  1000
  1630     1  1000  1000  1000
  1632     1  1000  1000  1000
  1634     1  1000  1000  1000
  1636     1  1000  1000  1000
  1637     1  1000  1000  1000
  1638     1  1000  1000  1000
  1640     1  1000  1000  1000
  1642     1  1000  1000  1000
  1645     1  1000  1000  1000
  1646     1  1000  1000  1000
  1648     1  1000  1000  1000
  1650     1  1000  1000  1000
  1651     1  1000  1000  1000
  1653     1  1000  1000  1000
  1655     1  1000  1000  1000
  1657     1  1000  1000  1000
  1658     1  1000  1000  1000
  1659     1  1000  1000  1000
  1661     1  1000  1000  1000
  1664     1  1000  1000  1000
  1665     1  1000  1000  1000
  1666     1  1000  1000  1000
  1668     1  1000  1000  1000
  1670     1  1000  1000  1000
  1673     1  1000  1000  1000
  1675     1  1000  1000  1000
  1676     1  1000  1000  1000
  1677     1  1000  1000  1000
  1679     1  1000  1000  1000
  1681     1  1000  1000  1000
  1684     1  1000  1000  1000
  1685     1  1000  1000  1000
  1687     1  1000  1000  1000
  1689     1  1000  1000  1000
  1690     1  1000  1000  1000
  1692     1  1000  1000  1000
  1694     1  1000  1000  1000
  1696     1  1000  1000  1000
  1697     1  1000  1000  1000
  1698     1  1000  1000  1000
  1700     1  1000  1000  1000
  1702     1  1000  1000  1000
  1705     1  1000  1000  1000
  1708     1  1000  1000  1000
  1711     1  1000  1000  1000
  1713     1  1000  1000  1000
  1714     1  1000  1000  1000
  1717     1  1000  1000  1000
  1720     1  1000  1000  1000
  1721     1  1000  1000  1000
  1722     1  1000  1000  1000
  1724     1  1000  1000  1000
  1726     1  1000  1000  1000
  1729     1  1000  1000  1000
  1731     1  1000  1000  1000
  1732     1  1000  1000  1000
  1733     1  1000  1000  1000
  1734     1  1000  1000  1000
  1737     1  1000  1000  1000
  1739     1  1000  1000  1000
  1742     1  1000  1000  1000
  1745     1  1000  1000  1000
  1746     1  1000  1000  1000
  1747     1  1000  1000  1000
  1749     1  1000  1000  1000
  1751     1  1000  1000  1000
  1754     1  1000  1000  1000
  1757     1  1000  1000  1000
  1760     1  1000  1000  1000
  1762     1  1000  1000  1000
  1763     1  1000  1000  1000
  1766     1  1000  1000  1000
  1769     1  1000  1000  1000
  1770     1  1000  1000  1000
  1771     1  1000  1000  1000
  1773     1  1000  1000  1000
  1775     1  1000  1000  1000
  1777     1  1000  1000  1000
  1781     1  1000  1000  1000
  1785     1  1000  1000  1000
  1786     1  1000  1000  1000
  1787     1  1000  1000  1000
  1789     1  1000  1000  1000
  1791     1  1000  1000  1000
  1793     1  1000  1000  1000
  1795     1  1000  1000  1000
  1799     1  1000  1000  1000
  1800     1  1000  1000  1000
  1801     1  1000  1000  1000
  1803     1  1000  1000  1000
  1805     1  1000  1000  1000
  1808     1  1000  1000  1000
  1810     1  1000  1000  1000
  1814     1  1000  1000  1000
  1818     1  1000  1000  1000
  1819     1  1000  1000  1000
  1820     1  1000  1000  1000
  1822     1  1000  1000  1000
  1824     1  1000  1000  1000
  1827     1  1000  1000  1000
  1828     1  1000  1000  1000
  1830     1  1000  1000  1000
  1832     1  1000  1000  1000
  1833     1  1000  1000  1000
  1834     1  1000  1000  1000
  1836     1  1000  1000  1000
  1838     1  1000  1000  1000
  1840     1  1000  1000  1000
  1842     1  1000  1000  1000
  1843     1  1000  1000  1000
  1844     1  1000  1000  1000
  1846     1  1000  1000  1000
  1848     1  1000  1000  1000
  1851     1  1000  1000  1000
  1852     1  1000  1000  1000
  1853     1  1000  1000  1000
  1856     1  1000  1000  1000
  1857     1  1000  1000  1000
  1858     1  1000  1000  1000
  1860     1  1000  1000  1000
  1862     1  1000  1000  1000
  1864     1  1000  1000  1000
  1868     1  1000  1000  1000
  1872     1  1000  1000  1000
  1873     1  1000  1000  1000
  1874     1  1000  1000  1000
  1876     1  1000  1000  1000
  1879     1  1000  1000  1000
  1880     1  1000  1000  1000
  1881     1  1000  1000  1000
  1883     1  1000  1000  1000
  1885     1  1000  1000  1000
  1887     1  1000  1000  1000
  1891     1  1000  1000  1000
  1895     1  1000  1000  1000
  1896     1  1000  1000  1000
  1897     1  1000  1000  1000
  1899     1  1000  1000  1000
  1901     1  1000  1000  1000
  1903     1  1000  1000  1000
  1907     1  1000  1000  1000
  1910     1  1000  1000  1000
  1914     1  1000  1000  1000
  1915     1  1000  1000  1000
  1916     1  1000  1000  1000
  1918     1  1000  1000  1000
  1920     1  1000  1000  1000
  1922     1  1000  1000  1000
  1926     1  1000  1000  1000
  1929     1  1000  1000  1000
  1933     1  1000  1000  1000
  1934     1  1000  1000  1000
  1935     1  1000  1000  1000
  1937     1  1000  1000  1000
  1939     1  1000  1000  1000
  1942     1  1000  1000  1000
  1943     1  1000  1000  1000
  1945     1  1000  1000  1000
  1947     1  1000  1000  1000
  1949     1  1000  1000  1000
  1951     1  1000  1000  1000
  1953     1  1000  1000  1000
  1954     1  1000  1000  1000
  1955     1  1000  1000  1000
  1957     1  1000  1000  1000
  1959     1  1000  1000  1000
  1961     1  1000  1000  1000
  1963     1  1000  1000  1000
  1967     1  1000  1000  1000
  1968     1  1000  1000  1000
  1969     1  1000  1000  1000
  1971     1  1000  1000  1000
  1973     1  1000  1000  1000
  1976     1  1000  1000  1000
  1978     1  1000  1000  1000
  1982     1  1000  1000  1000
  1986     1  1000  1000  1000
  1987     1  1000  1000  1000
  1988     1  1000  1000  1000
  1990     1  1000  1000  1000
  1992     1  1000  1000  1000
  1994     1  1000  1000  1000
  1996     1  1000  1000  1000
  2000     1  1000  1000  1000
  2001     1  1000  1000  1000
  2002     1  1000  1000  1000
  2004     1  1000  1000  1000
  2006     1  1000  1000  1000
  2008     1  1000  1000  1000
  2012     1  1000  1000  1000
  2015     1  1000  1000  1000
  2019     1  1000  1000  1000
  2020     1  1000  1000  1000
  2021     1  1000  1000  1000
  2023     1  1000  1000  1000
  2025     1  1000  1000  1000
  2029     1  1000  1000  1000
  2030     1  1000  1000  1000
  2031     1  1000  1000  1000
  2033     1  1000  1000  1000
  2035     1  1000  1000  1000
  2037     1  1000  1000  1000
  2039     1  1000  1000  1000
  2043     1  1000  1000  1000
  2044     1  1000  1000  1000
  2045     1  1000  1000  1000
  2047     1  1000  1000  1000
  2049     1  1000  1000  1000
  2053     1  1000  1000  1000
  2054     1  1000  1000  1000
  2055     1  1000  1000  1000
  2057     1  1000  1000  1000
  2059     1  1000  1000  1000
  2062     1  1000  1000  1000
  2063     1  1000  1000  1000
  2065     1  1000  1000  1000
  2067     1  1000  1000  1000
  2069     1  1000  1000  1000
  2071     1  1000  1000  1000
  2073     1  1000  1000  1000
  2074     1  1000  1000  1000
  2075     1  1000  1000  1000
  2077     1  1000  1000  1000
  2079     1  1000  1000  1000
  2082     1  1000  1000  1000
  2084     1  1000  1000  1000
  2088     1  1000  1000  1000
  2092     1  1000  1000  1000
  2093     1  1000  1000  1000
  2094     1  1000  1000  1000
  2096     1  1000  1000  1000
  2099     1  1000  1000  1000
  2100     1  1000  1000  1000
  2101     1  1000  1000  1000
  2103     1  1000  1000  1000
  2105     1  1000  1000  1000
  2108     1  1000  1000  1000
  2109     1  1000  1000  1000
  2111     1  1000  1000  1000
  2113     1  1000  1000  1000
  2114     1  1000  1000  1000
  2116     1  1000  1000  1000
  2118     1  1000  1000  1000
  2120     1  1000  1000  1000
  2121     1  1000  1000  1000
  2122     1  1000  1000  1000
  2124     1  1000  1000  1000
  2126     1  1000  1000  1000
  2129     1  1000  1000  1000
  2131     1  1000  1000  1000
  2132     1  1000  1000  1000
  2133     1  1000  1000  1000
  2135     1  1000  1000  1000
  2137     1  1000  1000  1000
  2140     1  1000  1000  1000
  2142     1  1000  1000  1000
  2143     1  1000  1000  1000
  2144     1  1000  1000  1000
  2146     1  1000  1000  1000
  2148     1  1000  1000  1000
  2150     1  1000  1000  1000
  2154     1  1000  1000  1000
  2158     1  1000  1000  1000
  2159     1  1000  1000  1000
  2160     1  1000  1000  1000
  2162     1  1000  1000  1000
  2164     1  1000  1000  1000
  2167     1  1000  1000  1000
  2168     1  1000  1000  1000
  2170     1  1000  1000  1000
  2172     1  1000  1000  1000
  2173     1  1000  1000  1000
  2175     1  1000  1000  1000
  2177     1  1000  1000  1000
  2179     1  1000  1000  1000
  2180     1  1000  1000  1000
  2181     1  1000  1000  1000
  2183     1  1000  1000  1000
  2186     1  1000  1000  1000
  2187     1  1000  1000  1000
  2188     1  1000  1000  1000
  2190     1  1000  1000  1000
  2192     1  1000  1000  1000
  2195     1  1000  1000  1000
  2198     1  1000  1000  1000
  2199     1  1000  1000  1000
  2200     1  1000  1000  1000
  2203     1  1000  1000  1000
  2204     1  1000  1000  1000
  2205     1  1000  1000  1000
  2207     1  1000  1000  1000
  2209     1  1000  1000  1000
  2212     1  1000  1000  1000
  2215     1  1000  1000  1000
  2216     1  1000  1000  1000
  2220     1  1000  1000  1000
  2221     1  1000  1000  1000
  2222     1  1000  1000  1000
  2224     1  1000  1000  1000
  2226     1  1000  1000  1000
  2229     1  1000  1000  1000
  2231     1  1000  1000  1000
  2232     1  1000  1000  1000
  2233     1  1000  1000  1000
  2235     1  1000  1000  1000
  2237     1  1000  1000  1000
  2240     1  1000  1000  1000
  2242     1  1000  1000  1000
  2243     1  1000  1000  1000
  2245     1  1000  1000  1000
  2246     1  1000  1000  1000
  2248     1  1000  1000  1000
  2249     1  1000  1000  1000
  2250     1  1000  1000  1000
  2252     1  1000  1000  1000
  2254     1  1000  1000  1000
  2257     1  1000  1000  1000
  2258     1  1000  1000  1000
  2260     1  1000  1000  1000
  2262     1  1000  1000  1000
  2263     1  1000  1000  1000
  2264     1  1000  1000  1000
  2266     1  1000  1000  1000
  2268     1  1000  1000  1000
  2270     1  1000  1000  1000
  2272     1  1000  1000  1000
  2273     1  1000  1000  1000
  2274     1  1000  1000  1000
  2276     1  1000  1000  1000
  2279     1  1000  1000  1000
  2280     1  1000  1000  1000
  2281     1  1000  1000  1000
  2283     1  1000  1000  1000
  2285     1  1000  1000  1000
  2289     1  1000  1000  1000
  2290     1  1000  1000  1000
  2291     1  1000  1000  1000
  2293     1  1000  1000  1000
  2295     1  1000  1000  1000
  2297     1  1000  1000  1000
  2299     1  1000  1000  1000
  2303     1  1000  1000  1000
  2304     1  1000  1000  1000
  2305     1  1000  1000  1000
  2307     1  1000  1000  1000
  2309     1  1000  1000  1000
  2311     1  1000  1000  1000
  2315     1  1000  1000  1000
  2319     1  1000  1000  1000
  2320     1  1000  1000  1000
  2321     1  1000  1000  1000
  2323     1  1000  1000  1000
  2325     1  1000  1000  1000
  2327     1  1000  1000  1000
  2331     1  1000  1000  1000
  2334     1  1000  1000  1000
  2338     1  1000  1000  1000
  2339     1  1000  1000  1000
  2340     1  1000  1000  1000
  2342     1  1000  1000  1000
  2344     1  1000  1000  1000
  2346     1  1000  1000  1000
  2348     1  1000  1000  1000
  2352     1  1000  1000  1000
  2353     1  1000  1000  1000
  2354     1  1000  1000  1000
  2356     1  1000  1000  1000
  2358     1  1000  1000  1000
  2361     1  1000  1000  1000
  2362     1  1000  1000  1000
  2363     1  1000  1000  1000
  2366     1  1000  1000  1000
  2367     1  1000  1000  1000
  2368     1  1000  1000  1000
  2370     1  1000  1000  1000
  2372     1  1000  1000  1000
  2375     1  1000  1000  1000
  2377     1  1000  1000  1000
  2381     1  1000  1000  1000
  2385     1  1000  1000  1000
  2386     1  1000  1000  1000
  2387     1  1000  1000  1000
  2389     1  1000  1000  1000
  2391     1  1000  1000  1000
  2394     1  1000  1000  1000
  2395     1  1000  1000  1000
  2397     1  1000  1000  1000
  2399     1  1000  1000  1000
  2401     1  1000  1000  1000
  2403     1  1000  1000  1000
  2405     1  1000  1000  1000
  2406     1  1000  1000  1000
  2407     1  1000  1000  1000
  2409     1  1000  1000  1000
  2411     1  1000  1000  1000
  2414     1  1000  1000  1000
  2416     1  1000  1000  1000
  2417     1  1000  1000  1000
  2418     1  1000  1000  1000
  2420     1  1000  1000  1000
  2422     1  1000  1000  1000
  2426     1  1000  1000  1000
  2427     1  1000  1000  1000
  2428     1  1000  1000  1000
  2430     1  1000  1000  1000
  2432     1  1000  1000  1000
  2434     1  1000  1000  1000
  2438     1  1000  1000  1000
  2441     1  1000  1000  1000
  2445     1  1000  1000  1000
  2446     1  1000  1000  1000
  2447     1  1000  1000  1000
  2448     1  1000  1000  1000
  2451     1  1000  1000  1000
  2453     1  1000  1000  1000
  2456     1  1000  1000  1000
  2459     1  1000  1000  1000
  2460     1  1000  1000  1000
  2461     1  1000  1000  1000
  2463     1  1000  1000  1000
  2465     1  1000  1000  1000
  2468     1  1000  1000  1000
  2469     1  1000  1000  1000
  2471     1  1000  1000  1000
  2473     1  1000  1000  1000
  2475     1  1000  1000  1000
  2477     1  1000  1000  1000
  2479     1  1000  1000  1000
  2480     1  1000  1000  1000
  2481     1  1000  1000  1000
  2483     1  1000  1000  1000
  2485     1  1000  1000  1000
  2487     1  1000  1000  1000
  2491     1  1000  1000  1000
  2495     1  1000  1000  1000
  2496     1  1000  1000  1000
  2497     1  1000  1000  1000
  2499     1  1000  1000  1000
  2502     1  1000  1000  1000
  2503     1  1000  1000  1000
  2504     1  1000  1000  1000
  2506     1  1000  1000  1000
  2508     1  1000  1000  1000
  2511     1  1000  1000  1000
  2512     1  1000  1000  1000
  2513     1  1000  1000  1000
  2516     1  1000  1000  1000
  2517     1  1000  1000  1000
  2518     1  1000  1000  1000
  2520     1  1000  1000  1000
  2522     1  1000  1000  1000
  2525     1  1000  1000  1000
  2526     1  1000  1000  1000
  2527     1  1000  1000  1000
  2528     1  1000  1000  1000
  2529     1  1000  1000  1000
  2530     1  1000  1000  1000
  2532     1  1000  1000  1000
  2534     1  1000  1000  1000
  2536     1  1000  1000  1000
  2540     1  1000  1000  1000
  2543     1  1000  1000  1000
  2547     1  1000  1000  1000
  2548     1  1000  1000  1000
  2549     1  1000  1000  1000
  2551     1  1000  1000  1000
  2553     1  1000  1000  1000
  2555     1  1000  1000  1000
  2559     1  1000  1000  1000
  2563     1  1000  1000  1000
  2564     1  1000  1000  1000
  2565     1  1000  1000  1000
  2567     1  1000  1000  1000
  2569     1  1000  1000  1000
  2572     1  1000  1000  1000
  2574     1  1000  1000  1000
  2575     1  1000  1000  1000
  2576     1  1000  1000  1000
  2578     1  1000  1000  1000
  2580     1  1000  1000  1000
  2583     1  1000  1000  1000
  2584     1  1000  1000  1000
  2586     1  1000  1000  1000
  2588     1  1000  1000  1000
  2589     1  1000  1000  1000
  2590     1  1000  1000  1000
  2592     1  1000  1000  1000
  2594     1  1000  1000  1000
  2596     1  1000  1000  1000
  2598     1  1000  1000  1000
  2599     1  1000  1000  1000
  2600     1  1000  1000  1000
  2602     1  1000  1000  1000
  2604     1  1000  1000  1000
  2607     1  1000  1000  1000
  2609     1  1000  1000  1000
  2613     1  1000  1000  1000
  2617     1  1000  1000  1000
  2618     1  1000  1000  1000
  2619     1  1000  1000  1000
  2621     1  1000  1000  1000
  2623     1  1000  1000  1000
  2626     1  1000  1000  1000
  2627     1  1000  1000  1000
  2629     1  1000  1000  1000
  2631     1  1000  1000  1000
  2632     1  1000  1000  1000
  2633     1  1000  1000  1000
  2635     1  1000  1000  1000
  2637     1  1000  1000  1000
  2639     1  1000  1000  1000
  2641     1  1000  1000  1000
  2642     1  1000  1000  1000
  2643     1  1000  1000  1000
  2645     1  1000  1000  1000
  2648     1  1000  1000  1000
  2649     1  1000  1000  1000
  2650     1  1000  1000  1000
  2652     1  1000  1000  1000
  2655     1  1000  1000  1000
  2656     1  1000  1000  1000
  2657     1  1000  1000  1000
  2659     1  1000  1000  1000
  2661     1  1000  1000  1000
  2664     1  1000  1000  1000
  2665     1  1000  1000  1000
  2667     1  1000  1000  1000
  2669     1  1000  1000  1000
  2671     1  1000  1000  1000
  2673     1  1000  1000  1000
  2675     1  1000  1000  1000
  2676     1  1000  1000  1000
  2677     1  1000  1000  1000
  2679     1  1000  1000  1000
  2681     1  1000  1000  1000
  2684     1  1000  1000  1000
  2686     1  1000  1000  1000
  2687     1  1000  1000  1000
  2688     1  1000  1000  1000
  2690     1  1000  1000  1000
  2692     1  1000  1000  1000
  2694     1  1000  1000  1000
  2698     1  1000  1000  1000
  2702     1  1000  1000  1000
  2703     1  1000  1000  1000
  2704     1  1000  1000  1000
  2706     1  1000  1000  1000
  2708     1  1000  1000  1000
  2711     1  1000  1000  1000
  2713     1  1000  1000  1000
  2714     1  1000  1000  1000
  2715     1  1000  1000  1000
  2717     1  1000  1000  1000
  2719     1  1000  1000  1000
  2722     1  1000  1000  1000
  2723     1  1000  1000  1000
  2724     1  1000  1000  1000
  2727     1  1000  1000  1000
  2728     1  1000  1000  1000
  2729     1  1000  1000  1000
  2730     1  1000  1000  1000
  2733     1  1000  1000  1000
  2735     1  1000  1000  1000
  2738     1  1000  1000  1000
  2741     1  1000  1000  1000
  2742     1  1000  1000  1000
  2743     1  1000  1000  1000
  2745     1  1000  1000  1000
  2747     1  1000  1000  1000
  2749     1  1000  1000  1000
  2751     1  1000  1000  1000
  2755     1  1000  1000  1000
  2756     1  1000  1000  1000
  2757     1  1000  1000  1000
  2759     1  1000  1000  1000
  2761     1  1000  1000  1000
  2763     1  1000  1000  1000
  2767     1  1000  1000  1000
  2770     1  1000  1000  1000
  2774     1  1000  1000  1000
  2775     1  1000  1000  1000
  2776     1  1000  1000  1000
  2778     1  1000  1000  1000
  2780     1  1000  1000  1000
  2783     1  1000  1000  1000
  2786     1  1000  1000  1000
  2787     1  1000  1000  1000
  2788     1  1000  1000  1000
  2791     1  1000  1000  1000
  2792     1  1000  1000  1000
  2793     1  1000  1000  1000
  2795     1  1000  1000  1000
  2797     1  1000  1000  1000
  2800     1  1000  1000  1000
  2803     1  1000  1000  1000
  2806     1  1000  1000  1000
  2808     1  1000  1000  1000
  2809     1  1000  1000  1000
  2812     1  1000  1000  1000
  2815     1  1000  1000  1000
  2816     1  1000  1000  1000
  2817     1  1000  1000  1000
  2819     1  1000  1000  1000
  2821     1  1000  1000  1000
  2824     1  1000  1000  1000
  2825     1  1000  1000  1000
  2827     1  1000  1000  1000
  2829     1  1000  1000  1000
  2831     1  1000  1000  1000
  2833     1  1000  1000  1000
  2835     1  1000  1000  1000
  2836     1  1000  1000  1000
  2837     1  1000  1000  1000
  2839     1  1000  1000  1000
  2841     1  1000  1000  1000
  2844     1  1000  1000  1000
  2845     1  1000  1000  1000
  2847     1  1000  1000  1000
  2849     1  1000  1000  1000
  2851     1  1000  1000  1000
  2853     1  1000  1000  1000
  2855     1  1000  1000  1000
  2856     1  1000  1000  1000
  2857     1  1000  1000  1000
  2859     1  1000  1000  1000
  2861     1  1000  1000  1000
  2865     1  1000  1000  1000
  2866     1  1000  1000  1000
  2867     1  1000  1000  1000
  2869     1  1000  1000  1000
  2871     1  1000  1000  1000
  2874     1  1000  1000  1000
  2876     1  1000  1000  1000
  2880     1  1000  1000  1000
  2884     1  1000  1000  1000
  2885     1  1000  1000  1000
  2886     1  1000  1000  1000
  2888     1  1000  1000  1000
  2890     1  1000  1000  1000
  2893     1  1000  1000  1000
  2895     1  1000  1000  1000
  2896     1  1000  1000  1000
  2898     1  1000  1000  1000
  2899     1  1000  1000  1000
  2901     1  1000  1000  1000
  2902     1  1000  1000  1000
  2903     1  1000  1000  1000
  2905     1  1000  1000  1000
  2907     1  1000  1000  1000
  2910     1  1000  1000  1000
  2911     1  1000  1000  1000
  2913     1  1000  1000  1000
  2915     1  1000  1000  1000
  2916     1  1000  1000  1000
  2918     1  1000  1000  1000
  2920     1  1000  1000  1000
  2922     1  1000  1000  1000
  2923     1  1000  1000  1000
  2924     1  1000  1000  1000
  2926     1  1000  1000  1000
  2928     1  1000  1000  1000
  2931     1  1000  1000  1000
  2933     1  1000  1000  1000
  2937     1  1000  1000  1000
  2941     1  1000  1000  1000
  2942     1  1000  1000  1000
  2943     1  1000  1000  1000
  2945     1  1000  1000  1000
  2947     1  1000  1000  1000
  2949     1  1000  1000  1000
  2953     1  1000  1000  1000
  2957     1  1000  1000  1000
  2958     1  1000  1000  1000
  2959     1  1000  1000  1000
  2960     1  1000  1000  1000
  2963     1  1000  1000  1000
  2965     1  1000  1000  1000
  2968     1  1000  1000  1000
  2971     1  1000  1000  1000
  2972     1  1000  1000  1000
  2973     1  1000  1000  1000
  2975     1  1000  1000  1000
  2977     1  1000  1000  1000
  2980     1  1000  1000  1000
  2981     1  1000  1000  1000
  2983     1  1000  1000  1000
  2985     1  1000  1000  1000
  2987     1  1000  1000  1000
  2989     1  1000  1000  1000
  2991     1  1000  1000  1000
  2992     1  1000  1000  1000
  2993     1  1000  1000  1000
  2995     1  1000  1000  1000
  2997     1  1000  1000  1000
  2999     1  1000  1000  1000
  3003     1  1000  1000  1000
  3006     1  1000  1000  1000
  3010     1  1000  1000  1000
  3011     1  1000  1000  1000
  3012     1  1000  1000  1000
  3014     1  1000  1000  1000
  3016     1  1000  1000  1000
  3018     1  1000  1000  1000
  3022     1  1000  1000  1000
  3025     1  1000  1000  1000
  3029     1  1000  1000  1000
  3030     1  1000  1000  1000
  3031     1  1000  1000  1000
  3033     1  1000  1000  1000
  3035     1  1000  1000  1000
  3039     1  1000  1000  1000
  3040     1  1000  1000  1000
  3041     1  1000  1000  1000
  3043     1  1000  1000  1000
  3045     1  1000  1000  1000
  3049     1  1000  1000  1000
  3050     1  1000  1000  1000
  3051     1  1000  1000  1000
  3053     1  1000  1000  1000
  3055     1  1000  1000  1000
  3058     1  1000  1000  1000
  3061     1  1000  1000  1000
  3062     1  1000  1000  1000
  3066     1  1000  1000  1000
  3067     1  1000  1000  1000
  3068     1  1000  1000  1000
  3070     1  1000  1000  1000
  3072     1  1000  1000  1000
  3074     1  1000  1000  1000
  3078     1  1000  1000  1000
  3082     1  1000  1000  1000
  3083     1  1000  1000  1000
  3084     1  1000  1000  1000
  3086     1  1000  1000  1000
  3088     1  1000  1000  1000
  3090     1  1000  1000  1000
  3094     1  1000  1000  1000
  3097     1  1000  1000  1000
  3101     1  1000  1000  1000
  3102     1  1000  1000  1000
  3103     1  1000  1000  1000
  3105     1  1000  1000  1000
  3107     1  1000  1000  1000
  3110     1  1000  1000  1000
  3113     1  1000  1000  1000
  3114     1  1000  1000  1000
  3118     1  1000  1000  1000
  3119     1  1000  1000  1000
  3120     1  1000  1000  1000
  3122     1  1000  1000  1000
  3124     1  1000  1000  1000
  3127     1  1000  1000  1000
  3129     1  1000  1000  1000
  3130     1  1000  1000  1000
  3132     1  1000  1000  1000
  3133     1  1000  1000  1000
  3135     1  1000  1000  1000
  3136     1  1000  1000  1000
  3137     1  1000  1000  1000
  3139     1  1000  1000  1000
  3141     1  1000  1000  1000
  3144     1  1000  1000  1000
  3146     1  1000  1000  1000
  3150     1  1000  1000  1000
  3154     1  1000  1000  1000
  3155     1  1000  1000  1000
  3156     1  1000  1000  1000
  3158     1  1000  1000  1000
  3160     1  1000  1000  1000
  3163     1  1000  1000  1000
  3166     1  1000  1000  1000
  3167     1  1000  1000  1000
  3171     1  1000  1000  1000
  3172     1  1000  1000  1000
  3173     1  1000  1000  1000
  3175     1  1000  1000  1000
  3177     1  1000  1000  1000
  3181     1  1000  1000  1000
  3182     1  1000  1000  1000
  3183     1  1000  1000  1000
  3185     1  1000  1000  1000
  3187     1  1000  1000  1000
  3190     1  1000  1000  1000
  3192     1  1000  1000  1000
  3196     1  1000  1000  1000
  3200     1  1000  1000  1000
  3201     1  1000  1000  1000
  3202     1  1000  1000  1000
  3204     1  1000  1000  1000
  3206     1  1000  1000  1000
  3209     1  1000  1000  1000
  3211     1  1000  1000  1000
  3212     1  1000  1000  1000
  3214     1  1000  1000  1000
  3215     1  1000  1000  1000
  3217     1  1000  1000  1000
  3218     1  1000  1000  1000
  3219     1  1000  1000  1000
  3221     1  1000  1000  1000
  3223     1  1000  1000  1000
  3225     1  1000  1000  1000
  3229     1  1000  1000  1000
  3232     1  1000  1000  1000
  3236     1  1000  1000  1000
  3237     1  1000  1000  1000
  3238     1  1000  1000  1000
  3240     1  1000  1000  1000
  3242     1  1000  1000  1000
  3245     1  1000  1000  1000
  3247     1  1000  1000  1000
  3248     1  1000  1000  1000
  3250     1  1000  1000  1000
  3251     1  1000  1000  1000
  3253     1  1000  1000  1000
  3254     1  1000  1000  1000
  3255     1  1000  1000  1000
  3257     1  1000  1000  1000
  3260     1  1000  1000  1000
  3261     1  1000  1000  1000
  3262     1  1000  1000  1000
  3264     1  1000  1000  1000
  3266     1  1000  1000  1000
  3269     1  1000  1000  1000
  3271     1  1000  1000  1000
  3272     1  1000  1000  1000
  3273     1  1000  1000  1000
  3275     1  1000  1000  1000
  3277     1  1000  1000  1000
  3280     1  1000  1000  1000
  3282     1  1000  1000  1000
  3283     1  1000  1000  1000
  3284     1  1000  1000  1000
  3286     1  1000  1000  1000
  3288     1  1000  1000  1000
  3291     1  1000  1000  1000
  3292     1  1000  1000  1000
  3293     1  1000  1000  1000
  3296     1  1000  1000  1000
  3297     1  1000  1000  1000
  3298     1  1000  1000  1000
  3299     1  1000  1000  1000
  3302     1  1000  1000  1000
  3304     1  1000  1000  1000
  3307     1  1000  1000  1000
  3310     1  1000  1000  1000
  3311     1  1000  1000  1000
  3312     1  1000  1000  1000
  3314     1  1000  1000  1000
  3316     1  1000  1000  1000
  3319     1  1000  1000  1000
  3321     1  1000  1000  1000
  3325     1  1000  1000  1000
  3329     1  1000  1000  1000
  3330     1  1000  1000  1000
  3331     1  1000  1000  1000
  3333     1  1000  1000  1000
  3336     1  1000  1000  1000
  3337     1  1000  1000  1000
  3338     1  1000  1000  1000
  3340     1  1000  1000  1000
  3342     1  1000  1000  1000
  3344     1  1000  1000  1000
  3348     1  1000  1000  1000
  3351     1  1000  1000  1000
  3355     1  1000  1000  1000
  3356     1  1000  1000  1000
  3357     1  1000  1000  1000
  3359     1  1000  1000  1000
  3361     1  1000  1000  1000
  3363     1  1000  1000  1000
  3365     1  1000  1000  1000
  3369     1  1000  1000  1000
  3370     1  1000  1000  1000
  3371     1  1000  1000  1000
  3373     1  1000  1000  1000
  3376     1  1000  1000  1000
  3377     1  1000  1000  1000
  3378     1  1000  1000  1000
  3380     1  1000  1000  1000
  3382     1  1000  1000  1000
  3385     1  1000  1000  1000
  3386     1  1000  1000  1000
  3387     1  1000  1000  1000
  3390     1  1000  1000  1000
  3391     1  1000  1000  1000
  3392     1  1000  1000  1000
  3394     1  1000  1000  1000
  3396     1  1000  1000  1000
  3399     1  1000  1000  1000
  3401     1  1000  1000  1000
  3405     1  1000  1000  1000
  3409     1  1000  1000  1000
  3410     1  1000  1000  1000
  3411     1  1000  1000  1000
  3413     1  1000  1000  1000
  3415     1  1000  1000  1000
  3418     1  1000  1000  1000
  3419     1  1000  1000  1000
  3420     1  1000  1000  1000
  3421     1  1000  1000  1000
  3422     1  1000  1000  1000
  3423     1  1000  1000  1000
  3425     1  1000  1000  1000
  3427     1  1000  1000  1000
  3430     1  1000  1000  1000
  3433     1  1000  1000  1000
  3436     1  1000  1000  1000
  3438     1  1000  1000  1000
  3439     1  1000  1000  1000
  3442     1  1000  1000  1000
  3445     1  1000  1000  1000
  3446     1  1000  1000  1000
  3447     1  1000  1000  1000
  3449     1  1000  1000  1000
  3451     1  1000  1000  1000
  3453     1  1000  1000  1000
  3457     1  1000  1000  1000
  3460     1  1000  1000  1000
  3464     1  1000  1000  1000
  3465     1  1000  1000  1000
  3466     1  1000  1000  1000
  3467     1  1000  1000  1000
  3470     1  1000  1000  1000
  3472     1  1000  1000  1000
  3475     1  1000  1000  1000
  3478     1  1000  1000  1000
  3479     1  1000  1000  1000
  3480     1  1000  1000  1000
  3482     1  1000  1000  1000
  3484     1  1000  1000  1000
  3487     1  1000  1000  1000
  3490     1  1000  1000  1000
  3491     1  1000  1000  1000
  3495     1  1000  1000  1000
  3496     1  1000  1000  1000
  3497     1  1000  1000  1000
  3499     1  1000  1000  1000
  3501     1  1000  1000  1000
  3504     1  1000  1000  1000
  3506     1  1000  1000  1000
  3507     1  1000  1000  1000
  3509     1  1000  1000  1000
  3510     1  1000  1000  1000
  3512     1  1000  1000  1000
  3513     1  1000  1000  1000
  3514     1  1000  1000  1000
  3516     1  1000  1000  1000
  3518     1  1000  1000  1000
  3521     1  1000  1000  1000
  3523     1  1000  1000  1000
  3524     1  1000  1000  1000
  3525     1  1000  1000  1000
  3527     1  1000  1000  1000
  3529     1  1000  1000  1000
  3532     1  1000  1000  1000
  3533     1  1000  1000  1000
  3535     1  1000  1000  1000
  3537     1  1000  1000  1000
  3538     1  1000  1000  1000
  3540     1  1000  1000  1000
  3542     1  1000  1000  1000
  3544     1  1000  1000  1000
  3545     1  1000  1000  1000
  3546     1  1000  1000  1000
  3548     1  1000  1000  1000
  3550     1  1000  1000  1000
  3553     1  1000  1000  1000
  3554     1  1000  1000  1000
  3556     1  1000  1000  1000
  3558     1  1000  1000  1000
  3560     1  1000  1000  1000
  3562     1  1000  1000  1000
  3564     1  1000  1000  1000
  3565     1  1000  1000  1000
  3566     1  1000  1000  1000
  3568     1  1000  1000  1000
  3570     1  1000  1000  1000
  3572     1  1000  1000  1000
  3576     1  1000  1000  1000
  3579     1  1000  1000  1000
  3583     1  1000  1000  1000
  3584     1  1000  1000  1000
  3585     1  1000  1000  1000
  3587     1  1000  1000  1000
  3589     1  1000  1000  1000
  3592     1  1000  1000  1000
  3593     1  1000  1000  1000
  3595     1  1000  1000  1000
  3597     1  1000  1000  1000
  3599     1  1000  1000  1000
  3601     1  1000  1000  1000
  3603     1  1000  1000  1000
  3604     1  1000  1000  1000
  3605     1  1000  1000  1000
  3607     1  1000  1000  1000
  3609     1  1000  1000  1000
  3612     1  1000  1000  1000
  3615     1  1000  1000  1000
  3618     1  1000  1000  1000
  3621     1  1000  1000  1000
  3625     1  1000  1000  1000
  3626     1  1000  1000  1000
  3627     1  1000  1000  1000
  3629     1  1000  1000  1000
  3631     1  1000  1000  1000
  3634     1  1000  1000  1000
  3635     1  1000  1000  1000
  3636     1  1000  1000  1000
  3637     1  1000  1000  1000
  3638     1  1000  1000  1000
  3639     1  1000  1000  1000
  3641     1  1000  1000  1000
  3643     1  1000  1000  1000
  3646     1  1000  1000  1000
  3648     1  1000  1000  1000
  3652     1  1000  1000  1000
  3656     1  1000  1000  1000
  3657     1  1000  1000  1000
  3658     1  1000  1000  1000
  3660     1  1000  1000  1000
  3662     1  1000  1000  1000
  3664     1  1000  1000  1000
  3668     1  1000  1000  1000
  3672     1  1000  1000  1000
  3673     1  1000  1000  1000
  3674     1  1000  1000  1000
  3676     1  1000  1000  1000
  3678     1  1000  1000  1000
  3680     1  1000  1000  1000
  3682     1  1000  1000  1000
  3686     1  1000  1000  1000
  3687     1  1000  1000  1000
  3688     1  1000  1000  1000
  3690     1  1000  1000  1000
  3692     1  1000  1000  1000
  3694     1  1000  1000  1000
  3698     1  1000  1000  1000
  3702     1  1000  1000  1000
  3703     1  1000  1000  1000
  3704     1  1000  1000  1000
  3706     1  1000  1000  1000
  3708     1  1000  1000  1000
  3711     1  1000  1000  1000
  3712     1  1000  1000  1000
  3714     1  1000  1000  1000
  3716     1  1000  1000  1000
  3718     1  1000  1000  1000
  3720     1  1000  1000  1000
  3722     1  1000  1000  1000
  3723     1  1000  1000  1000
  3724     1  1000  1000  1000
  3726     1  1000  1000  1000
  3728     1  1000  1000  1000
  3731     1  1000  1000  1000
  3733     1  1000  1000  1000
  3737     1  1000  1000  1000
  3741     1  1000  1000  1000
  3742     1  1000  1000  1000
  3743     1  1000  1000  1000
  3745     1  1000  1000  1000
  3747     1  1000  1000  1000
  3750     1  1000  1000  1000
  3751     1  1000  1000  1000
  3753     1  1000  1000  1000
  3755     1  1000  1000  1000
  3757     1  1000  1000  1000
  3759     1  1000  1000  1000
  3761     1  1000  1000  1000
  3762     1  1000  1000  1000
  3763     1  1000  1000  1000
  3765     1  1000  1000  1000
  3767     1  1000  1000  1000
  3770     1  1000  1000  1000
  3773     1  1000  1000  1000
  3774     1  1000  1000  1000
  3778     1  1000  1000  1000
  3779     1  1000  1000  1000
  3780     1  1000  1000  1000
  3782     1  1000  1000  1000
  3784     1  1000  1000  1000
  3787     1  1000  1000  1000
  3789     1  1000  1000  1000
  3793     1  1000  1000  1000
  3797     1  1000  1000  1000
  3798     1  1000  1000  1000
  3799     1  1000  1000  1000
  3801     1  1000  1000  1000
  3803     1  1000  1000  1000
  3805     1  1000  1000  1000
  3809     1  1000  1000  1000
  3812     1  1000  1000  1000
  3816     1  1000  1000  1000
  3817     1  1000  1000  1000
  3818     1  1000  1000  1000
  3820     1  1000  1000  1000
  3822     1  1000  1000  1000
  3825     1  1000  1000  1000
  3827     1  1000  1000  1000
  3831     1  1000  1000  1000
  3835     1  1000  1000  1000
  3836     1  1000  1000  1000
  3837     1  1000  1000  1000
  3839     1  1000  1000  1000
  3841     1  1000  1000  1000
  3845     1  1000  1000  1000
  3846     1  1000  1000  1000
  3847     1  1000  1000  1000
  3849     1  1000  1000  1000
  3851     1  1000  1000  1000
  3854     1  1000  1000  1000
  3856     1  1000  1000  1000
  3860     1  1000  1000  1000
  3864     1  1000  1000  1000
  3865     1  1000  1000  1000
  3866     1  1000  1000  1000
  3868     1  1000  1000  1000
  3870     1  1000  1000  1000
  3873     1  1000  1000  1000
  3874     1  1000  1000  1000
  3876     1  1000  1000  1000
  3878     1  1000  1000  1000
  3880     1  1000  1000  1000
  3882     1  1000  1000  1000
  3884     1  1000  1000  1000
  3885     1  1000  1000  1000
  3886     1  1000  1000  1000
  3888     1  1000  1000  1000
  3890     1  1000  1000  1000
  3892     1  1000  1000  1000
  3896     1  1000  1000  1000
  3900     1  1000  1000  1000
  3901     1  1000  1000  1000
  3902     1  1000  1000  1000
  3904     1  1000  1000  1000
  3906     1  1000  1000  1000
  3909     1  1000  1000  1000
  3910     1  1000  1000  1000
  3912     1  1000  1000  1000
  3914     1  1000  1000  1000
  3916     1  1000  1000  1000
  3918     1  1000  1000  1000
  3920     1  1000  1000  1000
  3921     1  1000  1000  1000
  3922     1  1000  1000  1000
  3924     1  1000  1000  1000
  3926     1  1000  1000  1000
  3929     1  1000  1000  1000
  3930     1  1000  1000  1000
  3932     1  1000  1000  1000
  3934     1  1000  1000  1000
  3935     1  1000  1000  1000
  3937     1  1000  1000  1000
  3939     1  1000  1000  1000
  3941     1  1000  1000  1000
  3942     1  1000  1000  1000
  3943     1  1000  1000  1000
  3945     1  1000  1000  1000
  3947     1  1000  1000  1000
  3950     1  1000  1000  1000
  3952     1  1000  1000  1000
  3953     1  1000  1000  1000
  3954     1  1000  1000  1000
  3955     1  1000  1000  1000
  3958     1  1000  1000  1000
  3960     1  1000  1000  1000
  3963     1  1000  1000  1000
  3966     1  1000  1000  1000
  3967     1  1000  1000  1000
  3968     1  1000  1000  1000
  3970     1  1000  1000  1000
  3972     1  1000  1000  1000
  3975     1  1000  1000  1000
  3976     1  1000  1000  1000
  3977     1  1000  1000  1000
  3980     1  1000  1000  1000
  3981     1  1000  1000  1000
  3982     1  1000  1000  1000
  3984     1  1000  1000  1000
  3986     1  1000  1000  1000
  3988     1  1000  1000  1000
  3990     1  1000  1000  1000
  3994     1  1000  1000  1000
  3995     1  1000  1000  1000
  3996     1  1000  1000  1000
  3998     1  1000  1000  1000
  4000     1  1000  1000  1000
  4003     1  1000  1000  1000
  4005     1  1000  1000  1000
  4009     1  1000  1000  1000
  4013     1  1000  1000  1000
  4014     1  1000  1000  1000
  4015     1  1000  1000  1000
  4017     1  1000  1000  1000
  4020     1  1000  1000  1000
  4021     1  1000  1000  1000
  4022     1  1000  1000  1000
  4024     1  1000  1000  1000
  4026     1  1000  1000  1000
  4029     1  1000  1000  1000
  4031     1  1000  1000  1000
  4032     1  1000  1000  1000
  4034     1  1000  1000  1000
  4035     1  1000  1000  1000
  4037     1  1000  1000  1000
  4038     1  1000  1000  1000
  4039     1  1000  1000  1000
  4040     1  1000  1000  1000
  4043     1  1000  1000  1000
  4045     1  1000  1000  1000
  4048     1  1000  1000  1000
  4051     1  1000  1000  1000
  4052     1  1000  1000  1000
  4053     1  1000  1000  1000
  4055     1  1000  1000  1000
  4057     1  1000  1000  1000
  4060     1  1000  1000  1000
  4061     1  1000  1000  1000
  4062     1  1000  1000  1000
  4063     1  1000  1000  1000
  4064     1  1000  1000  1000
  4065     1  1000  1000  1000
  4067     1  1000  1000  1000
  4069     1  1000  1000  1000
  4072     1  1000  1000  1000
  4073     1  1000  1000  1000
  4074     1  1000  1000  1000
  4077     1  1000  1000  1000
  4078     1  1000  1000  1000
  4079     1  1000  1000  1000
  4081     1  1000  1000  1000
  4083     1  1000  1000  1000
  4086     1  1000  1000  1000
  4087     1  1000  1000  1000
  4089     1  1000  1000  1000
  4091     1  1000  1000  1000
  4092     1  1000  1000  1000
  4094     1  1000  1000  1000
  4096     1  1000  1000  1000
  4098     1  1000  1000  1000
  4099     1  1000  1000  1000
  4100     1  1000  1000  1000
  4102     1  1000  1000  1000
  4104     1  1000  1000  1000
  4106     1  1000  1000  1000
  4110     1  1000  1000  1000
  4113     1  1000  1000  1000
  4117     1  1000  1000  1000
  4118     1  1000  1000  1000
  4119     1  1000  1000  1000
  4120     1  1000  1000  1000
  4123     1  1000  1000  1000
  4125     1  1000  1000  1000
  4128     1  1000  1000  1000
  4131     1  1000  1000  1000
  4132     1  1000  1000  1000
  4133     1  1000  1000  1000
  4135     1  1000  1000  1000
  4138     1  1000  1000  1000
  4139     1  1000  1000  1000
  4140     1  1000  1000  1000
  4142     1  1000  1000  1000
  4144     1  1000  1000  1000
  4147     1  1000  1000  1000
  4148     1  1000  1000  1000
  4149     1  1000  1000  1000
  4152     1  1000  1000  1000
  4153     1  1000  1000  1000
  4154     1  1000  1000  1000
  4155     1  1000  1000  1000
  4158     1  1000  1000  1000
  4160     1  1000  1000  1000
  4163     1  1000  1000  1000
  4166     1  1000  1000  1000
  4167     1  1000  1000  1000
  4168     1  1000  1000  1000
  4170     1  1000  1000  1000
  4172     1  1000  1000  1000
  4175     1  1000  1000  1000
  4177     1  1000  1000  1000
  4181     1  1000  1000  1000
  4185     1  1000  1000  1000
  4186     1  1000  1000  1000
  4187     1  1000  1000  1000
  4189     1  1000  1000  1000
  4191     1  1000  1000  1000
  4193     1  1000  1000  1000
  4197     1  1000  1000  1000
  4201     1  1000  1000  1000
  4202     1  1000  1000  1000
  4203     1  1000  1000  1000
  4205     1  1000  1000  1000
  4207     1  1000  1000  1000
  4209     1  1000  1000  1000
  4211     1  1000  1000  1000
  4215     1  1000  1000  1000
  4216     1  1000  1000  1000
  4217     1  1000  1000  1000
  4218     1  1000  1000  1000
  4221     1  1000  1000  1000
  4223     1  1000  1000  1000
  4226     1  1000  1000  1000
  4229     1  1000  1000  1000
  4230     1  1000  1000  1000
  4231     1  1000  1000  1000
  4233     1  1000  1000  1000
  4235     1  1000  1000  1000
  4239     1  1000  1000  1000
  4240     1  1000  1000  1000
  4241     1  1000  1000  1000
  4243     1  1000  1000  1000
  4245     1  1000  1000  1000
  4248     1  1000  1000  1000
  4250     1  1000  1000  1000
  4251     1  1000  1000  1000
  4252     1  1000  1000  1000
  4254     1  1000  1000  1000
  4256     1  1000  1000  1000
  4258     1  1000  1000  1000
  4262     1  1000  1000  1000
  4265     1  1000  1000  1000
  4269     1  1000  1000  1000
  4270     1  1000  1000  1000
  4271     1  1000  1000  1000
  4273     1  1000  1000  1000
  4275     1  1000  1000  1000
  4277     1  1000  1000  1000
  4281     1  1000  1000  1000
  4285     1  1000  1000  1000
  4286     1  1000  1000  1000
  4287     1  1000  1000  1000
  4288     1  1000  1000  1000
  4291     1  1000  1000  1000
  4293     1  1000  1000  1000
  4296     1  1000  1000  1000
  4299     1  1000  1000  1000
  4300     1  1000  1000  1000
  4301     1  1000  1000  1000
  4303     1  1000  1000  1000
  4305     1  1000  1000  1000
  4308     1  1000  1000  1000
  4311     1  1000  1000  1000
  4312     1  1000  1000  1000
  4313     1  1000  1000  1000
  4314     1  1000  1000  1000
  4315     1  1000  1000  1000
  4316     1  1000  1000  1000
  4318     1  1000  1000  1000
  4320     1  1000  1000  1000
  4323     1  1000  1000  1000
  4324     1  1000  1000  1000
  4326     1  1000  1000  1000
  4328     1  1000  1000  1000
  4329     1  1000  1000  1000
  4330     1  1000  1000  1000
  4332     1  1000  1000  1000
  4334     1  1000  1000  1000
  4336     1  1000  1000  1000
  4338     1  1000  1000  1000
  4339     1  1000  1000  1000
  4340     1  1000  1000  1000
  4342     1  1000  1000  1000
  4344     1  1000  1000  1000
  4347     1  1000  1000  1000
  4348     1  1000  1000  1000
  4350     1  1000  1000  1000
  4352     1  1000  1000  1000
  4353     1  1000  1000  1000
  4355     1  1000  1000  1000
  4357     1  1000  1000  1000
  4359     1  1000  1000  1000
  4360     1  1000  1000  1000
  4361     1  1000  1000  1000
  4363     1  1000  1000  1000
  4365     1  1000  1000  1000
  4368     1  1000  1000  1000
  4370     1  1000  1000  1000
  4374     1  1000  1000  1000
  4378     1  1000  1000  1000
  4379     1  1000  1000  1000
  4380     1  1000  1000  1000
  4382     1  1000  1000  1000
  4384     1  1000  1000  1000
  4387     1  1000  1000  1000
  4389     1  1000  1000  1000
  4393     1  1000  1000  1000
  4397     1  1000  1000  1000
  4398     1  1000  1000  1000
  4399     1  1000  1000  1000
  4400     1  1000  1000  1000
  4403     1  1000  1000  1000
  4405     1  1000  1000  1000
  4408     1  1000  1000  1000
  4411     1  1000  1000  1000
  4412     1  1000  1000  1000
  4413     1  1000  1000  1000
  4415     1  1000  1000  1000
  4417     1  1000  1000  1000
  4420     1  1000  1000  1000
  4421     1  1000  1000  1000
  4423     1  1000  1000  1000
  4425     1  1000  1000  1000
  4427     1  1000  1000  1000
  4429     1  1000  1000  1000
  4431     1  1000  1000  1000
  4432     1  1000  1000  1000
  4433     1  1000  1000  1000
  4435     1  1000  1000  1000
  4437     1  1000  1000  1000
  4440     1  1000  1000  1000
  4441     1  1000  1000  1000
  4443     1  1000  1000  1000
  4445     1  1000  1000  1000
  4446     1  1000  1000  1000
  4448     1  1000  1000  1000
  4450     1  1000  1000  1000
  4452     1  1000  1000  1000
  4453     1  1000  1000  1000
  4454     1  1000  1000  1000
  4456     1  1000  1000  1000
  4458     1  1000  1000  1000
  4462     1  1000  1000  1000
  4463     1  1000  1000  1000
  4464     1  1000  1000  1000
  4466     1  1000  1000  1000
  4468     1  1000  1000  1000
  4470     1  1000  1000  1000
  4474     1  1000  1000  1000
  4477     1  1000  1000  1000
  4481     1  1000  1000  1000
  4482     1  1000  1000  1000
  4483     1  1000  1000  1000
  4485     1  1000  1000  1000
  4487     1  1000  1000  1000
  4490     1  1000  1000  1000
  4492     1  1000  1000  1000
  4496     1  1000  1000  1000
  4500     1  1000  1000  1000
  4501     1  1000  1000  1000
  4502     1  1000  1000  1000
  4504     1  1000  1000  1000
  4506     1  1000  1000  1000
  4509     1  1000  1000  1000
  4512     1  1000  1000  1000
  4515     1  1000  1000  1000
  4517     1  1000  1000  1000
  4518     1  1000  1000  1000
  4521     1  1000  1000  1000
  4524     1  1000  1000  1000
  4525     1  1000  1000  1000
  4526     1  1000  1000  1000
  4528     1  1000  1000  1000
  4530     1  1000  1000  1000
  4533     1  1000  1000  1000
  4535     1  1000  1000  1000
  4536     1  1000  1000  1000
  4537     1  1000  1000  1000
  4539     1  1000  1000  1000
  4541     1  1000  1000  1000
  4543     1  1000  1000  1000
  4547     1  1000  1000  1000
  4550     1  1000  1000  1000
  4554     1  1000  1000  1000
  4555     1  1000  1000  1000
  4556     1  1000  1000  1000
  4557     1  1000  1000  1000
  4560     1  1000  1000  1000
  4562     1  1000  1000  1000
  4565     1  1000  1000  1000
  4568     1  1000  1000  1000
  4569     1  1000  1000  1000
  4570     1  1000  1000  1000
  4572     1  1000  1000  1000
  4574     1  1000  1000  1000
  4577     1  1000  1000  1000
  4578     1  1000  1000  1000
  4579     1  1000  1000  1000
  4580     1  1000  1000  1000
  4581     1  1000  1000  1000
  4582     1  1000  1000  1000
  4584     1  1000  1000  1000
  4586     1  1000  1000  1000
  4589     1  1000  1000  1000
  4592     1  1000  1000  1000
  4595     1  1000  1000  1000
  4598     1  1000  1000  1000
  4602     1  1000  1000  1000
  4603     1  1000  1000  1000
  4604     1  1000  1000  1000
  4606     1  1000  1000  1000
  4608     1  1000  1000  1000
  4611     1  1000  1000  1000
  4613     1  1000  1000  1000
  4617     1  1000  1000  1000
  4621     1  1000  1000  1000
  4622     1  1000  1000  1000
  4623     1  1000  1000  1000
  4625     1  1000  1000  1000
  4627     1  1000  1000  1000
  4630     1  1000  1000  1000
  4632     1  1000  1000  1000
  4636     1  1000  1000  1000
  4640     1  1000  1000  1000
  4641     1  1000  1000  1000
  4642     1  1000  1000  1000
  4644     1  1000  1000  1000
  4647     1  1000  1000  1000
  4648     1  1000  1000  1000
  4649     1  1000  1000  1000
  4651     1  1000  1000  1000
  4653     1  1000  1000  1000
  4655     1  1000  1000  1000
  4659     1  1000  1000  1000
  4663     1  1000  1000  1000
  4664     1  1000  1000  1000
  4665     1  1000  1000  1000
  4667     1  1000  1000  1000
  4669     1  1000  1000  1000
  4671     1  1000  1000  1000
  4675     1  1000  1000  1000
  4678     1  1000  1000  1000
  4682     1  1000  1000  1000
  4683     1  1000  1000  1000
  4684     1  1000  1000  1000
  4686     1  1000  1000  1000
  4688     1  1000  1000  1000
  4690     1  1000  1000  1000
  4692     1  1000  1000  1000
  4696     1  1000  1000  1000
  4697     1  1000  1000  1000
  4698     1  1000  1000  1000
  4700     1  1000  1000  1000
  4702     1  1000  1000  1000
  4705     1  1000  1000  1000
  4708     1  1000  1000  1000
  4709     1  1000  1000  1000
  4713     1  1000  1000  1000
  4714     1  1000  1000  1000
  4715     1  1000  1000  1000
  4717     1  1000  1000  1000
  4719     1  1000  1000  1000
  4722     1  1000  1000  1000
  4723     1  1000  1000  1000
  4725     1  1000  1000  1000
  4727     1  1000  1000  1000
  4729     1  1000  1000  1000
  4731     1  1000  1000  1000
  4733     1  1000  1000  1000
  4734     1  1000  1000  1000
  4735     1  1000  1000  1000
  4737     1  1000  1000  1000
  4739     1  1000  1000  1000
  4743     1  1000  1000  1000
  4744     1  1000  1000  1000
  4745     1  1000  1000  1000
  4747     1  1000  1000  1000
  4749     1  1000  1000  1000
  4753     1  1000  1000  1000
  4754     1  1000  1000  1000
  4755     1  1000  1000  1000
  4757     1  1000  1000  1000
  4759     1  1000  1000  1000
  4761     1  1000  1000  1000
  4765     1  1000  1000  1000
  4768     1  1000  1000  1000
  4772     1  1000  1000  1000
  4773     1  1000  1000  1000
  4774     1  1000  1000  1000
  4776     1  1000  1000  1000
  4778     1  1000  1000  1000
  4781     1  1000  1000  1000
  4783     1  1000  1000  1000
  4787     1  1000  1000  1000
  4791     1  1000  1000  1000
  4792     1  1000  1000  1000
  4793     1  1000  1000  1000
  4795     1  1000  1000  1000
  4797     1  1000  1000  1000
  4799     1  1000  1000  1000
  4803     1  1000  1000  1000
  4807     1  1000  1000  1000
  4808     1  1000  1000  1000
  4809     1  1000  1000  1000
  4811     1  1000  1000  1000
  4813     1  1000  1000  1000
  4816     1  1000  1000  1000
  4818     1  1000  1000  1000
  4822     1  1000  1000  1000
  4826     1  1000  1000  1000
  4827     1  1000  1000  1000
  4828     1  1000  1000  1000
  4830     1  1000  1000  1000
  4832     1  1000  1000  1000
  4835     1  1000  1000  1000
  4837     1  1000  1000  1000
  4841     1  1000  1000  1000
  4845     1  1000  1000  1000
  4846     1  1000  1000  1000
  4847     1  1000  1000  1000
  4849     1  1000  1000  1000
  4851     1  1000  1000  1000
  4853     1  1000  1000  1000
  4857     1  1000  1000  1000
  4861     1  1000  1000  1000
  4862     1  1000  1000  1000
  4863     1  1000  1000  1000
  4865     1  1000  1000  1000
  4867     1  1000  1000  1000
  4870     1  1000  1000  1000
  4872     1  1000  1000  1000
  4876     1  1000  1000  1000
  4880     1  1000  1000  1000
  4881     1  1000  1000  1000
  4882     1  1000  1000  1000
  4883     1  1000  1000  1000
  4886     1  1000  1000  1000
  4888     1  1000  1000  1000
  4891     1  1000  1000  1000
  4894     1  1000  1000  1000
  4895     1  1000  1000  1000
  4896     1  1000  1000  1000
  4898     1  1000  1000  1000
  4900     1  1000  1000  1000
  4903     1  1000  1000  1000
  4904     1  1000  1000  1000
  4906     1  1000  1000  1000
  4908     1  1000  1000  1000
  4910     1  1000  1000  1000
  4912     1  1000  1000  1000
  4914     1  1000  1000  1000
  4915     1  1000  1000  1000
  4916     1  1000  1000  1000
  4918     1  1000  1000  1000
  4920     1  1000  1000  1000
  4922     1  1000  1000  1000
  4924     1  1000  1000  1000
  4928     1  1000  1000  1000
  4929     1  1000  1000  1000
  4930     1  1000  1000  1000
  4932     1  1000  1000  1000
  4934     1  1000  1000  1000
  4937     1  1000  1000  1000
  4938     1  1000  1000  1000
  4939     1  1000  1000  1000
  4940     1  1000  1000  1000
  4941     1  1000  1000  1000
  4942     1  1000  1000  1000
  4944     1  1000  1000  1000
  4946     1  1000  1000  1000
  4949     1  1000  1000  1000
  4952     1  1000  1000  1000
  4955     1  1000  1000  1000
  4957     1  1000  1000  1000
  4958     1  1000  1000  1000
  4961     1  1000  1000  1000
  4964     1  1000  1000  1000
  4965     1  1000  1000  1000
  4966     1  1000  1000  1000
  4968     1  1000  1000  1000
  4970     1  1000  1000  1000
  4973     1  1000  1000  1000
  4975     1  1000  1000  1000
  4976     1  1000  1000  1000
  4977     1  1000  1000  1000
  4979     1  1000  1000  1000
  4981     1  1000  1000  1000
  4983     1  1000  1000  1000
  4987     1  1000  1000  1000
  4991     1  1000  1000  1000
  4992     1  1000  1000  1000
  4993     1  1000  1000  1000
  4995     1  1000  1000  1000
  4997     1  1000  1000  1000
  4999     1  1000  1000  1000
  5003     1  1000  1000  1000
  5007     1  1000  1000  1000
  5008     1  1000  1000  1000
  5009     1  1000  1000  1000
  5011     1  1000  1000  1000
  5013     1  1000  1000  1000
  5016     1  1000  1000  1000
  5019     1  1000  1000  1000
  5022     1  1000  1000  1000
  5024     1  1000  1000  1000
  5025     1  1000  1000  1000
  5028     1  1000  1000  1000
  5031     1  1000  1000  1000
  5032     1  1000  1000  1000
  5033     1  1000  1000  1000
  5035     1  1000  1000  1000
  5038     1  1000  1000  1000
  5039     1  1000  1000  1000
  5040     1  1000  1000  1000
  5042     1  1000  1000  1000
  5044     1  1000  1000  1000
  5047     1  1000  1000  1000
  5048     1  1000  1000  1000
  5049     1  1000  1000  1000
  5052     1  1000  1000  1000
  5053     1  1000  1000  1000
  5054     1  1000  1000  1000
  5056     1  1000  1000  1000
  5058     1  1000  1000  1000
  5060     1  1000  1000  1000
  5062     1  1000  1000  1000
  5066     1  1000  1000  1000
  5067     1  1000  1000  1000
  5068     1  1000  1000  1000
  5070     1  1000  1000  1000
  5072     1  1000  1000  1000
  5075     1  1000  1000  1000
  5076     1  1000  1000  1000
  5078     1  1000  1000  1000
  5080     1  1000  1000  1000
  5082     1  1000  1000  1000
  5084     1  1000  1000  1000
  5086     1  1000  1000  1000
  5087     1  1000  1000  1000
  5088     1  1000  1000  1000
  5090     1  1000  1000  1000
  5092     1  1000  1000  1000
  5095     1  1000  1000  1000
  5098     1  1000  1000  1000
  5101     1  1000  1000  1000
  5104     1  1000  1000  1000
  5108     1  1000  1000  1000
  5109     1  1000  1000  1000
  5110     1  1000  1000  1000
  5112     1  1000  1000  1000
  5114     1  1000  1000  1000
  5116     1  1000  1000  1000
  5120     1  1000  1000  1000
  5124     1  1000  1000  1000
  5125     1  1000  1000  1000
  5126     1  1000  1000  1000
  5128     1  1000  1000  1000
  5130     1  1000  1000  1000
  5133     1  1000  1000  1000
  5135     1  1000  1000  1000
  5139     1  1000  1000  1000
  5143     1  1000  1000  1000
  5144     1  1000  1000  1000
  5145     1  1000  1000  1000
  5147     1  1000  1000  1000
  5149     1  1000  1000  1000
  5152     1  1000  1000  1000
  5154     1  1000  1000  1000
  5155     1  1000  1000  1000
  5156     1  1000  1000  1000
  5158     1  1000  1000  1000
  5160     1  1000  1000  1000
  5163     1  1000  1000  1000
  5166     1  1000  1000  1000
  5169     1  1000  1000  1000
  5172     1  1000  1000  1000
  5176     1  1000  1000  1000
  5177     1  1000  1000  1000
  5178     1  1000  1000  1000
  5180     1  1000  1000  1000
  5182     1  1000  1000  1000
  5185     1  1000  1000  1000
  5186     1  1000  1000  1000
  5188     1  1000  1000  1000
  5190     1  1000  1000  1000
  5192     1  1000  1000  1000
  5194     1  1000  1000  1000
  5196     1  1000  1000  1000
  5197     1  1000  1000  1000
  5198     1  1000  1000  1000
  5200     1  1000  1000  1000
  5202     1  1000  1000  1000
  5205     1  1000  1000  1000
  5206     1  1000  1000  1000
  5208     1  1000  1000  1000
  5210     1  1000  1000  1000
  5212     1  1000  1000  1000
  5214     1  1000  1000  1000
  5216     1  1000  1000  1000
  5217     1  1000  1000  1000
  5218     1  1000  1000  1000
  5220     1  1000  1000  1000
  5222     1  1000  1000  1000
  5225     1  1000  1000  1000
  5226     1  1000  1000  1000
  5228     1  1000  1000  1000
  5230     1  1000  1000  1000
  5232     1  1000  1000  1000
  5234     1  1000  1000  1000
  5236     1  1000  1000  1000
  5237     1  1000  1000  1000
  5238     1  1000  1000  1000
  5240     1  1000  1000  1000
  5242     1  1000  1000  1000
  5245     1  1000  1000  1000
  5246     1  1000  1000  1000
  5248     1  1000  1000  1000
  5250     1  1000  1000  1000
  5252     1  1000  1000  1000
  5254     1  1000  1000  1000
  5256     1  1000  1000  1000
  5257     1  1000  1000  1000
  5258     1  1000  1000  1000
  5260     1  1000  1000  1000
  5262     1  1000  1000  1000
  5264     1  1000  1000  1000
  5268     1  1000  1000  1000
  5271     1  1000  1000  1000
  5275     1  1000  1000  1000
  5276     1  1000  1000  1000
  5277     1  1000  1000  1000
  5279     1  1000  1000  1000
  5281     1  1000  1000  1000
  5284     1  1000  1000  1000
  5285     1  1000  1000  1000
  5287     1  1000  1000  1000
  5289     1  1000  1000  1000
  5291     1  1000  1000  1000
  5293     1  1000  1000  1000
  5295     1  1000  1000  1000
  5296     1  1000  1000  1000
  5297     1  1000  1000  1000
  5299     1  1000  1000  1000
  5301     1  1000  1000  1000
  5303     1  1000  1000  1000
  5307     1  1000  1000  1000
  5311     1  1000  1000  1000
  5312     1  1000  1000  1000
  5313     1  1000  1000  1000
  5315     1  1000  1000  1000
  5317     1  1000  1000  1000
  5320     1  1000  1000  1000
  5321     1  1000  1000  1000
  5323     1  1000  1000  1000
  5325     1  1000  1000  1000
  5327     1  1000  1000  1000
  5329     1  1000  1000  1000
  5331     1  1000  1000  1000
  5332     1  1000  1000  1000
  5333     1  1000  1000  1000
  5335     1  1000  1000  1000
  5337     1  1000  1000  1000
  5340     1  1000  1000  1000
  5341     1  1000  1000  1000
  5342     1  1000  1000  1000
  5345     1  1000  1000  1000
  5346     1  1000  1000  1000
  5347     1  1000  1000  1000
  5349     1  1000  1000  1000
  5351     1  1000  1000  1000
  5354     1  1000  1000  1000
  5355     1  1000  1000  1000
  5357     1  1000  1000  1000
  5359     1  1000  1000  1000
  5361     1  1000  1000  1000
  5363     1  1000  1000  1000
  5365     1  1000  1000  1000
  5366     1  1000  1000  1000
  5367     1  1000  1000  1000
  5369     1  1000  1000  1000
  5371     1  1000  1000  1000
  5373     1  1000  1000  1000
  5377     1  1000  1000  1000
  5381     1  1000  1000  1000
  5382     1  1000  1000  1000
  5383     1  1000  1000  1000
  5385     1  1000  1000  1000
  5387     1  1000  1000  1000
  5390     1  1000  1000  1000
  5392     1  1000  1000  1000
  5396     1  1000  1000  1000
  5400     1  1000  1000  1000
  5401     1  1000  1000  1000
  5402     1  1000  1000  1000
  5404     1  1000  1000  1000
  5406     1  1000  1000  1000
  5409     1  1000  1000  1000
  5411     1  1000  1000  1000
  5415     1  1000  1000  1000
  5419     1  1000  1000  1000
  5420     1  1000  1000  1000
  5421     1  1000  1000  1000
  5423     1  1000  1000  1000
  5426     1  1000  1000  1000
  5427     1  1000  1000  1000
  5428     1  1000  1000  1000
  5430     1  1000  1000  1000
  5432     1  1000  1000  1000
  5435     1  1000  1000  1000
  5438     1  1000  1000  1000
  5439     1  1000  1000  1000
  5440     1  1000  1000  1000
  5443     1  1000  1000  1000
  5444     1  1000  1000  1000
  5445     1  1000  1000  1000
  5447     1  1000  1000  1000
  5449     1  1000  1000  1000
  5451     1  1000  1000  1000
  5455     1  1000  1000  1000
  5458     1  1000  1000  1000
  5462     1  1000  1000  1000
  5463     1  1000  1000  1000
  5464     1  1000  1000  1000
  5466     1  1000  1000  1000
  5469     1  1000  1000  1000
  5470     1  1000  1000  1000
  5471     1  1000  1000  1000
  5473     1  1000  1000  1000
  5475     1  1000  1000  1000
  5479     1  1000  1000  1000
  5480     1  1000  1000  1000
  5481     1  1000  1000  1000
  5483     1  1000  1000  1000
  5485     1  1000  1000  1000
  5488     1  1000  1000  1000
  5490     1  1000  1000  1000
  5491     1  1000  1000  1000
  5492     1  1000  1000  1000
  5494     1  1000  1000  1000
  5496     1  1000  1000  1000
  5499     1  1000  1000  1000
  5501     1  1000  1000  1000
  5502     1  1000  1000  1000
  5504     1  1000  1000  1000
  5505     1  1000  1000  1000
  5507     1  1000  1000  1000
  5508     1  1000  1000  1000
  5509     1  1000  1000  1000
  5511     1  1000  1000  1000
  5513     1  1000  1000  1000
  5515     1  1000  1000  1000
  5519     1  1000  1000  1000
  5523     1  1000  1000  1000
  5524     1  1000  1000  1000
  5525     1  1000  1000  1000
  5527     1  1000  1000  1000
  5529     1  1000  1000  1000
  5532     1  1000  1000  1000
  5535     1  1000  1000  1000
  5536     1  1000  1000  1000
  5537     1  1000  1000  1000
  5538     1  1000  1000  1000
  5539     1  1000  1000  1000
  5540     1  1000  1000  1000
  5542     1  1000  1000  1000
  5544     1  1000  1000  1000
  5546     1  1000  1000  1000
  5550     1  1000  1000  1000
  5554     1  1000  1000  1000
  5555     1  1000  1000  1000
  5556     1  1000  1000  1000
  5557     1  1000  1000  1000
  5560     1  1000  1000  1000
  5562     1  1000  1000  1000
  5565     1  1000  1000  1000
  5568     1  1000  1000  1000
  5569     1  1000  1000  1000
  5570     1  1000  1000  1000
  5572     1  1000  1000  1000
  5574     1  1000  1000  1000
  5577     1  1000  1000  1000
  5578     1  1000  1000  1000
  5580     1  1000  1000  1000
  5582     1  1000  1000  1000
  5583     1  1000  1000  1000
  5585     1  1000  1000  1000
  5587     1  1000  1000  1000
  5589     1  1000  1000  1000
  5590     1  1000  1000  1000
  5591     1  1000  1000  1000
  5593     1  1000  1000  1000
  5595     1  1000  1000  1000
  5597     1  1000  1000  1000
  5601     1  1000  1000  1000
  5605     1  1000  1000  1000
  5606     1  1000  1000  1000
  5607     1  1000  1000  1000
  5609     1  1000  1000  1000
  5611     1  1000  1000  1000
  5614     1  1000  1000  1000
  5616     1  1000  1000  1000
  5620     1  1000  1000  1000
  5624     1  1000  1000  1000
  5625     1  1000  1000  1000
  5626     1  1000  1000  1000
  5628     1  1000  1000  1000
  5630     1  1000  1000  1000
  5633     1  1000  1000  1000
  5636     1  1000  1000  1000
  5637     1  1000  1000  1000
  5641     1  1000  1000  1000
  5642     1  1000  1000  1000
  5643     1  1000  1000  1000
  5645     1  1000  1000  1000
  5648     1  1000  1000  1000
  5649     1  1000  1000  1000
  5650     1  1000  1000  1000
  5652     1  1000  1000  1000
  5654     1  1000  1000  1000
  5657     1  1000  1000  1000
  5660     1  1000  1000  1000
  5661     1  1000  1000  1000
  5662     1  1000  1000  1000
  5665     1  1000  1000  1000
  5666     1  1000  1000  1000
  5667     1  1000  1000  1000
  5669     1  1000  1000  1000
  5671     1  1000  1000  1000
  5673     1  1000  1000  1000
  5677     1  1000  1000  1000
  5680     1  1000  1000  1000
  5684     1  1000  1000  1000
  5685     1  1000  1000  1000
  5686     1  1000  1000  1000
  5688     1  1000  1000  1000
  5690     1  1000  1000  1000
  5694     1  1000  1000  1000
  5695     1  1000  1000  1000
  5696     1  1000  1000  1000
  5698     1  1000  1000  1000
  5700     1  1000  1000  1000
  5702     1  1000  1000  1000
  5704     1  1000  1000  1000
  5708     1  1000  1000  1000
  5709     1  1000  1000  1000
  5710     1  1000  1000  1000
  5712     1  1000  1000  1000
  5714     1  1000  1000  1000
  5717     1  1000  1000  1000
  5718     1  1000  1000  1000
  5720     1  1000  1000  1000
  5722     1  1000  1000  1000
  5724     1  1000  1000  1000
  5726     1  1000  1000  1000
  5728     1  1000  1000  1000
  5729     1  1000  1000  1000
  5730     1  1000  1000  1000
  5732     1  1000  1000  1000
  5734     1  1000  1000  1000
  5736     1  1000  1000  1000
  5740     1  1000  1000  1000
  5743     1  1000  1000  1000
  5747     1  1000  1000  1000
  5748     1  1000  1000  1000
  5749     1  1000  1000  1000
  5751     1  1000  1000  1000
  5753     1  1000  1000  1000
  5756     1  1000  1000  1000
  5757     1  1000  1000  1000
  5759     1  1000  1000  1000
  5761     1  1000  1000  1000
  5762     1  1000  1000  1000
  5764     1  1000  1000  1000
  5766     1  1000  1000  1000
  5768     1  1000  1000  1000
  5769     1  1000  1000  1000
  5770     1  1000  1000  1000
  5772     1  1000  1000  1000
  5774     1  1000  1000  1000
  5777     1  1000  1000  1000
  5778     1  1000  1000  1000
  5780     1  1000  1000  1000
  5782     1  1000  1000  1000
  5784     1  1000  1000  1000
  5786     1  1000  1000  1000
  5788     1  1000  1000  1000
  5789     1  1000  1000  1000
  5790     1  1000  1000  1000
  5792     1  1000  1000  1000
  5794     1  1000  1000  1000
  5798     1  1000  1000  1000
  5799     1  1000  1000  1000
  5800     1  1000  1000  1000
  5802     1  1000  1000  1000
  5804     1  1000  1000  1000
  5807     1  1000  1000  1000
  5808     1  1000  1000  1000
  5810     1  1000  1000  1000
  5812     1  1000  1000  1000
  5813     1  1000  1000  1000
  5815     1  1000  1000  1000
  5817     1  1000  1000  1000
  5819     1  1000  1000  1000
  5820     1  1000  1000  1000
  5821     1  1000  1000  1000
  5823     1  1000  1000  1000
  5825     1  1000  1000  1000
  5828     1  1000  1000  1000
  5829     1  1000  1000  1000
  5831     1  1000  1000  1000
  5833     1  1000  1000  1000
  5835     1  1000  1000  1000
  5837     1  1000  1000  1000
  5839     1  1000  1000  1000
  5840     1  1000  1000  1000
  5841     1  1000  1000  1000
  5843     1  1000  1000  1000
  5845     1  1000  1000  1000
  5848     1  1000  1000  1000
  5850     1  1000  1000  1000
  5854     1  1000  1000  1000
  5858     1  1000  1000  1000
  5859     1  1000  1000  1000
  5860     1  1000  1000  1000
  5862     1  1000  1000  1000
  5864     1  1000  1000  1000
  5866     1  1000  1000  1000
  5870     1  1000  1000  1000
  5873     1  1000  1000  1000
  5877     1  1000  1000  1000
  5878     1  1000  1000  1000
  5879     1  1000  1000  1000
  5881     1  1000  1000  1000
  5883     1  1000  1000  1000
  5885     1  1000  1000  1000
  5889     1  1000  1000  1000
  5892     1  1000  1000  1000
  5896     1  1000  1000  1000
  5897     1  1000  1000  1000
  5898     1  1000  1000  1000
  5900     1  1000  1000  1000
  5902     1  1000  1000  1000
  5904     1  1000  1000  1000
  5908     1  1000  1000  1000
  5912     1  1000  1000  1000
  5913     1  1000  1000  1000
  5914     1  1000  1000  1000
  5915     1  1000  1000  1000
  5918     1  1000  1000  1000
  5920     1  1000  1000  1000
  5923     1  1000  1000  1000
  5926     1  1000  1000  1000
  5927     1  1000  1000  1000
  5928     1  1000  1000  1000
  5930     1  1000  1000  1000
  5932     1  1000  1000  1000
  5934     1  1000  1000  1000
  5938     1  1000  1000  1000
  5942     1  1000  1000  1000
  5943     1  1000  1000  1000
  5944     1  1000  1000  1000
  5946     1  1000  1000  1000
  5948     1  1000  1000  1000
  5950     1  1000  1000  1000
  5954     1  1000  1000  1000
  5957     1  1000  1000  1000
  5961     1  1000  1000  1000
  5962     1  1000  1000  1000
  5963     1  1000  1000  1000
  5965     1  1000  1000  1000
  5967     1  1000  1000  1000
  5970     1  1000  1000  1000
  5972     1  1000  1000  1000
  5973     1  1000  1000  1000
  5974     1  1000  1000  1000
  5976     1  1000  1000  1000
  5978     1  1000  1000  1000
  5980     1  1000  1000  1000
  5982     1  1000  1000  1000
  5986     1  1000  1000  1000
  5987     1  1000  1000  1000
  5988     1  1000  1000  1000
  5990     1  1000  1000  1000
  5992     1  1000  1000  1000
  5994     1  1000  1000  1000
  5998     1  1000  1000  1000
  6001     1  1000  1000  1000
  6005     1  1000  1000  1000
  6006     1  1000  1000  1000
  6007     1  1000  1000  1000
  6009     1  1000  1000  1000
  6011     1  1000  1000  1000
  6014     1  1000  1000  1000
  6017     1  1000  1000  1000
  6018     1  1000  1000  1000
  6019     1  1000  1000  1000
  6020     1  1000  1000  1000
  6021     1  1000  1000  1000
  6022     1  1000  1000  1000
  6024     1  1000  1000  1000
  6026     1  1000  1000  1000
  6029     1  1000  1000  1000
  6030     1  1000  1000  1000
  6031     1  1000  1000  1000
  6034     1  1000  1000  1000
  6035     1  1000  1000  1000
  6036     1  1000  1000  1000
  6038     1  1000  1000  1000
  6040     1  1000  1000  1000
  6042     1  1000  1000  1000
  6046     1  1000  1000  1000
  6050     1  1000  1000  1000
  6051     1  1000  1000  1000
  6052     1  1000  1000  1000
  6054     1  1000  1000  1000
  6056     1  1000  1000  1000
  6059     1  1000  1000  1000
  6061     1  1000  1000  1000
  6065     1  1000  1000  1000
  6069     1  1000  1000  1000
  6070     1  1000  1000  1000
  6071     1  1000  1000  1000
  6073     1  1000  1000  1000
  6075     1  1000  1000  1000
  6078     1  1000  1000  1000
  6079     1  1000  1000  1000
  6081     1  1000  1000  1000
  6083     1  1000  1000  1000
  6085     1  1000  1000  1000
  6087     1  1000  1000  1000
  6089     1  1000  1000  1000
  6090     1  1000  1000  1000
  6091     1  1000  1000  1000
  6093     1  1000  1000  1000
  6095     1  1000  1000  1000
  6098     1  1000  1000  1000
  6099     1  1000  1000  1000
  6101     1  1000  1000  1000
  6103     1  1000  1000  1000
  6104     1  1000  1000  1000
  6106     1  1000  1000  1000
  6108     1  1000  1000  1000
  6110     1  1000  1000  1000
  6111     1  1000  1000  1000
  6112     1  1000  1000  1000
  6114     1  1000  1000  1000
  6116     1  1000  1000  1000
  6118     1  1000  1000  1000
  6122     1  1000  1000  1000
  6125     1  1000  1000  1000
  6129     1  1000  1000  1000
  6130     1  1000  1000  1000
  6131     1  1000  1000  1000
  6133     1  1000  1000  1000
  6136     1  1000  1000  1000
  6137     1  1000  1000  1000
  6138     1  1000  1000  1000
  6140     1  1000  1000  1000
  6142     1  1000  1000  1000
  6145     1  1000  1000  1000
  6148     1  1000  1000  1000
  6151     1  1000  1000  1000
  6153     1  1000  1000  1000
  6154     1  1000  1000  1000
  6157     1  1000  1000  1000
  6160     1  1000  1000  1000
  6161     1  1000  1000  1000
  6162     1  1000  1000  1000
  6164     1  1000  1000  1000
  6166     1  1000  1000  1000
  6168     1  1000  1000  1000
  6172     1  1000  1000  1000
  6176     1  1000  1000  1000
  6177     1  1000  1000  1000
  6178     1  1000  1000  1000
  6180     1  1000  1000  1000
  6182     1  1000  1000  1000
  6185     1  1000  1000  1000
  6186     1  1000  1000  1000
  6187     1  1000  1000  1000
  6190     1  1000  1000  1000
  6191     1  1000  1000  1000
  6192     1  1000  1000  1000
  6194     1  1000  1000  1000
  6196     1  1000  1000  1000
  6199     1  1000  1000  1000
  6202     1  1000  1000  1000
  6205     1  1000  1000  1000
  6208     1  1000  1000  1000
  6212     1  1000  1000  1000
  6213     1  1000  1000  1000
  6214     1  1000  1000  1000
