# Supplementary material for: Search for Novel Lead Inhibitors of Yeast Cytochrome bc1, from Drugbank and COCONUT
Source: Molecules. 2021 Jul 16;26(14):4323. doi: 10.3390/molecules26144323 (PMC8307329; doi:10.3390/molecules26144323)
Supplement: Supplementary file 1 [file molecules-26-04323-s001.zip › molecules-1275410 pdf files/Supplementary_files/Supplementary_MD_instructions/Gromacs_input_folder/rui]

grep -v L3 md_0_10.pdb > md_0_10_no_L3.pdb
grep L3 md_0_10.pdb > L3_tr.pdb
grep -E '  O|  N|  HN|  HE  ARG| 1HH1 ARG| 2HH1 ARG| 1HH2 ARG| 2HH2 ARG| HZ1 LYS|  HZ2 LYS| HZ3 LYS| HG1 SER| 1HD2 ASN| 2HD2 ASN|  HH  TYR| 1HE2 GLN| 2HE2 GLN|  HE1 TRP| HG1 THR| HD1 HSD' md_0_10_no_L3.pdb > md_0_10_Hb.pdb
grep -E '  O|  N| Cl|  F|  H' L3_tr.pdb > L3_tr2.pdb
grep -E '  O|  N| Cl|  F' L3_tr2.pdb > L3_tr3.pdb
fg="$(grep "ATOM" md_0_10_Hb.pdb | awk '{print $7,$8,$9,$4,$6,$12}')"
echo "$fg" > turoprot.csv
fg="$(grep "L3" L3_tr3.pdb | awk '{print $7,$8,$9,$12}')"
echo "$fg" > turolig.csv

fg="$(grep "L3" L3_tr2.pdb | awk '{print $7,$8,$9,$12}')"
echo "$fg" > turolig2.csv
