# Supplementary material for: Search for Novel Lead Inhibitors of Yeast Cytochrome bc1, from Drugbank and COCONUT
Source: Molecules. 2021 Jul 16;26(14):4323. doi: 10.3390/molecules26144323 (PMC8307329; doi:10.3390/molecules26144323)
Supplement: Supplementary file 1 [file molecules-26-04323-s001.zip › molecules-1275410 pdf files/Supplementary_files/Supplementary_MD_instructions/Gromacs_input_folder/ski]

gmx_mpi genrestr -f L3.gro -n index_L3.ndx -o posre_L3.itp -fc 1000 1000 1000
