# Supplementary material for: Search for Novel Lead Inhibitors of Yeast Cytochrome bc1, from Drugbank and COCONUT
Source: Molecules. 2021 Jul 16;26(14):4323. doi: 10.3390/molecules26144323 (PMC8307329; doi:10.3390/molecules26144323)
Supplement: Supplementary file 1 [file molecules-26-04323-s001.zip › molecules-1275410 pdf files/Supplementary_files/Supplementary_MD_instructions/Gromacs_input_folder/slurm-submit2]

#!/bin/bash

#SBATCH--job-name=test
#SBATCH--output=res.txt
#SBATCH--error=err.txt
#SBATCH--nodes=1
#SBATCH--ntasks=1
#SBATCH--time=00:10:00
#SBATCH--partition=computes_thin

sh rui
