# Supplementary material for: Search for Novel Lead Inhibitors of Yeast Cytochrome bc1, from Drugbank and COCONUT
Source: Molecules. 2021 Jul 16;26(14):4323. doi: 10.3390/molecules26144323 (PMC8307329; doi:10.3390/molecules26144323)
Supplement: Supplementary file 1 [file molecules-26-04323-s001.zip › molecules-1275410 pdf files/Supplementary_files/Supplementary_Table_S1_rev.xlsx]

## Sheet: similarity with stigmatellin 
Name	TDB1u	TDB2u	TDB3u	TDB4u	TDB5u	TDB6u	TDB7u	TDB8u	TDB9u	TDB10u	TDB1m	TDB2m	TDB3m	TDB4m	TDB5m	TDB6m	TDB7m	TDB8m	TDB9m	TDB10m	TDB1v	TDB2v	TDB3v	TDB4v	TDB5v	TDB6v	TDB7v	TDB8v	TDB9v	TDB10v	TDB1e	TDB2e	TDB3e	TDB4e	TDB5e	TDB6e	TDB7e	TDB8e	TDB9e	TDB10e	TDB1p	TDB2p	TDB3p	TDB4p	TDB5p	TDB6p	TDB7p	TDB8p	TDB9p
DB00120.1conf	1.22209	2.18223	2.98741	3.69444	4.50057	5.47392	6.50235	7.49096	8.5194	0	115.232	160.191	154.294	145.142	230.154	240.354	170.43	47.9064	8.65626	0	334.399	477.616	500.643	513.421	686.064	715.559	606.689	412.199	264.815	0	9.58045	16.6912	22.8073	28.3424	33.8919	42.741	50.5087	56.1426	57.2373	0	2.25994	3.41268	3.77612	3.94437	5.1028	5.28821	4.8659	4.13818	3.78784
DB00120.2conf	1.22199	2.18202	2.988	3.69521	4.42669	5.29242	6.21275	7.11275	7.98761	0	115.217	160.172	153.984	144.471	230.414	243.037	173.975	47.9063	8.11592	0	334.365	477.574	500.629	511.999	679.872	705.996	595.244	398.588	248.285	0	9.57965	16.6894	22.8129	28.3325	33.3604	41.566	48.6961	53.7819	53.6645	0	2.25973	3.4124	3.77784	3.93474	5.03031	5.14339	4.67357	3.93128	3.55139
DB00120.3conf	1.22205	2.18216	2.98767	3.69458	4.45847	5.40826	6.39104	7.33048	8.18951	0	115.225	160.178	154.321	144.916	230.321	241.073	171.033	47.5003	8.32107	0	334.389	477.596	500.555	512.537	683.4	711.9	601.259	404.269	254.561	0	9.5801	16.6905	22.8126	28.3469	33.5949	42.3166	49.7918	55.0945	55.0209	0	2.25989	3.41259	3.77576	3.93662	5.07013	5.23593	4.78968	4.03773	3.64116
DB00135.1conf	1.22374	2.19117	3.00126	3.68214	4.3112	4.88017	5.57729	6.33492	6.78121	6.72185	121.171	177.98	172.737	139.518	205.136	227.279	223.255	350.465	56.3606	6.82983	335.809	494.962	521.352	496.659	610.081	653.983	575.061	627.066	377.521	208.94	9.8037	17.0658	23.49	28.6203	32.2708	39.0626	44.7267	56.5001	54.5711	45.1605	2.21636	3.42488	3.79033	3.80099	4.58622	4.68171	4.1645	4.10799	3.31016
DB00135.2conf	1.22368	2.19108	3.00185	3.69554	4.45764	5.30466	6.23164	7.25055	7.86813	8.80609	121.158	177.968	174.563	150.792	238.191	275.406	270.588	454.065	74.8082	8.94755	335.787	494.947	525.141	516.892	673.99	753.937	677.882	754.254	469.76	273.726	9.80306	17.0649	23.4959	28.7677	33.7251	43.0084	50.5764	65.3205	65.033	59.1634	2.21625	3.42483	3.80913	3.89978	4.91688	5.23303	4.75829	4.80997	3.8969
DB00135.3conf	1.22372	2.19106	3.00101	3.68048	4.2877	4.83348	5.46577	6.148	6.8022	6.11775	121.171	177.978	172.822	138.434	201.447	220.278	217.035	332.966	53.3151	6.21602	335.796	494.936	521.046	494.716	603.283	641.116	558.198	607.559	367.837	190.162	9.80368	17.0651	23.4901	28.61	32.0578	38.6139	43.7512	55.0478	54.1535	41.1019	2.21623	3.42466	3.78783	3.7914	4.55255	4.61768	4.06141	3.97193	3.3012
DB00176.1conf	1.24397	2.15206	2.95749	3.68951	4.48299	5.28819	6.0256	6.81808	7.39486	8.11301	126.299	171.143	185.429	229.958	263.167	308.144	348.242	339.62	319.48	356.56	323.598	425.92	511.595	613.03	773.828	920.202	939.597	906.083	922.562	931.912	10.0082	17.4696	22.9522	29.5608	35.9466	40.6156	46.5875	54.1874	58.5967	66.6814	2.12427	2.91273	3.61603	4.21384	5.42116	6.70418	6.90093	6.66656	6.75019
DB00176.2conf	1.24403	2.15217	2.95889	3.70827	4.46828	4.99748	5.68441	6.2616	6.6885	7.40348	126.313	171.157	184.427	224.069	249.568	288.108	325.675	314.952	296.891	329.461	323.619	425.944	510.956	604.071	741.767	865.121	871.894	830.611	848.033	859.375	10.0088	17.4706	22.9613	29.615	35.6358	38.2608	43.9639	49.9988	53.0216	61.2099	2.12437	2.91286	3.61922	4.18718	5.24126	6.32829	6.40924	6.09047	6.18139
DB00176.3conf	1.24398	2.1521	2.9587	3.69091	4.40467	5.05391	5.61683	6.22058	6.70759	7.1133	126.302	171.149	184.728	225.742	252.817	289.656	325.378	316.916	290.088	323.279	323.601	425.927	510.453	605.033	747.854	867.738	868.986	828.828	828.947	815.35	10.0084	17.47	22.9621	29.5344	35.2476	38.7392	43.5133	49.6576	53.2507	58.8717	2.12428	2.91274	3.61266	4.17475	5.26179	6.34157	6.36555	6.06722	6.05265
DB00181.1conf	1.24831	2.20398	3.01272	3.78393	4.44308	5.25575	6.34121	8.08405	8.77606	0	138.307	197.878	200.904	216.302	236.754	287.101	432.196	1375.34	313.6	0	355.655	510.374	563.593	640.836	651.581	694.577	794.222	1284.17	1098.42	0	9.84755	16.9768	23.0717	28.7993	34.1033	41.5809	51.8579	75.1293	79.0477	0	2.44633	3.71127	4.30654	4.91954	4.96387	5.3984	6.60625	10.2757	12.757
DB00181.2conf	1.24834	2.20406	3.01287	3.78715	4.47515	5.31634	6.56744	7.92761	8.25441	0	138.311	197.888	200.862	214.447	235.888	287.778	432.452	1376.21	294.96	0	355.673	510.401	563.009	639.345	651.741	698.398	799.825	1275.19	1033.13	0	9.8477	16.9774	23.0742	28.8332	34.2243	42.0359	53.375	74.0486	74.3491	0	2.44646	3.71146	4.30279	4.91744	4.98389	5.43486	6.69405	10.1656	11.9987
DB00181.3conf	1.24837	2.20406	3.01322	3.78483	4.43124	5.20866	6.34685	7.90927	8.22626	0	138.333	197.902	200.834	214.403	235.007	287.375	433.54	1381.98	293.954	0	355.685	510.401	563.305	638.745	648.121	692.379	793.682	1277.38	1029.61	0	9.84817	16.9776	23.0759	28.7999	33.9141	41.2115	51.9134	74.0071	74.0956	0	2.44655	3.71148	4.30521	4.91323	4.94746	5.3737	6.59628	10.1723	11.9578
DB00182.1conf	1.20986	2.14075	2.96492	3.66375	4.65319	5.26771	6.33017	7.14404	0	0	95.6443	118.342	103.798	98.4821	149.803	88.3932	33.9149	7.25881	0	0	314.238	424.986	448.097	427.962	645.549	509.625	391.378	222.064	0	0	9.0882	15.6208	21.4907	25.7793	33.5906	37.3401	43.8395	47.997	0	0	2.24561	3.23794	3.67989	3.70335	5.41983	4.77997	4.32406	3.17633	0
DB00182.2conf	1.20986	2.14073	2.96489	3.66459	4.66168	5.28211	6.35663	7.17897	0	0	95.6448	118.342	103.893	98.7183	150.352	88.7995	34.0833	7.29429	0	0	314.239	424.983	448.197	428.421	647.017	511.328	393.123	223.149	0	0	9.0882	15.6206	21.4909	25.7884	33.658	37.4486	44.026	48.2316	0	0	2.24561	3.23792	3.68018	3.70595	5.43042	4.79446	4.34267	3.19186	0
DB00182.3conf	1.20992	2.14089	2.96514	3.665	4.66372	5.28387	6.36235	7.1873	0	0	95.6539	118.351	103.921	98.7657	150.47	88.8939	34.1233	7.30276	0	0	314.258	425.011	448.247	428.541	647.313	511.669	393.523	223.408	0	0	9.08868	15.6219	21.4927	25.7919	33.6732	37.4631	44.0666	48.2876	0	0	2.24573	3.23812	3.68048	3.70676	5.43261	4.79707	4.34686	3.19557	0
DB00187.1conf	1.2264	2.14125	2.93266	3.61411	4.38837	5.3093	6.11704	7.15629	8.16121	9.01805	109.749	137.57	142.499	139.044	199.598	237.843	241.007	310.43	314.789	277.428	309.518	407.955	461.562	500.978	642.968	759.736	847.925	1088.37	1175.57	1095.06	9.61318	16.6392	22.6361	27.3367	32.5901	41.1746	46.9173	52.7366	59.8805	67.8993	2.09944	2.90511	3.45319	3.89535	4.90131	5.6445	6.48162	8.61992	9.40488
DB00187.2conf	1.22644	2.14132	2.93326	3.62832	4.41462	5.51727	6.39029	7.56415	8.4649	9.26027	109.756	137.577	139.848	142.458	210.302	257.632	260.48	332.102	328.356	291.979	309.531	407.973	462.024	508.319	668.372	806.137	904.54	1145.3	1218.47	1132.66	9.61355	16.6397	22.6073	27.3324	32.8787	42.8301	49.246	55.9024	62.1934	69.8695	2.09951	2.90522	3.46459	3.94748	5.0489	5.93852	6.86078	9.05114	9.72849
DB00187.3conf	1.22647	2.14137	2.932	3.60401	4.28101	4.98069	5.55161	6.52818	7.32936	8.08805	109.762	137.578	139.404	133.674	185.876	219.857	219.747	281.718	276.347	230.518	309.542	407.982	459.072	489.55	608.721	700.904	771.387	982.74	1051.57	951.914	9.61383	16.6402	22.6027	27.1658	31.7024	38.5734	42.7678	48.1082	53.72	60.4132	2.09957	2.9053	3.44729	3.84086	4.68532	5.21708	5.87728	7.78582	8.45616
DB00191.1conf	1.21242	2.14158	3.01033	3.57882	4.61693	5.11483	6.09995	6.83537	0	0	94.3125	127.416	105.757	82.0891	169.29	91.9046	33.6904	6.94518	0	0	312.835	437.986	477.534	362.672	704.464	520.476	386.646	212.469	0	0	9.0782	15.6119	22.0756	24.9505	33.5169	36.2827	42.2334	45.9232	0	0	2.24506	3.29044	3.93022	3.22958	5.78363	4.82362	4.24975	3.0391	0
DB00191.2conf	1.2125	2.14176	3.01063	3.57869	4.61265	5.10864	6.09162	6.82427	0	0	94.3238	127.43	105.676	81.9005	168.778	91.6088	33.616	6.93389	0	0	312.87	438.036	477.739	363.015	705.261	520.714	386.342	212.124	0	0	9.07882	15.6132	22.077	24.9426	33.4589	36.2179	42.1636	45.8486	0	0	2.2453	3.29081	3.93204	3.23331	5.79313	4.8274	4.24735	3.03416	0
DB00191.3conf	1.21243	2.14158	3.01033	3.57832	4.6121	5.10806	6.09069	6.82399	0	0	94.3141	127.416	105.661	81.8889	168.747	91.5971	33.6134	6.93362	0	0	312.838	437.988	477.683	362.98	705.198	520.657	386.307	212.115	0	0	9.07828	15.6119	22.0748	24.9399	33.4545	36.2133	42.1572	45.8468	0	0	2.24509	3.29045	3.93161	3.23301	5.7927	4.8269	4.24691	3.03404	0
DB00192.1conf	1.24206	2.19958	3.03671	3.81699	4.65051	5.56826	6.43103	7.39105	8.22793	8.94462	113.396	159.867	181.961	213.976	232.315	203.726	204.463	292.595	228.097	135.875	350.395	516.066	614.869	721.386	809.838	781.333	818.425	1098.74	1110.31	872.893	9.40432	16.3709	22.5007	28.1388	34.4497	41.1129	46.7075	53.9204	60.5366	62.3808	2.43914	3.73266	4.55063	5.40228	6.20932	6.32927	6.76913	8.77555	9.35573
DB00192.2conf	1.24204	2.19955	3.03665	3.81688	4.6522	5.50111	6.21025	7.17319	8.03553	8.73643	113.395	159.862	181.969	213.721	227.801	197.729	198.607	286.21	221.196	131.735	350.389	516.051	615.159	719.527	798.082	758.354	791.161	1068.33	1079.51	848.103	9.40424	16.3707	22.4995	28.1373	34.5141	40.5751	45.1702	52.4178	59.2484	60.9119	2.43909	3.73256	4.55251	5.391	6.13304	6.16155	6.52867	8.51353	9.09367
DB00192.3conf	1.24203	2.19949	3.03633	3.81312	4.61047	5.49619	6.24036	6.93828	7.53164	7.87591	113.391	159.859	181.661	213.511	228.483	197.907	193.43	271.17	198.551	113.923	350.381	516.04	614.109	717.389	797.72	758.07	776.353	1009.55	983.514	743.375	9.40412	16.3702	22.4973	28.1206	34.2575	40.5986	45.4111	50.7663	55.7477	54.8344	2.43905	3.73248	4.54657	5.37279	6.11883	6.16197	6.43641	8.06243	8.31347
DB00193.1conf	1.23446	2.16295	2.96546	3.69559	4.56213	5.42187	6.19545	6.59373	7.38196	8.4854	105.842	137.181	148.69	159.656	192.085	169.341	137.004	125.106	99.1556	53.1849	315.938	444.669	514.132	562.694	684.4	704.468	643.291	605.859	605.123	599.871	9.47702	16.3972	22.0676	27.4168	33.8379	40.0883	44.9566	47.2064	54.0978	58.6127	2.19617	3.21793	3.90494	4.375	5.36144	5.79793	5.672	5.52466	5.63188
DB00193.2conf	1.23452	2.16305	2.96539	3.68588	4.46814	5.28936	6.05761	6.76206	7.76602	8.51031	105.852	137.192	147.609	157.393	187.88	167.839	136.935	122.696	95.6246	50.7288	315.953	444.691	511.896	554.924	669.113	689.918	641.752	616.639	608.625	581.93	9.47759	16.3981	22.0652	27.3308	33.1676	39.1669	44.0943	48.2982	56.3761	58.6907	2.19624	3.21806	3.89409	4.32189	5.23985	5.65539	5.62278	5.67205	5.78696
DB00193.3conf	1.23449	2.16298	2.96585	3.69392	4.55171	5.43433	6.27718	6.79036	7.188	6.86203	105.847	137.19	148.832	159.725	193.083	170.186	133.252	111.445	77.2058	37.0208	315.945	444.685	514.479	562.817	685.707	708.958	648.531	594.039	532.032	439.936	9.47728	16.3975	22.0703	27.4063	33.7738	40.2021	45.5336	48.1895	51.7921	47.1837	2.19619	3.21801	3.90711	4.37523	5.36889	5.83168	5.7471	5.57256	5.19623
DB00195.1conf	1.23033	2.15376	2.93856	3.62259	4.39589	5.37518	5.9557	6.6639	7.25266	8.03576	106.184	121.631	125.218	132.827	191.902	211.64	217.587	276.03	249.251	238.008	312.692	394.768	428.287	482.813	653.742	751.22	802.087	1040.25	1001.15	916.943	9.51188	16.4666	22.2945	26.9022	32.6191	40.7391	44.4801	48.4633	53.6573	59.3367	2.15687	2.90185	3.30217	3.82018	5.04606	5.82498	6.35696	8.26143	8.11814
DB00195.2conf	1.23031	2.15369	2.93813	3.62085	4.44988	5.21188	5.75698	6.42835	7.10379	7.53482	106.182	121.629	124.722	130.83	186.042	203.203	213.109	268.87	238.109	230.094	312.68	394.758	429.519	482.205	641.648	726.842	779.072	1017.31	960.05	857.295	9.51176	16.4661	22.2775	26.8467	32.886	39.4378	42.9301	46.7662	52.4117	55.8417	2.15677	2.90176	3.3103	3.83335	4.99364	5.65111	6.16492	8.07294	7.82635
DB00195.3conf	1.23038	2.15385	2.93772	3.60246	4.33922	5.06331	5.67448	6.3887	7.14779	8.03054	106.191	121.636	124.072	126.803	178.053	195.058	204.835	264.889	244.157	233.187	312.712	394.789	426.733	471.384	620.082	701.761	756.607	1003.78	989.233	925.624	9.51225	16.4673	22.281	26.7112	32.0385	38.2652	42.2818	46.4572	52.6646	59.028	2.157	2.90201	3.29359	3.76276	4.84588	5.47666	6.01442	7.97556	8.04961
DB00210.1conf	1.27402	2.25227	3.07224	3.85209	4.74817	5.69249	6.48576	7.46947	8.39433	9.60852	127	182.267	181.034	186.61	254.657	306.513	305.362	329.55	380.766	434.617	386.67	583.2	639.762	670.329	888.577	1061.31	1137.49	1260.34	1369.47	1593.68	9.65623	16.8906	22.6033	28.1358	35.0497	42.0471	47.94	53.9978	60.9145	71.1452	2.65082	4.13796	4.79949	5.1459	6.68963	7.98996	8.74781	9.93007	10.652
DB00210.2conf	1.27398	2.25217	3.07206	3.85181	4.74885	5.69885	6.49848	7.48184	8.40327	9.59852	126.992	182.255	181.018	186.634	254.792	306.742	305.594	329.517	380.442	434.004	386.653	583.17	639.721	670.376	889.04	1062.41	1138.8	1261.06	1368.75	1591.47	9.65582	16.8899	22.6018	28.1336	35.0551	42.0924	48.0285	54.0834	60.972	71.0727	2.65072	4.13777	4.79922	5.1461	6.69282	7.99909	8.75997	9.93901	10.6498
DB00210.3conf	1.27399	2.25221	3.07229	3.85262	4.74768	5.68308	6.47037	7.45325	8.3737	9.59303	126.996	182.261	181.053	186.577	254.49	306.234	304.979	329.165	380.202	433.629	386.66	583.184	639.797	670.29	887.948	1059.89	1135.67	1258.28	1367.12	1590.2	9.65602	16.8902	22.6039	28.1398	35.0451	41.9823	47.8334	53.8837	60.7724	71.0353	2.65076	4.13785	4.79966	5.14588	6.68534	7.97772	8.7319	9.91182	10.6319
DB00211.1conf	1.22383	2.13927	2.98769	3.76658	4.49039	5.30013	5.99875	6.86624	7.89521	8.34608	119.273	158.832	206.555	229.66	233.982	234.543	262.715	282.892	204.557	117.962	309.842	430.561	564.681	673.692	676.739	708.37	802.268	891.06	790.925	694.753	9.8853	17.1236	23.835	30.1075	35.0376	41.0351	47.5423	52.6254	60.3232	63.0215	2.02444	2.91207	3.88905	4.75335	5.02127	5.30939	5.89348	6.92757	6.61009
DB00211.2conf	1.22381	2.13923	2.9861	3.7515	4.4469	5.32374	6.21066	7.2705	7.99795	8.99097	119.27	158.823	206.424	224.855	233.12	243.116	262.806	293.507	227.334	137.032	309.83	430.538	563.983	669.933	675.752	724.268	828.263	914.826	836.27	783.142	9.88517	17.1233	23.8219	29.9659	34.5272	41.2838	49.3383	55.4625	61.1034	68.6605	2.02435	2.91191	3.88445	4.74008	5.02685	5.40199	6.10541	7.15563	6.88345
DB00211.3conf	1.22384	2.13921	2.98667	3.775	4.59438	5.44213	6.28421	7.27268	7.87295	8.77682	119.276	158.819	208.269	230.928	242.776	244.381	260.433	280.513	209.066	121.977	309.834	430.533	565.953	679.966	688.815	725.812	819.388	895.565	806.284	733.772	9.88547	17.1232	23.8354	30.2184	35.7926	42.3238	50.0438	55.2687	60.3372	66.2262	2.02435	2.91188	3.89239	4.78769	5.11202	5.41729	6.05816	7.0646	6.68567
DB00221.1conf	1.21958	2.1575	2.95371	3.627	4.37473	4.99029	5.79608	7.11423	8.25324	9.19246	105.432	144.499	157.567	149.131	178.548	171.012	173.396	201.849	169.49	70.348	310.356	433.723	484.159	506.297	614.953	630.291	668.363	768.919	714.033	541.679	9.53722	16.4261	22.6565	27.3851	32.9064	37.4497	43.0077	53.9178	64.4295	71.1097	2.12731	3.10491	3.57731	3.88781	4.79583	5.09756	5.51644	6.26522	5.93294
DB00221.2conf	1.21957	2.15745	2.95433	3.6269	4.35339	5.02407	5.73089	6.861	7.87579	9.03597	105.429	144.507	157.731	149.076	178.175	165.092	163.155	193.954	164.693	68.5646	310.352	433.734	484.193	505.781	612.879	620.315	645.471	736.974	690.739	530.961	9.5371	16.4258	22.662	27.3751	32.7911	37.6292	42.3233	51.66	61.7107	69.7757	2.12728	3.10493	3.57596	3.88293	4.78189	5.05558	5.38553	6.0389	5.70574
DB00221.3conf	1.21959	2.15751	2.9539	3.6261	4.3518	4.97598	5.63692	6.74639	7.81721	8.63267	105.434	144.501	157.684	148.303	175.228	161.682	161.817	187.051	159.463	66.9419	310.358	433.722	483.922	504.728	608.305	612.651	636.587	724.693	670.446	513.98	9.53736	16.4263	22.6599	27.3976	32.7251	37.2242	41.5487	50.9438	60.7511	66.8576	2.1273	3.10488	3.57399	3.87594	4.75916	5.00186	5.31229	5.94839	5.60014
DB00234.1conf	1.2434	2.18355	2.96643	3.80559	4.58477	5.27915	5.93505	6.5514	6.98305	7.21327	121.078	157.556	170.84	221.875	274.679	291.518	260.217	202.874	133.52	73.2364	339.468	465.477	513.926	684.52	863.831	961.709	939.118	860.04	735.372	564.674	9.70947	17.0553	23.016	29.2756	35.2567	40.0979	44.1122	48.104	50.1197	50.2226	2.28236	3.24324	3.71397	4.94543	6.2215	7.14278	7.31648	7.11149	6.64312
DB00234.2conf	1.24345	2.18362	2.96769	3.81571	4.58947	5.29128	5.99699	6.62642	7.0493	7.03616	121.089	157.563	172.987	226.64	278.094	291.284	259.508	200.063	128.491	67.4301	339.484	465.498	515.622	690.291	874.481	976.24	953.479	864.857	722.479	530.943	9.71006	17.056	23.0361	29.4836	35.3864	40.0638	44.4965	48.4044	50.3545	48.9029	2.28243	3.24337	3.71392	4.95595	6.27816	7.26144	7.4592	7.21035	6.59755
DB00234.3conf	1.2434	2.18348	2.96729	3.82005	4.57487	5.23793	5.88351	6.50587	7.08379	7.41464	121.079	157.557	172.879	225.243	274.677	285.997	253.723	197.595	131.451	71.7408	339.47	465.477	515.222	685.988	858.906	946.74	918.675	844.336	731.375	562.702	9.70955	17.0548	23.0334	29.5235	35.3086	39.8423	43.7978	47.8087	50.7457	51.5615	2.28236	3.24322	3.71151	4.92987	6.16716	7.03792	7.17822	7.00572	6.64927
DB00252.1conf	1.26346	2.28427	3.1489	4.05052	4.77845	5.61337	6.4952	7.31848	8.15618	8.94374	140.799	224.496	249.077	327.584	345.561	282.013	188.403	99.5157	38.2409	9.08741	392.092	621.729	716.609	901.423	993.55	920.766	787.231	638.682	479.447	278.005	9.83266	17.8026	24.3824	31.4989	37.3876	43.5902	48.9051	52.6306	55.875	60.0882	2.608	4.25354	4.98264	6.2066	6.90931	6.7933	6.44524	6.03397	5.43294
DB00252.2conf	1.26345	2.28426	3.14887	4.05052	4.77846	5.61373	6.49586	7.31951	8.15712	8.94343	140.798	224.492	249.078	327.587	345.566	282.017	188.411	99.5207	38.2414	9.0871	392.086	621.718	716.605	901.439	993.582	920.815	787.299	638.746	479.473	277.995	9.8326	17.8025	24.3822	31.4988	37.3876	43.5925	48.9095	52.6376	55.8813	60.0861	2.60795	4.25347	4.9826	6.20672	6.90956	6.79378	6.44591	6.03469	5.43332
DB00252.3conf	1.26341	2.28413	3.1488	4.0506	4.77888	5.61529	6.49831	7.3224	8.15886	8.94307	140.793	224.484	249.075	327.614	345.614	282.066	188.445	99.5308	38.2422	9.08673	392.071	621.693	716.61	901.521	993.756	921.044	787.523	638.891	479.52	277.984	9.83235	17.8015	24.3816	31.4991	37.3906	43.6038	48.9268	52.6575	55.893	60.0837	2.60784	4.25328	4.98264	6.20728	6.91085	6.7957	6.44807	6.0364	5.43405
DB00264.1conf	1.22091	2.12923	2.92304	3.61188	4.51137	5.51977	6.33228	7.47809	8.3193	9.13096	104.716	125.375	132.317	133.084	192	226.936	212.425	299.416	310.066	255.637	301.027	392.831	449.457	481.303	634.348	786.887	792.148	1093.89	1223.3	1059.62	9.52274	16.447	22.323	26.7388	33.5521	42.4816	47.5717	54.4022	62.4281	66.9961	2.06339	2.83615	3.43025	3.82903	4.88071	6.01539	6.36565	8.69221	9.71734
DB00264.2conf	1.22093	2.12929	2.92159	3.58783	4.38243	5.40218	6.18776	7.29463	8.01348	8.71359	104.719	125.38	130.81	130.85	187.616	221.72	206.614	288.032	294.182	237.228	301.036	392.847	446.827	473.36	620.844	770.731	773.483	1056.62	1168.78	1002.95	9.52289	16.4475	22.3051	26.5384	32.6192	41.532	46.476	53.0247	60.1293	63.7954	2.06345	2.83625	3.41636	3.77192	4.77214	5.89784	6.22555	8.4186	9.30448
DB00264.3conf	1.2209	2.12923	2.92251	3.60201	4.37649	5.29923	6.01877	6.90349	7.61675	8.26366	104.715	125.376	129.851	129.322	184.859	217.546	199.319	276.982	283.828	232.254	301.023	392.833	447.396	473.069	614.912	755.467	743.599	1002.94	1111.8	952.789	9.52263	16.4471	22.3008	26.6025	32.4756	40.7127	45.2494	50.2563	57.4529	60.8041	2.06337	2.83615	3.42332	3.78294	4.7445	5.7828	5.98717	7.95943	8.79679
DB00266.1conf	1.28532	2.30714	3.18609	4.09387	4.92497	5.81154	6.45384	7.15508	7.82757	8.53236	158.007	263.115	320.372	363.876	396.5	511.753	509.367	636.162	532.706	380.131	415.495	674.132	805.822	895.89	1046.98	1189.04	1361.64	1624.89	1577.45	1506.17	10.3457	18.6096	25.727	34.605	40.3124	48.7679	51.324	58.3344	64.4472	64.8744	2.65226	4.35286	5.17311	5.74404	6.85612	7.77964	9.05079	10.4836	10.68
DB00266.2conf	1.28528	2.30705	3.18594	4.09368	4.92487	5.81391	6.4617	7.16356	7.83862	8.55204	158.001	263.104	320.355	363.868	396.481	511.764	509.914	636.807	533.361	380.765	415.481	674.099	805.783	895.864	1047.08	1189.69	1363.2	1626.91	1579.88	1509.07	10.3454	18.6089	25.7257	34.6035	40.3105	48.7799	51.3907	58.4056	64.5298	65.0144	2.65218	4.35264	5.17287	5.74384	6.8572	7.78505	9.06106	10.4973	10.6982
DB00266.3conf	1.2853	2.30708	3.18597	4.09338	4.92422	5.82195	6.49025	7.20156	7.88997	8.63667	158.003	263.104	320.341	363.783	396.306	511.678	511.547	638.824	535.761	383.397	415.486	674.108	805.754	895.753	1047.33	1191.81	1368.62	1634.68	1589.85	1521.2	10.3454	18.609	25.7259	34.6009	40.2999	48.8183	51.6257	58.7005	64.8939	65.6089	2.65221	4.35272	5.17273	5.74335	6.86073	7.80368	9.09905	10.5551	10.7776
DB00269.1conf	1.25924	2.2204	3.14001	3.99109	4.68397	5.53369	6.28976	7.16309	7.96569	8.46619	141.299	208.029	291.12	339.702	349.328	397.942	478.475	472.612	455.998	337.028	378.495	574.685	788.942	930.413	995.575	1149.23	1300.32	1317.26	1415.73	1266.37	9.79598	17.3333	24.2031	30.512	34.985	41.4574	47.6172	55.106	63.4289	64.1783	2.56146	3.97777	5.63265	6.93968	7.63196	8.60692	9.51887	9.71549	10.3935
DB00269.2conf	1.25926	2.22047	3.14057	3.99347	4.68802	5.53784	6.29296	7.17044	8.00221	8.5586	141.301	208.032	291.295	339.677	349.301	398.049	477.927	473.81	459.127	343.119	378.504	574.702	789.177	930.677	995.825	1149.72	1300.62	1319.68	1425.55	1290.11	9.79609	17.3337	24.2079	30.5302	35.0109	41.4855	47.635	55.1474	63.716	64.8652	2.56153	3.97789	5.63444	6.94239	7.63431	8.61095	9.52094	9.73112	10.466
DB00269.3conf	1.25927	2.22045	3.14139	3.99823	4.69535	5.53886	6.29071	7.17034	8.01531	8.56585	141.309	208.038	291.465	339.764	349.29	398.018	477.335	475.07	460.203	344.89	378.509	574.7	789.543	931.271	996.048	1149.59	1300.11	1320.8	1428.52	1296.13	9.79623	17.3336	24.2145	30.5649	35.0602	41.4919	47.6153	55.1421	63.839	64.9303	2.56157	3.97789	5.63694	6.94806	7.6377	8.61035	9.51626	9.73793	10.4928
DB00279.1conf	1.32404	2.31163	3.16109	3.91834	4.7664	5.48635	6.46198	7.37404	8.10296	8.96866	387.415	656.767	954.285	2148.28	1157.8	1873.95	6490.92	1721.83	996.55	1078.1	461.6	716.703	837.219	983.413	1241.38	1519.94	1901.99	1708.41	1690.07	1737.66	10.5592	18.1966	25.2446	31.0241	36.4362	43.2709	51.1122	60.1099	62.8101	69.1495	3.77291	6.12984	7.54353	10.5322	12.2723	15.2626	23.6612	15.1506	14.2377
DB00279.2conf	1.32412	2.31173	3.1615	3.91977	4.77173	5.46558	6.46418	7.37132	8.00731	8.77145	387.465	656.773	954.257	2148.58	1161.25	1875.58	6575.51	1731.47	996.556	1063.42	461.634	716.722	837.264	983.749	1242.78	1522.85	1909.34	1708.67	1672.8	1708.72	10.5599	18.1975	25.2472	31.0331	36.4706	43.1661	51.1634	60.0781	62.1132	67.7021	3.7732	6.12994	7.54422	10.5362	12.287	15.2932	23.7533	15.2269	14.1225
DB00279.3conf	1.32407	2.31171	3.16228	3.91593	4.70757	5.46496	6.45272	7.36408	8.07982	8.8887	387.376	656.759	954.052	2141.24	1122.37	1773.41	5762.3	1590.76	854.447	924.136	461.608	716.729	835.972	972.343	1209.67	1457.97	1782.68	1638.82	1611.14	1627.35	10.5594	18.1974	25.2556	30.97	35.8527	42.6953	50.4422	59.4921	62.4158	68.0793	3.7728	6.12988	7.53655	10.4441	12.0595	14.7052	22.2695	14.3461	13.4704
DB00285.1conf	1.23231	2.15773	2.9533	3.65781	4.36972	5.13855	5.74979	6.77354	7.613	8.38696	104.179	132.96	137.944	146.725	182.183	168.554	137.722	155.427	175.266	94.9514	314.209	437.384	494.731	534.03	663.238	708.366	617.177	633.553	786.779	741.065	9.43179	16.2968	21.9399	26.8844	32.197	37.7721	41.2151	49.1071	58.6118	59.4011	2.19338	3.18867	3.80934	4.22391	5.20616	5.81229	5.45725	5.53614	6.47366
DB00285.2conf	1.23228	2.15767	2.95372	3.66803	4.45575	5.2624	5.97627	7.01521	7.76589	8.313	104.175	132.952	138.865	148.673	187.403	172.554	139.788	154.952	172.775	93.4951	314.196	437.367	496.612	540.549	677.711	727.762	633.605	644.287	784.662	730.267	9.43159	16.2963	21.9442	26.9716	32.8243	38.7799	42.7831	50.7353	59.5266	58.8345	2.19329	3.18856	3.8187	4.26853	5.31082	5.96528	5.62834	5.67913	6.50975
DB00285.3conf	1.23225	2.15755	2.95297	3.66146	4.43506	5.22985	5.87077	6.89987	7.62371	8.37624	104.169	132.948	137.717	147.458	185.317	171.311	139.309	155.22	175.885	95.123	314.181	437.345	495.784	539.154	675.113	722.829	628.702	640.373	786.804	739.563	9.43135	16.2954	21.9339	26.8672	32.6327	38.4763	42.0402	49.9826	58.4922	59.4049	2.1932	3.18838	3.81851	4.26758	5.30182	5.92978	5.56719	5.61794	6.4922
DB00289.1conf	1.22838	2.16959	2.97922	3.79272	4.55056	5.32877	5.94218	6.4554	7.25841	8.10518	109.481	141.558	153.686	179.059	222.812	239.342	215.212	148.91	78.4628	25.2053	333.927	464.252	521.777	626.517	796.049	909.827	896.027	756.644	604.199	379.933	9.33778	16.3096	22.1599	28.4634	33.6069	38.9745	42.7324	45.9276	50.4673	55.0651	2.32349	3.37653	3.93454	4.77674	6.08849	7.12463	7.35974	6.68586	6.06183
DB00289.2conf	1.22841	2.16961	2.98087	3.82132	4.72862	5.43426	6.0626	6.65851	7.43715	7.62695	109.485	141.557	155.645	181.665	226.81	245.191	221.704	151.428	77.6503	24.3185	333.933	464.248	525.561	637.465	810.045	926.624	922.341	779.783	604.869	362.044	9.33802	16.3097	22.1755	28.7086	34.8622	39.8109	43.6579	47.3046	51.6692	51.8377	2.32352	3.37651	3.95335	4.86023	6.21526	7.24405	7.55927	6.91879	6.10361
DB00289.3conf	1.22844	2.16971	2.98027	3.81351	4.69509	5.39071	6.03829	6.5688	7.29327	7.96058	109.489	141.564	154.407	179.366	223.759	241.612	216.876	148.494	77.0763	24.3648	333.947	464.272	524.118	633.341	803.473	918.238	906.815	761.612	599.504	370.207	9.33822	16.3105	22.166	28.5902	34.558	39.426	43.4236	46.6982	50.6842	54.0687	2.32361	3.37669	3.94913	4.83994	6.177	7.19307	7.45947	6.75485	6.0366
DB00316.1conf	1.2261	2.20364	3.06166	3.89889	4.94953	5.81386	7.01604	8.06535	8.79427	0	125.533	191.488	187.12	191.858	247.092	200.924	274.746	123.308	8.93554	0	343.458	508.45	566.15	618.016	760.112	717.974	655.033	716.514	273.359	0	9.71166	17.2549	24.618	29.7684	37.7814	44.844	53.3308	72.4292	59.084	0	2.27737	3.46366	3.97552	4.59965	5.71801	5.61446	5.19472	5.28669	3.91005
DB00316.2conf	1.22612	2.20357	3.05979	3.88867	4.93061	5.80804	7.01395	7.98793	8.7345	0	125.541	191.485	186.969	191.07	246.442	200.834	274.626	122.12	8.87481	0	343.453	508.428	565.632	616.256	758.063	717.498	654.013	709.668	271.501	0	9.71207	17.2545	24.6043	29.6865	37.6078	44.791	53.3124	71.7318	58.6824	0	2.27726	3.46348	3.97177	4.58842	5.70506	5.61112	5.1861	5.2365	3.88347
DB00316.3conf	1.22609	2.20365	3.06039	3.89222	4.93763	5.81056	7.01474	7.99826	8.74255	0	125.533	191.485	187.015	191.348	246.675	200.869	274.648	122.279	8.88299	0	343.449	508.43	565.8	616.882	758.836	717.706	654.183	710.581	271.751	0	9.71163	17.2551	24.6088	29.7148	37.6719	44.8126	53.3184	71.8247	58.7365	0	2.27729	3.46352	3.973	4.59242	5.71006	5.61274	5.18758	5.2432	3.88705
DB00333.1conf	1.23389	2.1821	3.01208	3.76302	4.45641	5.17041	5.66474	6.04545	6.35311	7.32778	106.155	143.394	168.321	199.526	230.829	211.489	128.029	62.9925	23.618	7.44549	335.158	482.808	590.624	701.362	800.046	835.548	668.961	481.451	326.927	227.775	9.24979	16.1737	22.1733	27.6644	32.768	38.1575	40.7197	41.9227	43.3008	49.2314	2.36758	3.53593	4.43833	5.3142	6.0917	6.63931	5.90063	4.87013	3.85981
DB00333.2conf	1.23386	2.18204	3.01213	3.76554	4.48041	5.23856	5.77833	6.27657	6.89425	8.47222	106.15	143.388	168.41	200.275	233.743	217.905	135.824	69.3657	26.8503	8.60831	335.146	482.791	590.851	703.756	809.28	855.251	696.994	515.916	363.98	263.348	9.24951	16.1732	22.1733	27.6796	32.9215	38.6369	41.5689	43.5911	47.033	56.9203	2.36751	3.53582	4.43976	5.33068	6.15708	6.78107	6.10993	5.16795	4.2622
DB00333.3conf	1.2339	2.18215	3.01248	3.76525	4.47268	5.26511	5.93208	6.708	7.44578	8.76174	106.158	143.396	168.01	199.97	233	220.086	140.953	72.6785	28.0802	8.90249	335.168	482.818	590.306	702.924	810.52	865.894	723.491	547.081	386.174	272.348	9.24988	16.1741	22.1755	27.652	32.8376	38.76	42.5746	46.5679	50.7625	58.8654	2.36765	3.53601	4.43762	5.32573	6.16471	6.86761	6.34362	5.49725	4.5478
DB00335.1conf	1.22182	2.15072	2.93886	3.61967	4.51424	5.54667	6.48952	7.74547	8.66141	9.34214	109.428	142.828	138.854	146.531	219.936	234.168	247.464	351.28	346.396	293.073	310.809	420.391	457.949	493.882	680.589	774.703	823.974	1240.64	1326.51	1062.27	9.58535	16.6083	22.7974	26.9914	34.1788	43.1502	49.1457	57.3658	64.7483	68.8199	2.11155	2.99514	3.43663	3.84036	5.07658	5.84132	6.45574	9.57895	10.5081
DB00335.2conf	1.22171	2.15045	2.93756	3.60508	4.43595	5.39689	6.23004	7.39123	8.28446	9.01265	109.41	142.814	137.793	143.956	212.683	223.523	235.871	335.593	332.372	285.135	310.764	420.343	456.384	487.637	663.499	746.052	787.99	1185.85	1271.24	1021.13	9.5844	16.6062	22.7819	26.8499	33.562	41.9194	47.1366	54.7609	61.9311	66.4277	2.11128	2.99478	3.42896	3.80408	4.96763	5.64806	6.18815	9.15322	10.0687
DB00335.3conf	1.22167	2.1504	2.93748	3.60099	4.41886	5.26995	5.99583	7.30982	8.08417	8.79753	109.405	142.8	137.174	142.449	208.542	220.957	233.368	330.999	327.03	284.575	310.753	420.317	455.474	484.161	651.673	727.551	771.438	1162.73	1242.54	999.133	9.5841	16.6057	22.7771	26.8348	33.3849	40.9491	45.5575	54.1946	60.6393	64.9572	2.11121	2.99464	3.4243	3.78226	4.89389	5.488	6.01972	8.968	9.80588
DB00368.1conf	1.21806	2.18174	2.98683	3.74835	4.51356	5.55103	6.49362	7.27395	8.38624	0	118.979	175.775	196.205	177.305	191.076	202.842	140.916	52.8254	8.52096	0	324.185	487.816	528.029	546.613	561.033	572.687	514.73	388.704	260.676	0	9.90358	17.1257	23.6874	29.6673	34.9689	44.0044	52.513	56.4786	56.3426	0	2.11851	3.31742	3.67768	3.98715	4.28812	4.47427	4.21951	3.6754	3.72863
DB00368.2conf	1.218	2.18164	2.98681	3.74764	4.49919	5.51481	6.44448	7.18322	8.2807	0	118.966	175.778	196.084	176.845	190.055	201.286	139.176	52.0726	8.41372	0	324.174	487.823	527.929	545.766	558.64	568.718	509.38	383.552	257.395	0	9.90285	17.125	23.6868	29.6554	34.8536	43.7357	52.0847	55.7561	55.6336	0	2.1185	3.31744	3.67755	3.98286	4.27033	4.4419	4.18034	3.62923	3.68171
DB00368.3conf	1.21807	2.18172	2.98689	3.75035	4.52909	5.57913	6.53771	7.33872	8.47008	0	118.982	175.776	196.369	177.71	191.477	204.168	142.277	53.4	8.60614	0	324.185	487.818	528.256	547.562	563.103	576.062	519.033	392.51	263.282	0	9.90367	17.1256	23.6883	29.6883	35.0832	44.2157	52.888	57.0009	56.9059	0	2.1185	3.31742	3.67867	3.99289	4.30461	4.50132	4.25194	3.70863	3.76591
DB00379.1conf	1.21482	2.11804	2.99495	3.69681	4.7047	5.16411	5.76922	5.94938	8.05117	0	99.916	129.564	154.83	126.206	166.707	145.641	96.3535	17.6222	8.18051	0	306.825	413.343	514.739	496.712	732.581	604.974	619.359	266.502	250.261	0	9.29846	15.8857	22.677	27.7973	34.0595	36.5562	41.7939	40.5331	54.0915	0	2.14839	3.01723	3.87211	3.93079	6.05806	5.20257	5.7447	3.27633	3.57966
DB00379.2conf	1.21479	2.11797	2.995	3.6976	4.70705	5.16598	5.77071	5.95893	8.04309	0	99.9115	129.564	155.061	126.311	166.752	145.683	96.3729	17.6236	8.1723	0	306.814	413.337	514.938	497.084	733.071	605.51	620.084	266.774	250.009	0	9.29822	15.8853	22.6785	27.8134	34.075	36.5667	41.7996	40.596	54.0372	0	2.14832	3.01717	3.87241	3.93238	6.06234	5.20701	5.75179	3.28051	3.57606
DB00379.3conf	1.21479	2.11795	2.99415	3.68542	4.65995	5.08449	5.59007	5.89406	7.9799	0	99.9132	129.566	154.884	124.833	161.84	141.616	94.4357	17.4253	8.10809	0	306.814	413.341	513.827	492.978	719.065	590.354	608.118	264.065	248.045	0	9.29827	15.8851	22.673	27.7361	33.7146	35.9486	40.5004	40.1477	53.6126	0	2.14831	3.01718	3.86471	3.9036	5.96706	5.0866	5.63134	3.24726	3.54796
DB00388.1conf	1.2157	2.16063	2.93747	3.70518	4.56451	5.46901	6.34969	7.42524	8.12932	0	109.992	146.014	148.639	169.567	187.624	148.271	120.827	56.5609	8.25991	0	313.669	447.27	473.411	533.645	604.605	614.165	581.098	513.924	252.69	0	9.60084	16.6473	22.3327	28.1871	35.4503	41.1173	46.2621	54.6839	54.6166	0	2.12166	3.17697	3.53444	4.01729	4.6454	5.17592	5.21022	5.12983	3.6144
DB00388.2conf	1.21571	2.16065	2.93759	3.70731	4.58198	5.45305	6.26931	7.25568	7.63752	0	109.995	146.008	148.856	169.954	187.27	147.768	116.638	53.3284	7.76021	0	313.671	447.264	473.704	534.472	603.907	608.679	568.54	492.574	237.403	0	9.601	16.6474	22.3338	28.2118	35.5801	41.0144	45.7524	53.1893	51.3124	0	2.12166	3.17697	3.53562	4.02247	4.6441	5.1316	5.10792	4.96108	3.39574
DB00388.3conf	1.21567	2.16054	2.93722	3.70376	4.54533	5.44124	6.34305	7.41117	8.26543	0	109.99	146.004	148.482	168.856	186.382	147.487	121.665	57.5082	8.39821	0	313.657	447.245	473.194	532.359	602.111	612.209	580.851	517.623	256.921	0	9.60072	16.6466	22.3301	28.1681	35.2853	40.9229	46.1752	54.7331	55.531	0	2.12157	3.17681	3.53366	4.01079	4.62669	5.15776	5.20525	5.14097	3.67492
DB00397.1conf	1.21501	2.15808	2.97019	3.64242	4.25598	4.86227	5.64169	6.25054	0	0	102.97	137.182	140.13	121.104	133.727	77.5041	28.7461	6.35095	0	0	317.395	445.688	476.85	452.812	536.584	449.828	335.814	194.29	0	0	9.36418	16.192	22.2986	27.2777	31.3621	34.8378	39.0646	41.994	0	0	2.20638	3.2622	3.66023	3.6292	4.44435	4.22234	3.7431	2.77907	0
DB00397.2conf	1.21504	2.15814	2.97018	3.64227	4.25809	4.87329	5.65327	6.26259	0	0	102.975	137.183	140.077	121.206	133.945	77.6575	28.8038	6.3632	0	0	317.4	445.689	476.809	452.91	537.186	450.612	336.451	194.665	0	0	9.36447	16.1925	22.2978	27.2741	31.3822	34.9173	39.1459	42.075	0	0	2.20638	3.26221	3.66021	3.62974	4.44844	4.23	3.7502	2.78443	0
DB00397.3conf	1.21501	2.15812	2.97018	3.6423	4.25935	4.87933	5.65954	6.27	0	0	102.97	137.183	140.054	121.263	134.063	77.743	28.8374	6.37072	0	0	317.398	445.696	476.809	452.992	537.539	451.057	336.818	194.895	0	0	9.36415	16.1922	22.2974	27.273	31.3937	34.9606	39.1898	42.1247	0	0	2.2064	3.26226	3.66036	3.63028	4.45091	4.23434	3.75424	2.78772	0
DB00449.1conf	1.23259	2.14856	2.99145	3.58236	4.38613	4.97618	5.54297	6.42839	6.89326	7.37757	111.085	159.882	183.084	150.186	319.868	326.179	266.883	304.348	261.93	124.927	315.785	448.995	526.604	467.148	895.432	965.396	885.077	968.034	988.739	759.55	9.62801	16.5983	23.2946	28.3186	34.7457	38.9045	43.5421	48.8962	54.2844	54.1652	2.14562	3.12033	3.77894	3.36894	6.20179	6.86113	6.58119	7.31617	7.58056
DB00449.2conf	1.23261	2.14863	2.99271	3.60312	4.62086	5.47768	6.15607	7.16565	7.73816	8.46568	111.088	159.879	183.441	155.632	342.893	353.057	291.658	340.245	304.153	158.027	315.791	448.998	528.197	480.953	964.805	1061.3	979.138	1082.68	1122.91	896.606	9.6282	16.5988	23.2938	28.4752	36.5208	42.6231	48.0776	54.5088	60.9293	62.5298	2.14565	3.12037	3.78973	3.4556	6.69133	7.60258	7.32573	8.1765	8.57976
DB00449.3conf	1.23261	2.14859	2.99272	3.59932	4.5762	5.33341	5.93019	6.64773	7.05336	7.12742	111.087	159.878	183.067	154.08	335.01	334.957	271.707	305.044	257.985	139.36	315.789	448.994	528.423	478.339	946.295	1023.07	919.533	977.278	958.499	745.175	9.62815	16.5985	23.2921	28.4117	36.1331	41.346	46.0171	50.5016	55.5125	52.7862	2.14564	3.12035	3.79175	3.44625	6.58074	7.37995	6.9433	7.4369	7.38844
DB00451.1conf	1.35311	2.34215	3.19943	3.95428	4.76046	5.59323	6.66259	7.56349	8.14082	8.96918	473.513	810.405	1204.52	3565.79	1290.53	2150.45	10509.2	2060.99	1331.77	1476.61	496.345	776.318	922.405	1115.84	1299.76	1623.98	2247.36	1886.9	1806.7	1922.05	10.798	18.4653	25.6364	31.4021	36.4791	44.0477	52.6474	61.7061	63.2699	69.4195	4.24742	6.95608	8.6945	13.2734	13.1985	16.7358	31.6443	18.178	15.9667
DB00451.2conf	1.35305	2.34203	3.19924	3.9537	4.7619	5.59618	6.67052	7.57019	8.1363	8.9538	473.486	810.342	1204.41	3565.53	1290.03	2149.55	10499.7	2061.24	1330.85	1471.26	496.317	776.271	922.327	1115.7	1299.45	1623.52	2246.64	1887.11	1804.03	1916.8	10.7974	18.4644	25.6343	31.3962	36.4862	44.0605	52.6921	61.7457	63.2347	69.2921	4.24718	6.95559	8.69383	13.2727	13.1974	16.7323	31.6395	18.1956	15.9514
DB00451.3conf	1.35309	2.34205	3.1992	3.95372	4.75941	5.59273	6.66594	7.56418	8.12034	8.91863	473.509	810.428	1204.47	3565.81	1290.31	2150.7	10504.3	2061.67	1330.34	1466.2	496.334	776.301	922.418	1116.09	1300.32	1625.21	2248.83	1886.5	1801.7	1911.5	10.7979	18.4646	25.6344	31.3974	36.4792	44.0626	52.6954	61.7274	63.1234	69.0463	4.24732	6.95605	8.69451	13.2739	13.1965	16.7368	31.6226	18.1805	15.9276
DB00454.1conf	1.23939	2.17303	2.96811	3.75559	4.58091	5.21497	5.91916	6.56689	7.30217	8.25712	111.011	144.506	158.202	182.3	200.443	191.518	121.463	84.1657	38.3487	8.38976	325.9	455.836	532.512	608.515	687.328	741.834	620.782	559.118	460.259	256.662	9.51051	16.562	22.128	28.3443	34.927	38.6961	43.1947	46.0195	50.1725	55.4752	2.25081	3.28827	3.98593	4.58666	5.24556	5.96525	5.49173	5.44925	5.11207
DB00454.2conf	1.23934	2.17294	2.96821	3.75797	4.59436	5.25234	5.97119	6.63147	7.38089	8.35646	111.003	144.501	158.205	182.602	201.297	192.713	122.522	85.0388	38.7763	8.4907	325.885	455.821	532.647	609.588	690.552	747.22	626.241	564.744	465.328	259.75	9.51003	16.5612	22.1276	28.3583	35.0217	38.9629	43.5629	46.473	50.7139	56.1426	2.25074	3.28816	3.98711	4.59452	5.27026	6.01062	5.54116	5.50355	5.16804
DB00454.3conf	1.23936	2.17294	2.96792	3.75438	4.57343	5.18742	5.86622	6.48034	7.20957	8.1082	111.008	144.504	158.191	182.105	199.67	190.149	120.109	82.9533	37.724	8.23845	325.892	455.821	532.422	607.85	684.816	736.349	614.004	551.643	453.379	252.033	9.51031	16.5613	22.1272	28.3372	34.8742	38.4957	42.8191	45.4126	49.5313	54.4746	2.25076	3.28815	3.98518	4.58196	5.22768	5.92234	5.4323	5.37743	5.03889
DB00459.1conf	1.2272	2.15816	3.10989	3.83852	4.58645	5.58127	6.5289	7.13396	8.46483	9.63544	109.776	155.8	208.089	199.535	180.47	214.138	240.02	268.067	357.993	481.003	336.834	486.126	703.234	708.439	718.239	838.762	967.472	976.768	1287.76	1715.2	9.33333	16.2288	23.3487	28.3708	34.0963	40.2152	47.2363	51.421	63.8667	71.403	2.33745	3.46717	5.13236	5.39376	5.66884	6.73543	7.83768	7.84392	9.82908
DB00459.2conf	1.22717	2.15808	3.11001	3.84018	4.56929	5.46452	6.47239	7.05649	8.34601	9.30974	109.772	155.788	207.976	197.712	178.369	211.66	236.839	263.336	348.487	468.388	336.822	486.095	703.004	704.421	709.164	827.766	955.54	960.29	1254.96	1664.76	9.33309	16.2282	23.3501	28.3801	33.957	39.4084	46.827	50.8676	62.9922	69.025	2.33738	3.46697	5.13139	5.37328	5.60049	6.63682	7.74677	7.72126	9.58829
DB00459.3conf	1.22714	2.15802	3.10991	3.83797	4.55454	5.46311	6.40516	6.97926	8.2813	9.40361	109.767	155.786	207.537	197.453	178.057	210.344	234.582	261.236	349.984	470.876	336.808	486.084	702.165	703.134	707.32	821.979	945.546	952.531	1256.54	1677.36	9.33284	16.2277	23.3487	28.3591	33.8548	39.4136	46.3642	50.3028	62.4593	69.7239	2.33728	3.46689	5.12742	5.36327	5.5854	6.59316	7.66168	7.6548	9.58965
DB00461.1conf	1.24581	2.19557	3.08141	3.90859	4.78334	5.77188	6.4801	7.54727	8.73576	9.19446	119.728	165.746	189.373	191.366	217.182	267.829	258.818	314.646	343.551	310.253	359.935	520.217	649.404	702.331	762.476	968.607	946.391	1053.24	1246.84	931.172	9.47867	16.619	23.3489	28.8207	34.9245	43.2211	47.4276	56.7727	67.9656	67.9457	2.47075	3.67495	4.75692	5.39945	5.90094	7.42935	7.50322	8.06451	9.58548
DB00461.2conf	1.24578	2.19552	3.08135	3.90783	4.77019	5.7487	6.43196	7.48909	8.64389	9.1177	119.724	165.739	189.364	191.146	216.583	266.664	257.42	312.801	341.586	308.588	359.923	520.199	649.23	701.411	760.026	963.402	939.687	1044.46	1236	925.02	9.47843	16.6187	23.349	28.8198	34.8334	43.0572	47.0913	56.3623	67.3139	67.4006	2.47067	3.67483	4.75562	5.39235	5.88158	7.38771	7.44585	7.99022	9.48769
DB00461.3conf	1.24579	2.19552	3.08135	3.90615	4.75257	5.71457	6.36801	7.41479	8.53189	9.01342	119.726	165.738	189.314	190.748	215.609	264.922	255.537	310.324	338.74	305.808	359.925	520.196	648.958	700.008	756.44	956.18	930.96	1033.35	1221.8	915.533	9.47854	16.6187	23.3493	28.8119	34.7083	42.8102	46.6397	55.8366	66.5137	66.6512	2.47067	3.67482	4.75381	5.38215	5.85429	7.33086	7.37174	7.89724	9.36337
DB00472.1conf	1.24946	2.19915	2.99668	3.8239	4.67913	5.33769	6.00188	6.82334	7.67508	8.61351	130.781	195.119	193.282	235.478	264.267	308.242	283.126	299.498	401.598	626.956	351.918	494.974	552.81	665.649	818.615	950.627	995.298	970.031	1009.02	1148.2	9.86351	17.7211	23.0588	30.2099	36.3205	40.7257	44.1734	51.2802	60.5078	77.1728	2.32982	3.36861	3.91711	4.67775	5.90675	7.1285	7.72304	7.46688	7.12962
DB00472.2conf	1.24948	2.19923	2.99666	3.8255	4.60646	5.4143	6.16917	6.89957	7.71276	8.48679	130.785	195.12	193.666	236.057	265.838	308.695	280.418	296.401	391.341	585.612	351.931	494.983	552.517	664.8	821.878	958.243	995.086	960.649	987.24	1085.21	9.86369	17.7217	23.0623	30.2637	35.8367	41.2726	45.335	51.8054	61.016	76.1878	2.32991	3.3687	3.91228	4.65957	5.91329	7.21259	7.77363	7.42478	6.98955
DB00472.3conf	1.24948	2.19922	2.99622	3.81863	4.60347	5.41828	6.09968	6.77372	7.60871	8.28887	130.783	195.121	192.831	235.462	262.682	301.527	271.727	285.757	368.521	563.962	351.933	494.992	551.349	661.91	812.511	933.732	959.603	926.495	949.163	1041.88	9.8636	17.7215	23.0564	30.1776	35.8539	41.2997	44.8779	50.9422	60.0828	73.9953	2.32994	3.36877	3.90815	4.64312	5.85552	7.05792	7.51657	7.17543	6.79356
DB00473.1conf	1.2356	2.16721	2.91748	3.64114	4.39116	5.20286	5.92973	6.80099	7.67896	8.68644	108.037	133.354	120.323	134.052	171.547	205.735	195.083	218.553	295.663	293.721	326.03	428.69	425.412	472.484	607.062	778.758	775.432	874.99	1176.28	1321.07	9.43552	16.3657	21.6969	27.1205	32.8692	38.6421	43.4268	49.6808	56.0253	62.4743	2.26644	3.16025	3.33557	3.72906	4.72923	6.14851	6.34728	7.15311	9.36955
DB00473.2conf	1.23556	2.16711	2.9174	3.64917	4.47524	5.25408	5.98913	6.73053	7.40379	7.97924	108.033	133.35	121.068	134.542	169.913	201.499	188.101	206.824	272.838	266.765	326.01	428.67	426.924	477.008	611.558	776.697	762.586	839.645	1094.78	1204.4	9.43528	16.365	21.6974	27.1854	33.3962	38.8511	43.6954	49.0065	53.9792	57.3782	2.26628	3.16008	3.3429	3.76645	4.79568	6.18267	6.30472	6.93079	8.77342
DB00473.3conf	1.23557	2.16715	2.91974	3.67904	4.54415	5.21694	5.94403	6.57621	7.3018	8.06638	108.034	133.347	122.819	138.125	170.843	199.722	184.299	203.042	274.002	274.001	326.018	428.669	429.996	484.313	614.996	769.69	750.623	826.597	1097.29	1231.37	9.43536	16.3653	21.7274	27.4546	34.0514	38.635	43.386	47.8497	53.1701	57.965	2.26634	3.16011	3.35705	3.80848	4.81298	6.12341	6.2131	6.81982	8.77779
DB00498.1conf	1.27522	2.29284	3.16652	4.11169	5.01636	5.96627	6.73961	7.73404	8.76494	9.748	140.783	218.2	251.351	314.647	328.3	348.573	268.906	160.531	48.3235	9.90459	419.659	661.172	744.301	887.32	997.291	1195.58	1150.55	891.87	569.751	303.004	9.67389	17.4001	24.3098	31.9028	39.3391	46.0077	49.2712	54.306	60.3056	65.4916	2.83649	4.55323	5.16695	6.15132	6.98399	8.7091	9.22546	8.07116	6.2744
DB00498.2conf	1.27523	2.29286	3.16652	4.11277	5.01904	5.96173	6.72773	7.72037	8.75618	9.74668	140.785	218.196	251.397	314.88	328.354	348.244	268.606	160.444	48.3094	9.90325	419.659	661.162	744.397	887.642	997.233	1194.31	1148.87	890.956	569.44	302.963	9.67399	17.4003	24.3101	31.9153	39.3731	45.98	49.1866	54.2118	60.2466	65.4827	2.83648	4.55317	5.16743	6.15254	6.98216	8.69904	9.21071	8.06125	6.27019
DB00498.3conf	1.27526	2.29292	3.16663	4.11289	5.01915	5.96206	6.72832	7.72107	8.75666	9.74692	140.793	218.205	251.401	314.889	328.362	348.261	268.624	160.452	48.311	9.90349	419.674	661.182	744.417	887.675	997.273	1194.39	1148.96	891.012	569.464	302.971	9.67435	17.4009	24.3109	31.9161	39.3735	45.9822	49.1907	54.2167	60.2498	65.4843	2.83657	4.5533	5.16759	6.15279	6.98251	8.69965	9.2115	8.06181	6.27048
DB00509.1conf	1.35306	2.34209	3.19948	3.95372	4.74891	5.55789	6.6167	7.5235	8.10871	8.90029	473.433	810.387	1204.4	3564.26	1285.83	2136.13	10426.9	2051.44	1319.38	1451.78	496.316	776.313	922.003	1113.13	1291.47	1609.35	2226.43	1874.19	1782.99	1876.25	10.7975	18.465	25.6374	31.3958	36.3396	43.652	52.1634	61.3039	62.8733	68.5966	4.24702	6.95591	8.6921	13.2601	13.1597	16.633	31.5212	18.0655	15.8634
DB00509.2conf	1.35308	2.34211	3.19879	3.94224	4.64099	5.28282	6.2319	7.20396	7.95688	8.72067	473.461	810.384	1202.88	3556.58	1269.59	2050.01	10224.5	2004.85	1303.11	1455.14	496.329	776.32	919.572	1100.39	1256.35	1544.51	2136	1817.18	1750.41	1840.37	10.7976	18.4652	25.6285	31.2643	35.365	41.3852	49.0016	58.3139	61.4061	67.0181	4.24719	6.9559	8.68142	13.1934	12.954	16.1324	30.5956	17.4659	15.7135
DB00509.3conf	1.3531	2.34209	3.19879	3.94101	4.63041	5.25747	6.21277	7.19674	7.93706	8.68035	473.472	810.362	1202.7	3556.91	1271.64	2045.97	10276.2	2009.39	1301.95	1453.97	496.332	776.305	919.488	1100.35	1256.72	1545.14	2138.73	1818.31	1748.83	1837.94	10.7979	18.4651	25.6273	31.2484	35.2958	41.2453	48.9126	58.2634	61.2897	66.7551	4.24719	6.95573	8.68141	13.1939	12.9522	16.1303	30.5787	17.4814	15.6897
DB00571.1conf	1.23129	2.17165	2.96322	3.69691	4.6322	5.62258	6.33582	7.54877	8.56625	9.43162	111.693	147.486	152.439	163.191	212.775	230.592	245.54	320.67	304.869	264.57	330.482	460.405	503.394	557.864	731.126	821.495	862.829	1198.7	1287.58	1276.44	9.49888	16.5539	22.5238	27.5546	34.7283	42.4417	47.3481	55.8485	61.9437	66.8804	2.27002	3.29805	3.77051	4.2848	5.57464	6.37818	6.73316	9.4342	10.5221
DB00571.2conf	1.2313	2.17168	2.9635	3.69145	4.52591	5.38651	6.01376	6.92957	7.84756	8.62571	111.696	147.489	150.354	158.43	204.59	216.473	230.12	295.652	275.578	234.314	330.482	460.411	501.589	548.641	704.381	775.517	799.622	1097.85	1170.93	1143.18	9.49904	16.5542	22.516	27.3946	33.8485	40.6869	44.8292	51.4494	56.7856	61.0984	2.27001	3.29809	3.76769	4.24075	5.38895	6.03791	6.25178	8.61315	9.58671
DB00571.3conf	1.23132	2.17172	2.96369	3.69854	4.56933	5.575	6.34064	7.54061	8.51274	9.32048	111.698	147.487	152.473	162.859	214.302	233.56	248.672	319.648	301.075	260.393	330.491	460.413	502.929	555.221	726.805	820.674	863.225	1192.82	1273.46	1257.51	9.49914	16.5545	22.5326	27.5508	34.3159	42.2124	47.4329	55.8963	61.5643	66.0817	2.27007	3.29813	3.76919	4.26457	5.515	6.33637	6.71534	9.37957	10.4151
DB00573.1conf	1.24596	2.23588	3.06603	3.88028	4.55934	5.44283	6.31539	7.07719	7.6292	8.1378	129.507	194.695	202.826	230.497	279.695	315.463	304.581	340.228	287.8	202.335	371.527	559.215	615.742	718.562	863.679	999.235	1106.48	1165.09	969.491	739.14	9.67874	17.2838	23.8234	30.2104	35.2308	42.068	46.7337	52.2432	57.866	62.3192	2.48794	3.85118	4.34751	5.13018	6.15238	7.33703	8.46927	8.94553	7.54358
DB00573.2conf	1.24592	2.2358	3.06547	3.87764	4.56729	5.48299	6.28048	6.85854	7.20888	7.66649	129.501	194.69	202.762	231.074	279.942	314.959	296.39	326.233	275.048	194.873	371.518	559.204	615.65	719.264	865.329	995.116	1081.24	1113.16	916.597	702.195	9.6784	17.2831	23.8181	30.1936	35.3205	42.3561	46.521	50.6237	54.8306	58.8742	2.48791	3.8511	4.34711	5.13242	6.165	7.32248	8.29698	8.55471	7.09897
DB00573.3conf	1.24593	2.23585	3.06576	3.88818	4.63753	5.51285	6.44968	7.3607	8.15576	9.06158	129.502	194.695	203.189	231.041	281.438	318.608	312.321	351.536	297.889	209.624	371.521	559.212	615.973	720.852	869.552	1011.44	1134.68	1214.91	1029.19	805.659	9.67849	17.2836	23.8237	30.2972	35.7793	42.6366	47.7879	54.2949	61.6078	68.761	2.48792	3.85115	4.34727	5.14603	6.20534	7.42485	8.67461	9.35118	8.09075
DB00574.1conf	1.23845	2.15882	2.95647	3.67426	4.53688	5.43422	6.69407	7.57247	8.95698	9.97171	119.488	176.572	163.158	182.153	237.715	209.231	366.435	260.642	401.634	146.351	327.296	438.369	497.798	539.117	701.48	690.168	955.133	812.708	976.855	633.71	9.71671	17.2347	22.3998	27.9779	34.9723	42.0365	53.1277	63.1915	76.1778	94.4088	2.20484	3.06131	3.67206	3.99365	5.17367	5.27417	7.0612	5.84711	6.53843
DB00574.2conf	1.2385	2.15894	2.95666	3.67676	4.56736	5.48534	6.70946	7.56725	8.97576	10.047	119.498	176.586	163.411	182.854	238.44	209.506	365.392	260.422	403.994	147.68	327.311	438.381	498.266	541.186	705.529	692.814	955.701	812.875	980.967	639.027	9.71714	17.236	22.4016	28.0013	35.1933	42.3865	53.2167	63.0634	76.3071	95.1668	2.20491	3.06137	3.67429	4.0071	5.20974	5.30436	7.07541	5.85753	6.56536
DB00574.3conf	1.23845	2.15882	2.95642	3.67656	4.56618	5.47847	6.71578	7.62062	8.93816	9.97342	119.489	176.581	163.351	182.624	237.986	210.613	373.461	266.416	409.63	148.544	327.292	438.363	498.435	541.562	705.836	693.754	961.24	818.497	983.469	638.969	9.71673	17.2351	22.3992	27.9929	35.1657	42.3313	53.4273	63.9907	76.6438	94.8611	2.2048	3.06122	3.67563	4.01143	5.21536	5.30556	7.0685	5.82876	6.49028
DB00600.1conf	1.24069	2.23414	3.0736	3.93711	4.81707	5.76007	6.62769	7.62365	8.82359	9.75053	127.866	184.98	186.378	178.044	252.745	351.01	352.984	306.57	324.961	269.882	370.087	556.057	588.938	611.65	816.295	1201.76	1294.5	1122.82	1094.04	936.389	9.61731	17.2446	23.5959	30.0089	35.9556	42.8356	49.2592	55.4055	66.8705	75.75	2.48596	3.8529	4.26797	4.62196	6.12793	8.84064	9.81798	8.93394	8.5415
DB00600.2conf	1.24072	2.23419	3.07253	3.92953	4.80074	5.76024	6.63645	7.62144	8.8359	9.75703	127.87	184.991	186.115	177.796	252.777	351.415	353.461	307.036	325.47	270.277	370.093	556.071	588.41	610.486	815.645	1202.96	1296.1	1124.01	1095.38	937.415	9.61754	17.2451	23.5859	29.9472	35.8428	42.8396	49.3215	55.3969	66.9678	75.8129	2.48599	3.85295	4.26519	4.6128	6.11912	8.84806	9.83004	8.94048	8.55086
DB00600.3conf	1.24072	2.23418	3.07141	3.91334	4.71308	5.4646	6.12705	6.9983	7.98421	8.88379	127.868	184.984	185.44	173.933	239.678	324.146	320.773	276.386	290.916	240.577	370.093	556.066	586.696	600.046	776.568	1112.4	1181.2	1015.34	984.72	845.765	9.61749	17.2449	23.5761	29.8216	35.175	40.6514	45.6147	50.8143	60.5282	68.835	2.48601	3.85296	4.25521	4.54804	5.8607	8.20675	8.97285	8.10403	7.7016
DB00610.1conf	1.21697	2.16712	2.98426	3.6513	4.32208	4.9847	5.74564	6.09682	0	0	109.172	154.292	160.358	141.05	176.114	124.444	48.6465	6.19475	0	0	319.428	462.598	501.108	472.895	577.42	496.688	405.681	189.512	0	0	9.58819	16.5538	22.9619	27.8106	33.0657	37.3485	43.2927	40.9612	0	0	2.16662	3.27713	3.69555	3.63813	4.51543	4.26116	3.9174	2.71072	0
DB00610.2conf	1.21689	2.16695	2.98397	3.65094	4.32619	5.00719	5.78022	6.16913	0	0	109.158	154.289	160.241	141.285	176.569	125.878	49.3098	6.26823	0	0	319.399	462.57	501.003	473.075	578.798	499.307	409.324	191.76	0	0	9.58746	16.5526	22.9587	27.8026	33.1058	37.5257	43.6192	41.4471	0	0	2.16645	3.27687	3.69529	3.63902	4.52392	4.27974	3.94302	2.74288	0
DB00610.3conf	1.21696	2.16711	2.98434	3.65157	4.32213	4.98253	5.74238	6.09642	0	0	109.168	154.299	160.385	141.02	176.017	124.43	48.6545	6.19435	0	0	319.423	462.602	501.145	472.928	577.329	496.579	405.615	189.5	0	0	9.58801	16.5539	22.9628	27.8136	33.0633	37.3318	43.2738	40.9586	0	0	2.1666	3.27711	3.69572	3.63846	4.51519	4.25963	3.91586	2.71055	0
DB00612.1conf	1.2224	2.12486	2.909	3.57869	4.30447	5.05431	5.82053	6.684	7.5748	8.09004	104.966	126.095	129.192	129.56	178.315	213.423	224.177	287.08	326.933	222.325	298.654	382.153	430.875	466.414	592.058	715.504	797.802	1009.02	1208.33	933.863	9.55591	16.528	22.5557	26.4877	32.1055	38.9142	43.6893	49.6837	57.1106	58.7335	2.04099	2.73348	3.26668	3.71395	4.5612	5.44436	6.22374	7.77427	9.54006
DB00612.2conf	1.22241	2.1249	2.90652	3.53528	4.10984	4.71308	5.19734	6.1155	6.99535	7.65174	104.966	126.096	127.283	123.962	163.978	193.985	206.134	264.953	304.388	202.88	298.659	382.161	426.418	449.961	551.242	647.557	723.314	932.62	1130.49	869.307	9.55596	16.5283	22.5283	26.2053	30.6208	36.2847	39.1475	45.5277	52.5525	55.4962	2.04104	2.73354	3.2397	3.59765	4.28021	4.93867	5.60318	7.1693	8.93962
DB00612.3conf	1.22243	2.12494	2.90801	3.57556	4.3799	5.18099	5.69042	6.39545	7.06721	7.56799	104.97	126.099	129.794	131.593	177.768	204.867	209.357	263.544	297.168	202.977	298.668	382.164	431.733	471.072	597.166	702.201	760.538	944.783	1116.78	857.943	9.55617	16.5286	22.5449	26.5085	32.6853	39.8154	42.6452	47.3954	52.9957	54.9885	2.04108	2.73356	3.26765	3.74021	4.62252	5.40281	5.98615	7.34418	8.87199
DB00636.1conf	1.25433	2.17956	3.02218	3.76824	4.49989	5.00036	5.92334	7.38023	8.22686	9.21172	139.344	207.642	241.9	230.069	311.883	207.165	301.17	538.232	291.831	448.78	348.461	483.571	576.761	659.145	870.817	684.197	756.956	1168.8	919.93	990.762	9.9007	17.3508	24.854	30.4635	35.2557	37.6223	43.9039	58.3604	58.3609	68.9536	2.36767	3.32579	4.07108	4.74899	6.30862	5.46678	6.28409	9.87253	8.54833
DB00636.2conf	1.2543	2.17948	3.02065	3.74909	4.45128	5.05601	6.03705	6.97515	7.58025	8.56213	139.34	207.64	240.878	223.733	302.84	197.6	289.51	497.957	276.004	422.91	348.453	483.557	574.515	650.527	860.864	675.164	730.803	1097.81	855.9	929.265	9.90043	17.3502	24.8352	30.277	34.5733	37.7507	44.4004	55.3246	53.8239	64.2494	2.36763	3.3257	4.05768	4.71316	6.30399	5.48851	6.17619	9.353	7.93731
DB00636.3conf	1.25425	2.17943	3.01931	3.70629	4.312	4.87737	5.83528	6.91536	7.60151	8.77516	139.326	207.615	240.417	223.941	308.438	206.437	297.018	541.104	275.854	433.939	348.429	483.523	572.409	643.451	850.532	673.155	734.086	1113.26	864.609	946.578	9.90004	17.3497	24.8353	30.0145	33.6893	36.7421	43.3357	55.1474	53.9857	65.5328	2.36746	3.32549	4.04381	4.64039	6.14479	5.35986	6.09191	9.33718	8.00206
DB00645.1conf	1.23456	2.15797	2.91254	3.68005	4.48622	5.35409	6.23663	7.12975	8.22277	9.06786	105.447	124.708	120.348	137.17	171.02	243.208	281.112	267.178	263.476	305.408	319.789	415.714	433.311	513.552	630.896	831.609	1031.47	1076.77	1058.47	1132.69	9.38979	16.2301	21.5651	27.1353	32.837	39.7098	46.5925	52.6274	59.8206	67.8279	2.23796	3.08294	3.38396	4.10408	5.01645	6.43048	7.9475	8.67304	8.74855
DB00645.2conf	1.23454	2.1579	2.91239	3.66875	4.34687	5.2504	6.02025	6.7341	7.64625	8.53499	105.445	124.706	120.746	137.117	169.072	236.563	264.946	247.447	246.392	283.811	319.783	415.703	431.694	507.454	620.262	809.625	980.311	1004.16	986.864	1062.95	9.38964	16.2295	21.5723	27.1515	31.9302	39.0039	45.0256	49.6435	55.6254	63.8901	2.23792	3.08285	3.36902	4.03936	4.90668	6.26198	7.57548	8.11135	8.1492
DB00645.3conf	1.23457	2.15796	2.91254	3.67215	4.36379	5.28117	6.02406	6.6096	7.31424	8.10454	105.45	124.709	120.462	137.208	169.984	236.339	260.358	236.869	235.357	270.929	319.792	415.716	431.79	508.667	624.078	811.68	966.12	966.777	939.504	1015.71	9.38992	16.2301	21.5708	27.1477	32.0356	39.2266	45.0589	48.8022	53.2155	60.7551	2.23797	3.08295	3.37154	4.05215	4.93718	6.28675	7.48567	7.82872	7.75501
DB00660.1conf	1.24558	2.17327	3.04611	3.81501	4.77679	5.58585	6.19866	7.26966	7.83462	8.96964	126.614	176.332	175.182	186.193	235.036	252.801	317.346	315.021	210.163	81.3259	338.976	472.219	550.445	580.988	792.378	843.608	941.877	1026.01	760.16	522.194	9.85833	17.288	23.9417	29.1093	37.7291	41.2489	46.4153	57.4977	58.8644	73.4168	2.23962	3.21757	3.99101	4.31777	5.87554	6.48135	6.98722	7.59502	6.32932
DB00660.2conf	1.24561	2.17329	3.04657	3.82058	4.80538	5.6467	6.30298	7.44174	8.05521	9.1101	126.618	176.334	175.667	187.807	238.879	257.795	323.301	320.335	211.946	81.6841	338.982	472.219	550.996	583.927	801.557	858.533	961.991	1048.02	773.408	527.286	9.8586	17.2883	23.9486	29.1642	37.9705	41.7143	47.2	58.7635	60.4377	74.3998	2.23965	3.21755	3.9934	4.33307	5.93403	6.58591	7.13831	7.78027	6.46795
DB00660.3conf	1.24559	2.1732	3.04674	3.82308	4.81837	5.67363	6.35357	7.51579	8.17071	9.23584	126.615	176.332	176.059	188.944	241.218	260.557	326.84	324.241	214.084	82.3699	338.976	472.212	551.308	585.473	806.099	865.918	972.224	1060.54	782.932	533.075	9.85845	17.2875	23.9529	29.1984	38.0942	41.9294	47.5908	59.3344	61.2906	75.3462	2.23962	3.21748	3.99425	4.33915	5.96014	6.63492	7.21053	7.87414	6.55363
DB00661.1conf	1.23674	2.15661	3.01999	3.74193	4.42407	5.28372	5.97612	6.61722	6.98173	7.7531	112.541	145.765	191.788	190.017	180.786	210.719	235.935	231.654	205.345	265.932	321.812	452.313	607.173	652.246	671.773	755.045	839.014	914.567	833.015	991.915	9.57613	16.5817	22.7752	27.8939	33.002	38.9988	44.6488	49.6115	51.0749	56.7749	2.19871	3.19883	4.43171	4.95146	5.27049	5.99816	6.59209	7.35351	6.93077
DB00661.2conf	1.23673	2.15658	3.01979	3.74306	4.4528	5.40615	6.11642	6.79801	7.42761	8.09696	112.542	145.766	191.784	191.298	182.601	213.244	241.108	237.245	217.715	301.196	321.808	452.311	607.408	655.046	678.629	765.635	861.169	957.476	889.633	1101.9	9.57617	16.5816	22.7733	27.9111	33.2419	39.8534	45.5809	50.7854	53.9434	59.1485	2.19867	3.19878	4.43328	4.96605	5.32187	6.09905	6.77184	7.72563	7.42644
DB00661.3conf	1.23675	2.15664	3.02075	3.74674	4.44195	5.30808	6.04011	6.9643	7.41834	7.93951	112.545	145.768	191.887	189.419	180.895	215.102	243.164	233.045	207.001	281.837	321.815	452.319	607.349	652.483	671.798	761.299	864.09	948.414	857.119	1045.42	9.57629	16.5821	22.7817	27.9242	33.0875	39.196	45.2013	52.065	53.8919	57.9507	2.19871	3.19885	4.43293	4.95805	5.2787	6.02999	6.76732	7.6961	7.21418
DB00662.1conf	1.23281	2.14665	3.0059	3.72755	4.43405	5.24687	5.80094	6.77432	7.81305	8.85481	121.256	160.027	208.824	221.289	250.553	291.911	273.928	303.462	383.906	475.665	319.35	449.128	594.094	639.861	736.472	896.495	926.982	1008.23	1173.42	1505.89	9.79807	17.0927	23.5093	28.9043	34.8405	40.785	44.7682	50.9382	58.7664	69.2551	2.11128	3.04702	4.17447	4.5766	5.30983	6.56205	6.91098	7.71975	8.70588
DB00662.2conf	1.23285	2.14672	3.00733	3.7535	4.55129	5.45773	6.1048	6.92725	7.87444	8.77985	121.263	160.025	209.408	223.576	254.885	294.8	276.043	303.003	380.106	470.06	319.355	449.126	596.808	647.962	753.517	922.336	948.297	1017.15	1165.48	1480.07	9.79848	17.0934	23.5174	29.0987	35.7316	42.2763	46.757	51.9651	59.2258	68.6463	2.11128	3.04701	4.19121	4.63706	5.44299	6.80518	7.14703	7.82946	8.67404
DB00662.3conf	1.23286	2.14672	3.00675	3.7353	4.47056	5.32145	5.92526	6.79418	7.68645	8.57617	121.264	160.031	208.794	221.525	250.002	288.163	269.267	295.632	371.844	460.231	319.362	449.136	594.461	640.669	738.117	898.036	923.7	993.415	1140.11	1448.55	9.79848	17.0934	23.5157	28.9736	35.1514	41.2654	45.4686	50.9535	57.7863	67.0687	2.11133	3.04706	4.17723	4.58336	5.329	6.61721	6.95016	7.64889	8.4836
DB00668.1conf	1.21763	2.16949	2.95175	3.7165	4.57446	5.46856	6.32124	7.22955	7.94338	8.91155	115.718	162.563	178.411	176.296	192.736	212.571	168.946	136.748	59.9602	9.0547	315.788	463.796	501.327	543.983	595.023	666.659	624.05	577.789	466.523	277.004	9.80854	16.9918	23.0362	28.9917	35.4946	42.5534	48.8666	56.1865	61.2527	59.8719	2.08662	3.19359	3.57522	4.00112	4.52091	5.2241	5.13943	4.86185	4.42393
DB00668.2conf	1.21763	2.16949	2.95195	3.71377	4.535	5.40021	6.28108	7.18768	8.04838	9.18768	115.718	162.557	178.086	174.982	190.613	208.636	167.024	138.558	61.8298	9.33527	315.788	463.797	500.929	541.536	589.446	660.159	620.839	581.883	476.474	285.587	9.80848	16.9917	23.0376	28.9576	35.1899	42.0245	48.3803	55.8839	62.2532	61.7271	2.08662	3.19364	3.57405	3.98754	4.47862	5.17544	5.12812	4.88307	4.49085
DB00668.3conf	1.21758	2.16935	2.95208	3.72472	4.64234	5.65601	6.74475	7.81455	9.04247	9.26359	115.708	162.548	180.024	178.126	201.58	226.914	190.005	153.292	65.4922	9.4124	315.767	463.765	502.09	548.347	611.678	704.858	679.016	645.803	517.167	287.947	9.80801	16.9905	23.05	29.1443	35.9932	44.2368	52.2378	61.4678	69.3852	62.2371	2.0865	3.19341	3.57521	4.02011	4.62843	5.48083	5.5265	5.34104	4.95978
DB00675.1conf	1.23505	2.18665	3.01464	3.84229	4.61778	5.33751	6.05037	6.83245	7.75986	8.60353	112.768	150.452	168.207	213.101	262.863	259.786	228.426	225.709	289.051	365.878	347.277	501.908	595.611	753.974	947.48	992.704	924.784	907.393	1098.69	1390.75	9.31653	16.3561	22.1457	28.0463	33.8712	38.6466	43.4985	49.3961	57.1415	62.9892	2.42086	3.63539	4.49156	5.6844	7.13364	7.73778	7.50713	7.47166	8.75433
DB00675.2conf	1.23501	2.18653	3.01303	3.81908	4.53363	5.23649	5.91395	6.67317	7.52282	8.17302	112.763	150.448	166.994	209.737	258.026	254.752	223.912	220.192	274.68	333.607	347.26	501.892	593.067	744.894	931.393	973.735	905.422	884.408	1051.18	1282.31	9.31622	16.3552	22.1303	27.8548	33.2203	37.9031	42.5188	48.2628	55.4253	59.7665	2.42075	3.63526	4.47786	5.62536	7.01691	7.58999	7.34621	7.2814	8.40128
DB00675.3conf	1.23503	2.18659	3.01343	3.83022	4.57978	5.20683	5.82498	6.4905	7.3739	8.21255	112.764	150.451	166.561	208.542	255.82	250.754	219.788	217.717	274.383	331.188	347.269	501.904	594.62	747.318	929.433	963.219	888.467	868.146	1047.1	1288.77	9.31633	16.3557	22.124	27.8716	33.4716	37.6515	41.8543	46.9826	54.3944	60.0069	2.42082	3.63535	4.48946	5.66191	7.02671	7.52264	7.21197	7.12219	8.33801
DB00676.1conf	1.24762	2.23868	3.07558	3.93327	4.8519	5.49342	6.52326	7.44633	8.53159	9.64924	129.875	185.703	192.912	212.772	300.204	347.03	394.199	343.507	252.86	144.889	378.902	562.095	606.144	637.541	891.653	1141.65	1389.68	1374.49	1200.92	921.628	9.57321	17.2715	23.1782	30.6652	38.1968	42.1166	48.3625	53.8591	60.4007	67.1882	2.55783	3.93114	4.41578	4.56843	6.21271	8.1942	10.3162	10.7994	10.2304
DB00676.2conf	1.24759	2.23862	3.07649	3.94459	4.91248	5.61396	6.64356	7.50962	8.55427	9.64679	129.867	185.699	193.1	214.666	305.414	354.262	399.334	345.008	253.057	144.71	378.892	562.076	606.993	642.549	907.158	1163.59	1407.14	1381.83	1202.7	920.673	9.57279	17.2709	23.1819	30.7408	38.6612	43.0154	49.2795	54.3309	60.5578	67.1682	2.5578	3.931	4.42196	4.60161	6.32008	8.35392	10.4485	10.8614	10.2488
DB00676.3conf	1.24767	2.23874	3.07485	3.94622	4.96616	5.65359	6.43941	6.91981	7.63513	8.45574	129.883	185.717	192.641	216.031	307.829	347.183	372.726	308.487	221.755	125.364	378.919	562.116	606.958	645.632	911.906	1139.01	1316.99	1245.19	1061.1	800.457	9.57362	17.2721	23.1569	30.7174	39.0997	43.4068	47.8651	50.0937	54.0205	58.851	2.55793	3.93126	4.42498	4.62375	6.35392	8.19311	9.81218	9.82389	9.07015
DB00682.1conf	1.26634	2.26248	3.12505	3.97957	4.79726	5.68807	6.52501	7.52108	8.53781	9.53072	136.874	210.067	242.964	306.247	350.972	400.23	312.302	282.913	231.527	110.888	390.677	598.825	711.447	850.937	1004.91	1124.07	1092.26	1134.23	1077.85	804.997	9.83418	17.4962	24.3002	31.3184	37.8868	45.2563	50.8206	55.1349	61.4427	66.9292	2.60388	4.07847	4.90941	5.83635	6.87617	7.79194	8.09123	9.08224	9.21981
DB00682.2conf	1.26633	2.26241	3.12648	3.97186	4.69359	5.55796	6.29983	7.12115	7.94114	8.71184	136.875	210.064	242.676	304.329	344.879	387.69	300.918	266.218	216.905	106.022	390.666	598.807	709.898	843.149	987.154	1096.17	1051.33	1071.2	1004.76	751.321	9.83426	17.4957	24.3119	31.2906	37.1299	44.1822	48.9188	52.2696	57.1006	61.2084	2.60378	4.07833	4.89958	5.77773	6.74635	7.60938	7.80423	8.5788	8.58416
DB00682.3conf	1.26632	2.2624	3.12633	3.97107	4.68644	5.52693	6.26893	7.08315	7.83319	8.52414	136.872	210.062	242.448	303.224	341.878	382.502	297.15	262.052	213.29	105.04	390.669	598.805	709.479	841.101	981.925	1088.1	1042.98	1059.46	989.062	739.312	9.83412	17.4956	24.3104	31.2787	37.0564	43.8753	48.5782	51.9366	56.2788	59.8864	2.60382	4.07833	4.89763	5.76796	6.72071	7.57078	7.76316	8.50287	8.45643
DB00693.1conf	1.28814	2.31631	3.2157	4.16271	5.07148	5.90262	6.7665	7.69099	8.55798	9.35221	157.832	268.918	323.955	400.5	444.661	479.14	391.185	382.626	199.651	52.9534	424.172	705.093	858.104	1045.17	1258.52	1322.3	1149.45	988.654	797.964	511.955	10.274	18.5247	25.7805	33.7672	40.5433	46.7331	53.4547	61.1275	69.339	68.1268	2.73119	4.56149	5.58465	6.84338	8.39819	9.08957	8.13735	7.25296	6.26696
DB00693.2conf	1.28815	2.31633	3.21571	4.16274	5.07148	5.90262	6.76655	7.6911	8.5581	9.35228	157.834	268.923	323.96	400.505	444.667	479.152	391.197	382.634	199.654	52.9537	424.177	705.101	858.109	1045.18	1258.53	1322.32	1149.47	988.674	797.976	511.958	10.274	18.525	25.7807	33.7674	40.5433	46.7333	53.4552	61.1284	69.3401	68.1273	2.73123	4.56153	5.58466	6.8434	8.39822	9.08965	8.13749	7.25311	6.26706
DB00693.3conf	1.28814	2.3163	3.21572	4.16274	5.07158	5.90276	6.76658	7.69105	8.55799	9.35208	157.835	268.919	323.959	400.51	444.68	479.155	391.197	382.634	199.655	52.9541	424.171	705.095	858.113	1045.19	1258.56	1322.34	1149.47	988.67	797.968	511.953	10.2741	18.5247	25.7807	33.7674	40.5442	46.7343	53.4555	61.1281	69.3392	68.1261	2.73116	4.5615	5.58471	6.84351	8.39843	9.08983	8.13751	7.25307	6.26698
DB00712.1conf	1.25468	2.25018	3.09307	3.91486	4.63618	5.65815	6.80499	7.71542	8.341	9.17215	132.867	203.881	226.104	257.261	284.033	334.294	372.514	467.617	361.125	234.133	384.384	591.396	677.486	771.061	818.165	928.546	1261.66	1456.19	1155.19	855.464	9.69749	17.2903	23.8381	30.5031	36.3789	45.6051	51.1861	58.2039	64.2689	70.4765	2.58187	4.07779	4.75969	5.45455	5.76271	6.64207	9.36624	10.6356	8.69455
DB00712.2conf	1.25466	2.25021	3.0941	3.9213	4.65073	5.68351	6.8331	7.73114	8.36955	9.24591	132.86	203.881	226.245	258.039	281.448	324.199	371.935	468.612	362.245	235.235	384.383	591.409	677.915	772.594	818.369	925.192	1261.32	1458.85	1159.27	861.641	9.69718	17.2904	23.8458	30.5557	36.5014	45.4667	51.162	58.3285	64.4934	71.0111	2.58191	4.0779	4.76255	5.46384	5.77932	6.66899	9.39207	10.6543	8.72629
DB00712.3conf	1.25462	2.25012	3.0933	3.91451	4.64288	5.74489	6.91075	7.76399	8.42917	9.39613	132.856	203.864	225.989	258.06	283.838	338.369	374.057	470.133	363.997	237.086	384.369	591.377	677.337	771.873	821.17	934.959	1269.33	1463.78	1166.93	873.81	9.69692	17.2896	23.8383	30.5007	36.4651	46.0995	51.9463	58.5807	64.9469	72.0846	2.58181	4.07774	4.75934	5.45694	5.78795	6.71411	9.43967	10.6921	8.79029
DB00721.1conf	1.21799	2.13822	2.91847	3.65419	4.36996	5.19719	5.97057	6.50497	7.07847	7.75548	107.726	136.452	143.772	147.687	149.428	219.345	280.701	265.067	207.05	151.786	305.729	408.757	467.202	509.19	518.801	696.426	954.059	1037.75	941.064	752.74	9.48015	16.4726	22.0343	27.4835	32.8185	39.3495	46.1042	49.3056	50.9073	55.0697	2.09474	2.9472	3.51269	3.96413	4.12542	5.36293	7.15258	8.1104	8.04939
DB00721.2conf	1.218	2.13828	2.9169	3.63952	4.252	5.13676	6.28464	6.89747	7.52859	8.28431	107.728	136.451	142.455	146.707	153.282	232.799	300.582	282.345	221.237	161.693	305.737	408.758	464.418	501.521	517.264	723.935	1015.16	1107	1006.74	807.44	9.48023	16.473	22.02	27.3653	32.0656	39.1415	48.7231	52.3291	54.1143	58.7988	2.09479	2.94722	3.49881	3.90206	4.06295	5.49024	7.57046	8.64175	8.60536
DB00721.3conf	1.21793	2.13808	2.91688	3.63212	4.30785	5.1066	5.98096	6.77431	7.61678	8.42442	107.716	136.445	143.579	145.146	146.498	222.534	290.042	284.644	227.234	167.94	305.707	408.73	465.745	501.903	507.295	693.421	983.693	1108.01	1025.86	826.074	9.47963	16.4715	22.0314	27.3487	32.3231	38.6713	46.3606	51.0581	54.7858	59.8823	2.09461	2.94699	3.50065	3.91213	4.03907	5.3064	7.33012	8.65451	8.74935
DB00723.1conf	1.2215	2.13071	3.00475	3.70266	4.48178	5.24531	5.85518	6.47078	7.29473	0	112.087	149.605	201.177	189.667	212.023	183.329	111.267	37.0286	7.41192	0	306.774	428.738	577.541	595.342	659.04	627.707	583.658	410.501	226.748	0	9.72964	16.7509	23.5369	28.8378	34.2292	40.2837	45.7636	45.0852	49.0094	0	2.04494	2.95063	4.04649	4.3636	5.06524	4.95617	4.93891	4.47639	3.24333
DB00723.2conf	1.22148	2.13066	3.0039	3.69494	4.4609	5.3476	6.03459	6.6811	8.1648	0	112.082	149.605	199.801	189.482	213.126	185.155	116.98	40.5966	8.29596	0	306.766	428.738	576.683	596.179	667.699	642.091	605.07	440.883	253.793	0	9.7294	16.7505	23.5243	28.7093	34.0936	40.9725	47.0282	46.6558	54.8549	0	2.0449	2.95062	4.04699	4.37318	5.11899	5.08423	5.11476	4.75521	3.63018
DB00723.3conf	1.22145	2.13062	3.00367	3.69436	4.46119	5.35628	6.0727	6.7302	8.17658	0	112.08	149.595	199.793	189.497	213.378	185.91	117.476	40.7086	8.30792	0	306.754	428.719	576.634	596.188	668.358	644.444	608.514	442.723	254.159	0	9.72923	16.7502	23.5225	28.7055	34.0965	41.0383	47.3135	46.9919	54.934	0	2.04481	2.9505	4.04659	4.3729	5.12315	5.10134	5.14691	4.77898	3.63541
DB00738.1conf	1.2326	2.19957	3.00979	3.81607	4.46953	5.35873	6.28969	7.05152	7.79391	8.83455	120.293	168.599	176.41	187.031	183.411	240.817	299.132	323.641	327.093	414.859	340.588	494.391	546.494	619.096	656.534	783.424	1047.89	1110.59	1087.15	1370.54	9.63332	16.9795	23.1018	29.0812	33.3252	40.0056	47.1233	52.7152	58.6534	66.9056	2.29442	3.46971	3.96872	4.6595	5.13581	6.12898	8.00884	8.56705	8.35771
DB00738.2conf	1.23263	2.1996	3.01007	3.82651	4.55798	5.4983	6.34001	7.06593	7.91973	8.93066	120.299	168.608	176.542	188.62	185.814	241.889	299.518	323.694	321.746	402.862	340.596	494.404	547.903	625.751	668.307	793.293	1052.35	1115.81	1085.89	1344.38	9.63365	16.9799	23.0943	29.1375	33.9511	40.9959	47.4889	52.7961	59.4915	67.3649	2.29445	3.46976	3.98006	4.71104	5.23884	6.22856	8.0503	8.62055	8.41015
DB00738.3conf	1.23261	2.1996	3.01061	3.83268	4.55242	5.52721	6.55582	7.36672	8.11892	9.15255	120.296	168.598	178.134	190.817	189.355	250.148	312.042	337.816	340.403	430.695	340.588	494.389	548.944	628.491	675.289	815.354	1095.82	1160.5	1132.11	1420.88	9.63345	16.9797	23.1137	29.2723	33.9829	41.2828	49.0602	55.017	61.0921	69.3255	2.2944	3.4697	3.97801	4.71217	5.26662	6.36888	8.38083	8.95812	8.70464
DB00752.1conf	1.23125	2.20317	3.05646	3.90595	4.8551	5.74642	6.86018	7.81248	0	0	107.594	128.978	123.824	135.288	139.92	79.5755	31.94	7.93798	0	0	343.413	459.816	496.026	550.009	611.295	481.676	376.947	242.841	0	0	9.28728	16.1535	22.1057	27.8797	35.0661	40.8456	47.6128	52.4879	0	0	2.4121	3.478	3.97231	4.5564	5.23573	4.6798	4.26862	3.47353	0
DB00752.2conf	1.23127	2.20322	3.05636	3.90544	4.85455	5.74603	6.86086	7.81459	0	0	107.599	128.98	123.813	135.271	139.92	79.5876	31.9475	7.94013	0	0	343.429	459.826	495.992	549.947	611.262	481.695	377.013	242.907	0	0	9.28746	16.1538	22.1049	27.876	35.0619	40.8431	47.6178	52.5021	0	0	2.4122	3.47808	3.97208	4.55588	5.23536	4.67982	4.26926	3.47447	0
DB00752.3conf	1.23128	2.20328	3.05649	3.90566	4.85462	5.74588	6.85963	7.81197	0	0	107.601	128.98	123.816	135.274	139.909	79.5707	31.9381	7.93746	0	0	343.426	459.832	496.007	549.964	611.244	481.639	376.922	242.825	0	0	9.28758	16.1543	22.1058	27.8775	35.0625	40.8418	47.6091	52.4844	0	0	2.41217	3.47814	3.97221	4.55605	5.23528	4.67941	4.26831	3.4733	0
DB00754.1conf	1.24861	2.21382	3.06791	3.95821	4.74024	5.76287	6.68967	7.55872	8.71119	9.70452	131.12	192.189	215.8	257.174	246.902	280.436	224.665	107.504	41.684	9.86041	352.901	514.987	600.282	719.331	756.903	906.174	949.34	716.171	518.415	301.653	9.79392	17.4123	23.9566	31.5519	37.3299	44.3573	50.2543	53.5515	59.7075	65.1995	2.3507	3.54873	4.18298	5.04874	5.45453	6.70356	7.6774	6.81209	5.85335
DB00754.2conf	1.24857	2.21373	3.0677	3.959	4.74343	5.75957	6.67796	7.56073	8.72737	9.73324	131.114	192.174	215.846	257.177	246.827	280.359	224.828	107.736	41.8071	9.8896	352.884	514.951	600.305	719.461	756.753	905.67	949.444	717.217	519.722	302.546	9.79362	17.4115	23.9557	31.5619	37.35	44.3319	50.1745	53.5686	59.82	65.3924	2.35059	3.54852	4.18283	5.0495	5.45433	6.69907	7.67513	6.82	5.86698
DB00754.3conf	1.24866	2.21391	3.06794	3.95895	4.74274	5.76156	6.68313	7.56583	8.73033	9.73476	131.129	192.193	215.85	257.156	246.859	280.443	224.912	107.773	41.8185	9.89114	352.918	515.002	600.341	719.455	756.845	906.054	949.963	717.543	519.878	302.593	9.7944	17.413	23.9574	31.5609	37.3432	44.3459	50.2105	53.6036	59.8402	65.4026	2.35079	3.54886	4.18317	5.04959	5.45499	6.70223	7.68005	6.8235	5.8688
DB00765.1conf	1.22515	2.18661	3.04069	3.64463	4.47456	5.21242	6.15054	7.11557	7.80982	7.74214	117.218	179.912	183.919	122.774	212.437	203.1	216.888	309.662	43.1204	7.8665	332.31	499.816	555.324	451.234	670.806	675.547	594.703	708.831	361.346	240.655	9.72094	16.8822	23.8291	28.1561	33.3194	40.3203	47.1649	64.2375	58.8795	52.0153	2.21999	3.45714	4.02852	3.50699	5.10145	5.18253	4.61656	4.78349	3.68227
DB00765.2conf	1.22512	2.18653	3.04054	3.64355	4.46883	5.23579	6.22063	7.2285	7.68462	8.75772	117.215	179.897	183.903	123.192	214.489	206.313	219.797	317.164	45.1251	8.89841	332.299	499.789	555.352	451.468	673.321	681.612	603.095	717.228	364.64	272.223	9.72077	16.8815	23.8268	28.1467	33.3176	40.5631	47.7476	65.0918	58.4268	58.8385	2.2199	3.457	4.02866	3.50645	5.10656	5.21249	4.67577	4.8465	3.63932
DB00765.3conf	1.22514	2.18664	3.04055	3.64279	4.46712	5.23323	6.2181	7.19902	7.64526	8.49784	117.218	179.905	183.851	122.614	212.185	202.959	216.947	308.927	43.5968	8.63435	332.309	499.813	555.278	450.875	670.839	677.739	598.949	710.65	358.4	264.145	9.72089	16.8823	23.8266	28.1383	33.2674	40.4625	47.6204	64.7725	57.8912	57.0924	2.21998	3.45718	4.02836	3.50504	5.10257	5.20717	4.66665	4.81881	3.61294
DB00768.1conf	1.24758	2.20138	3.03165	3.82876	4.76548	5.63652	6.38604	6.932	7.30831	7.64595	121.931	169.482	192.862	220.342	269.39	295.707	327.026	297.641	199.93	119.017	353.111	518.998	633.389	730.041	909.789	1016.09	1083.76	1029.51	854.511	597.361	9.63406	16.8648	22.8085	28.3646	35.6016	42.1009	47.7679	51.704	55.0293	55.4607	2.3986	3.64845	4.61017	5.40712	6.76323	7.65475	8.29507	7.98748	7.09854
DB00768.2conf	1.24758	2.2014	3.03137	3.82635	4.74943	5.53929	6.19457	6.62147	6.95517	7.14628	121.933	169.481	192.692	219.036	265.682	286.218	314.382	284.062	196.271	122.806	353.113	518.991	633.235	727.691	900.055	990.748	1044.05	982.361	813.431	579.963	9.63411	16.865	22.8053	28.3385	35.4519	41.3524	46.2126	49.3624	52.3629	52.2242	2.3986	3.6484	4.60983	5.39594	6.70238	7.48453	8.00348	7.62632	6.71631
DB00768.3conf	1.24756	2.20134	3.03141	3.82696	4.75027	5.54415	6.20282	6.63566	6.97945	7.16666	121.929	169.476	192.723	219.109	265.892	286.862	316.16	286.423	197.678	123.531	353.105	518.979	633.225	727.725	900.366	991.956	1047.09	987.464	817.859	581.818	9.6339	16.8644	22.8059	28.345	35.462	41.3928	46.2869	49.5093	52.5831	52.3824	2.39856	3.64833	4.60964	5.3958	6.70369	7.49132	8.01915	7.65369	6.74568
DB00780.1conf	1.21749	2.16795	2.94806	3.76621	4.66042	5.53053	6.13069	6.83335	7.28857	0	105.79	126.899	118.048	124.958	154.816	168.704	107.064	37.0131	7.40566	0	317.822	445.194	459.762	498.35	554.191	617.566	522.683	398.967	226.556	0	9.35604	16.181	21.4557	27.2431	33.8549	41.0133	44.6044	48.012	48.968	0	2.22504	3.33119	3.68315	4.14984	4.60617	5.16464	4.83091	4.38198	3.24059
DB00780.2conf	1.21739	2.16775	2.94831	3.75981	4.59671	5.5763	6.20933	7.05989	7.62424	0	105.774	126.889	117.54	125.921	158.055	174.312	111.4	38.5891	7.74672	0	317.788	445.156	459.214	497.59	557.673	629.143	537.241	414.135	236.99	0	9.35523	16.1794	21.456	27.1697	33.4767	41.4137	45.2661	49.6338	51.2232	0	2.22483	3.3309	3.68149	4.13801	4.60203	5.2338	4.93798	4.54024	3.38984
DB00780.3conf	1.2174	2.16775	2.94697	3.74582	4.65831	5.47836	6.17794	7.09956	7.81521	0	105.776	126.893	117.536	122.678	151.158	166.89	109.125	38.9301	7.94075	0	317.79	445.163	458.768	494.723	547.21	612.617	531.108	418.82	242.926	0	9.35531	16.1794	21.4448	27.0907	33.7613	40.5886	44.9382	49.8811	52.5062	0	2.22484	3.33093	3.6774	4.1294	4.57262	5.12911	4.9018	4.58984	3.47474
DB00782.1conf	1.24622	2.18722	3.02656	3.72786	4.29303	5.16918	5.89801	6.41299	7.03166	7.41071	116.532	163.336	187.048	179.005	169.498	201.365	296.213	288.534	348.011	295.049	336.953	483.67	601.269	615.154	569.081	699.81	1049.84	1061.96	1261.19	1222.24	9.5822	16.7735	23.0814	27.7931	31.914	38.7764	44.5829	47.9223	51.1811	54.4322	2.30817	3.3989	4.35832	4.69085	4.46032	5.3884	7.95916	8.20886	9.70989
DB00782.2conf	1.24628	2.18734	3.02681	3.72654	4.30128	5.23043	6.12736	6.62738	7.18146	7.60816	116.542	163.342	187.415	180.204	173.359	211.774	311.592	299.544	362.379	309.8	336.973	483.69	601.261	616.532	576.6	724.894	1096.59	1097.67	1301.34	1268.72	9.58272	16.7745	23.088	27.8075	32.0144	39.3327	46.549	49.6395	52.3552	56.0165	2.3083	3.39906	4.35641	4.69269	4.49951	5.5388	8.27448	8.46865	9.97923
DB00782.3conf	1.24627	2.1873	3.02706	3.72908	4.29969	5.13464	6.04785	6.56358	7.1986	7.58447	116.541	163.342	187.251	178.829	171.543	206.315	302.433	293.021	350.811	297.124	336.972	483.689	601.383	614.205	569.755	709.943	1072.79	1083.05	1281.8	1238.36	9.58268	16.7742	23.0868	27.8134	31.984	38.6773	45.8126	49.0448	52.347	55.6187	2.30828	3.39904	4.35856	4.68445	4.45147	5.42762	8.12814	8.38134	9.90194
DB00788.1conf	1.24856	2.21796	3.1001	3.90779	4.71022	5.86846	6.63429	7.61483	8.84259	9.35838	127.907	190.32	224.635	221.186	225.053	288.212	295.782	288.078	588.218	325.647	366.489	557.83	701.173	742.946	744.091	945.811	962.087	855.435	1380.59	1141.69	9.70911	17.1674	23.8117	29.8951	35.3698	44.5668	50.2202	59.1711	75.3862	71.2272	2.45645	3.83867	4.95536	5.47179	5.60715	7.06206	7.34014	6.36979	9.49246
DB00788.2conf	1.24853	2.21787	3.10118	3.91846	4.7456	5.85119	6.86473	7.68798	8.73574	9.53187	127.901	190.321	224.939	220.892	227.247	295.789	302.389	292.905	599.65	332.969	366.475	557.818	701.832	743.906	748.907	965.851	985.544	864.203	1397.85	1169.74	9.70881	17.1668	23.8207	29.9731	35.5772	44.5013	51.9387	59.7505	74.9374	72.3402	2.45637	3.83854	4.95912	5.48375	5.63985	7.1831	7.53014	6.4197	9.53498
DB00788.3conf	1.24854	2.2179	3.10019	3.91105	4.72334	5.7637	6.6664	7.54128	8.48287	9.25941	127.904	190.326	224.599	220.267	225.276	292.895	299.941	290.588	591.834	321.455	366.481	557.83	701.192	742.137	743.08	950.811	969.32	850.32	1366.55	1132.35	9.70897	17.1671	23.8119	29.9108	35.4012	43.8493	50.565	58.7121	73.1119	70.1479	2.4564	3.83862	4.95577	5.47163	5.60014	7.05697	7.36863	6.28873	9.27204
DB00793.1conf	1.40466	2.39419	3.34061	4.34861	4.86754	6.04178	7.46382	9.16244	10.7614	0	419.379	604.707	952.775	1301.15	1432.95	2113.81	6975.23	14873.4	48413	0	543.473	813.813	1068.74	1238.32	1428.39	1944.3	3090.49	4633.28	7855.18	0	11.4659	19.9705	28.9287	37.5571	39.8597	48.1203	62.544	77.6841	103.886	0	4.25549	6.27767	8.58591	10.5228	12.2123	18.752	36.931	63.3341	125.51
DB00793.2conf	1.4047	2.39427	3.33861	4.34124	4.86136	5.99804	7.47539	9.20577	10.8259	0	419.39	604.745	952.552	1321.46	1437.95	2111.56	7027.38	14870.9	48703.3	0	543.487	813.847	1068.01	1254.33	1442.1	1928.16	3094.22	4646.82	7902.28	0	11.4663	19.9713	28.9137	37.6254	40.2057	47.4345	62.5807	78.0096	104.509	0	4.25559	6.27796	8.58104	10.6384	12.3719	18.5836	37.0491	63.5056	126.263
DB00793.3conf	1.40464	2.39418	3.33918	4.33604	4.80433	5.78505	6.94463	8.38075	9.65327	0	419.368	604.664	951.727	1304.04	1364.55	1929.58	5320.11	15455.6	43427.8	0	543.457	813.788	1066.17	1232.09	1367.27	1790.38	2739.91	4461.77	7046.3	0	11.4657	19.9704	28.9151	37.4987	39.4547	45.7325	58.0397	72.1115	93.1883	0	4.25536	6.27742	8.57129	10.4952	11.7579	17.3079	32.0248	61.276	112.586
DB00794.1conf	1.2513	2.22654	3.05765	3.89717	4.53626	5.1271	5.54603	5.86387	6.26193	0	126.492	185.371	225.041	266.655	200.631	129.038	52.7485	21.7579	6.36252	0	354.303	530.069	630.863	732.37	682.071	549.933	397.422	301.44	194.644	0	9.7318	17.2279	23.6009	31.2634	35.5965	37.8566	39.4739	39.9648	42.0705	0	2.38705	3.69225	4.38265	5.11374	5.11445	4.69762	3.99576	3.56008	2.78413
DB00794.2conf	1.25127	2.22643	3.05762	3.8971	4.53532	5.13397	5.56172	5.88723	6.26167	0	126.488	185.362	225.043	266.614	200.834	129.292	52.8678	21.7816	6.36225	0	354.294	530.049	630.866	732.499	682.712	551.185	398.693	302.165	194.636	0	9.73161	17.227	23.6006	31.263	35.5825	37.9072	39.5831	40.1218	42.0688	0	2.38698	3.69211	4.38266	5.11477	5.11925	4.70795	4.009	3.57047	2.78402
DB00794.3conf	1.25129	2.22653	3.05768	3.89726	4.53625	5.13051	5.55312	5.87313	6.258	0	126.491	185.366	225.038	266.626	200.704	129.136	52.7877	21.759	6.35853	0	354.301	530.068	630.867	732.429	682.356	550.472	397.933	301.664	194.522	0	9.73173	17.2277	23.601	31.2638	35.5926	37.881	39.5228	40.0267	42.0442	0	2.38704	3.69226	4.38272	5.11433	5.11681	4.70226	4.0013	3.5637	2.78239
DB00797.1conf	1.24264	2.23992	3.09577	3.92613	4.80966	5.39476	6.29408	7.27021	8.22329	0	122.619	166.012	137.906	154.469	234.956	228.529	133.602	40.418	8.35539	0	354.279	518.197	529.904	575.175	769.964	858.777	715.452	475.118	255.611	0	9.55272	16.9363	22.9776	28.255	35.4932	39.941	44.9014	50.0335	55.2479	0	2.42124	3.7419	4.14204	4.65084	5.87958	6.76927	6.38355	5.22462	3.65618
DB00797.2conf	1.24258	2.23978	3.09551	3.92462	4.79793	5.36315	6.26039	7.2334	8.17352	0	122.611	166	137.895	154.094	233.818	227.196	132.666	40.1463	8.30482	0	354.252	518.161	529.771	574.331	766.384	853.134	710.989	472.207	254.063	0	9.55223	16.9352	22.9759	28.2421	35.3955	39.7156	44.6664	49.7777	54.9135	0	2.42106	3.74164	4.14106	4.64595	5.85601	6.72435	6.34496	5.19413	3.63405
DB00797.3conf	1.2426	2.23983	3.09535	3.92167	4.78414	5.33196	6.19497	7.1303	8.03838	0	122.615	166.008	137.72	153.489	232.244	224.809	130.876	39.5494	8.16751	0	354.259	518.183	529.585	572.922	762.166	845.527	702.012	465.29	249.863	0	9.55246	16.9355	22.9736	28.2165	35.2932	39.4744	44.1942	49.0673	54.0056	0	2.4211	3.74178	4.14037	4.63741	5.8268	6.66982	6.26804	5.1186	3.57397
DB00807.1conf	1.22078	2.13018	2.90961	3.62603	4.33263	5.07687	5.84299	6.59201	7.58566	8.35146	107.295	133.693	153.292	168.233	184.932	208.726	270.844	278.383	313.823	248.03	302.125	395.282	464.908	549.215	597.898	687.326	909.638	974.804	1139.16	994.941	9.52752	16.4779	22.2146	27.8055	32.7627	38.7249	44.1541	50.8027	57.5595	62.5149	2.0642	2.83367	3.41878	4.11622	4.6206	5.30349	6.92489	7.41625	8.90159
DB00807.2conf	1.22083	2.13027	2.91432	3.67611	4.43329	5.28861	6.17683	6.8495	7.55104	8.1983	107.302	133.701	153.06	171.466	190.091	218.24	278.154	278.663	310.583	244.914	302.142	395.306	468.139	561.644	621.489	720.846	942.603	976.903	1119.93	985.984	9.52789	16.4787	22.2356	28.0795	33.5059	40.1455	46.7116	52.728	57.4895	61.444	2.0643	2.83383	3.44499	4.21643	4.80871	5.5806	7.2089	7.46806	8.72418
DB00807.3conf	1.2208	2.13021	2.91318	3.67452	4.44093	5.19186	5.94021	6.38594	7.00789	7.55486	107.298	133.693	154.244	171.245	185.539	209.716	262.367	261.638	290.824	224.033	302.13	395.285	469.52	561.784	613.063	697.911	896.075	917.736	1043.59	903.494	9.52766	16.4782	22.2349	28.1321	33.5461	39.2797	44.8574	49.1493	53.4547	56.8292	2.06422	2.83369	3.44646	4.21411	4.76334	5.43529	6.87429	7.00727	8.11038
DB00816.1conf	1.21797	2.16	2.94629	3.61284	4.47586	5.5277	6.27792	7.11001	8.14093	8.83223	109.515	151.664	147.711	161.853	224.387	194.409	201.463	239.391	103.182	8.97412	312.253	442.851	472.232	482.727	643.434	700.861	800.34	821.749	742.153	274.539	9.64169	16.6358	22.7428	27.1695	35.2269	43.2321	46.8517	52.6432	66.0552	59.3391	2.10861	3.12021	3.50077	3.66847	4.72716	5.47574	6.4715	6.60745	6.39012
DB00816.2conf	1.21791	2.15987	2.94584	3.61051	4.45152	5.56236	6.42786	7.29509	8.41283	8.98616	109.506	151.654	147.519	161.946	226.12	198.492	208.747	246.201	105.228	9.13051	312.232	442.82	471.587	481.562	646.12	713.251	822.983	846.033	759.915	279.323	9.64124	16.6348	22.7394	27.156	35.0832	43.5171	47.9701	54.1363	68.0871	60.3732	2.10848	3.12	3.49735	3.6568	4.73203	5.56162	6.64109	6.79036	6.56514
DB00816.3conf	1.21794	2.15991	2.94612	3.61211	4.46803	5.48106	6.15928	6.9579	7.92114	8.63583	109.511	151.659	147.635	161.195	222.402	191.096	196.116	233.266	100.831	8.77456	312.239	442.832	472.198	481.739	638.432	689.707	781.983	800.97	724.161	268.434	9.64149	16.6352	22.7412	27.158	35.1439	42.8693	45.9776	51.4611	64.3307	58.0195	2.10851	3.12007	3.50074	3.66472	4.69796	5.39445	6.32987	6.44911	6.22773
DB00818.1conf	1.22229	2.15356	3.01541	3.75821	4.52298	5.51912	6.69131	7.41376	0	0	97.5056	132.707	157.106	159.851	122.986	99.2565	46.3326	7.53285	0	0	321.975	454.008	555.429	585.358	600.203	583.886	506.171	230.447	0	0	9.13812	15.7341	22.0903	27.7487	33.7743	38.5986	46.3782	49.8091	0	0	2.30005	3.36976	4.23813	4.57605	5.0123	5.41186	5.35944	3.29625	0
DB00818.2conf	1.2223	2.15365	3.01555	3.75805	4.52166	5.51472	6.67754	7.3269	0	0	97.5088	132.706	157.093	159.733	122.888	98.7369	45.9139	7.4446	0	0	321.979	454.014	555.412	585.211	599.861	582.502	502.69	227.747	0	0	9.13829	15.7347	22.0912	27.7471	33.7582	38.5672	46.2711	49.2255	0	0	2.30006	3.36985	4.23811	4.57553	5.01041	5.40298	5.32891	3.25763	0
DB00818.3conf	1.2223	2.15357	3.01538	3.75763	4.52029	5.50901	6.66759	7.31044	0	0	97.5076	132.709	157.091	159.584	122.764	98.57	45.8156	7.42787	0	0	321.979	454.014	555.389	585.033	599.433	581.755	501.716	227.236	0	0	9.13824	15.7342	22.0901	27.7436	33.7396	38.527	46.201	49.1149	0	0	2.30007	3.36981	4.2379	4.57487	5.00814	5.39663	5.31917	3.25031	0
DB00830.1conf	1.2371	2.17378	2.95934	3.73902	4.68474	5.38942	6.38926	7.36532	8.39888	0	111.386	140.186	138.967	141.283	168.463	118.782	67.1041	25.4898	8.5338	0	327.256	444.268	478.261	529.823	670.427	601.797	514.722	364.751	261.069	0	9.52851	16.6243	22.2333	27.7491	34.2647	38.474	44.5036	50.1317	56.4276	0	2.25289	3.20845	3.6549	4.19825	5.44684	5.35545	5.18317	4.36072	3.73425
DB00830.2conf	1.237	2.17356	2.95916	3.73918	4.68518	5.39049	6.38931	7.36468	8.39915	0	111.368	140.18	138.97	141.297	168.473	118.778	67.1001	25.4892	8.53407	0	327.215	444.233	478.258	529.858	670.493	601.825	514.7	364.732	261.077	0	9.52763	16.6226	22.2322	27.7504	34.268	38.4812	44.5039	50.1274	56.4294	0	2.25265	3.20816	3.65481	4.19847	5.44743	5.35591	5.18301	4.36044	3.73437
DB00830.3conf	1.23707	2.17373	2.95935	3.73951	4.68751	5.39519	6.39013	7.36294	8.39788	0	111.381	140.182	138.991	141.352	168.516	118.779	67.0915	25.4847	8.53278	0	327.243	444.252	478.297	530.018	670.811	601.996	514.672	364.657	261.037	0	9.52827	16.624	22.2337	27.7535	34.2849	38.513	44.5091	50.1156	56.4208	0	2.2528	3.20834	3.65503	4.19948	5.45035	5.35826	5.18297	4.3595	3.7338
DB00832.1conf	1.25544	2.22232	3.09923	3.9685	4.76131	5.68856	6.41213	7.42033	8.1786	0	130.642	190.452	210.347	213.327	236.314	269.349	153.252	48.1274	8.30998	0	366.221	542.704	629.494	679.755	726.975	872.476	683.377	492.296	254.222	0	9.71206	17.2177	24.0597	31.1416	35.6332	44.3103	48.2535	52.8726	54.9476	0	2.46466	3.75577	4.44107	4.99482	5.41944	6.47562	5.77872	5.16766	3.63631
DB00832.2conf	1.25536	2.22218	3.09906	3.96986	4.76535	5.67787	6.40085	7.41667	8.17983	0	130.631	190.435	210.438	213.586	236.185	269.004	153.188	48.1289	8.31123	0	366.191	542.655	629.676	680.183	726.636	871.148	682.762	492.215	254.26	0	9.71148	17.2167	24.0586	31.1574	35.676	44.224	48.1686	52.8485	54.9559	0	2.46447	3.75544	4.44192	4.99675	5.41636	6.46534	5.77252	5.16626	3.63686
DB00832.3conf	1.25543	2.22235	3.09934	3.9701	4.76553	5.67794	6.40093	7.41691	8.18022	0	130.64	190.448	210.446	213.586	236.19	269.014	153.191	48.131	8.31163	0	366.215	542.703	629.715	680.205	726.655	871.175	682.785	492.237	254.272	0	9.71199	17.2179	24.0607	31.1591	35.6772	44.2247	48.1692	52.8501	54.9585	0	2.46464	3.75578	4.44226	4.99697	5.41653	6.46551	5.7727	5.16649	3.63703
DB00841.1conf	1.2292	2.19016	2.98513	3.72476	4.50696	5.14654	5.70546	6.22953	6.56997	6.85208	113.253	154.856	153.328	132.843	155.632	204.245	208.418	218.782	239.374	269.478	336.876	483.09	511.504	515.17	585.79	736.523	801.654	809.178	876.849	969.569	9.52894	16.5439	22.5109	27.4569	32.7582	38.3194	42.436	45.8799	50.0934	52.1007	2.30379	3.46526	3.85356	4.15825	4.77212	5.81079	6.42984	6.53889	6.8092
DB00841.2conf	1.22924	2.19023	2.98456	3.71312	4.40767	4.99201	5.59158	6.24426	7.00274	7.6617	113.258	154.857	151.968	130.71	152.335	201.678	213.301	235.893	274.402	332.821	336.888	483.103	509.541	508.703	572.964	722.923	804.663	853.684	989.026	1165.99	9.52924	16.5444	22.5033	27.3831	32.0409	37.214	41.6611	46.2027	53.3853	58.2841	2.30387	3.46538	3.84543	4.11131	4.66399	5.68336	6.39804	6.78739	7.59888
DB00841.3conf	1.22922	2.19016	2.98489	3.72825	4.56162	5.33864	6.06629	6.9031	7.70419	8.62757	113.255	154.856	153.493	134.587	162.116	219.252	233.785	263.82	310.757	375.027	336.883	483.096	512.113	520.391	604.742	783.896	887.797	950.062	1107.3	1310.03	9.52906	16.5438	22.5084	27.5086	33.1638	39.816	45.1335	50.9069	58.9877	65.7602	2.30384	3.46531	3.85712	4.18838	4.90025	6.14338	7.05461	7.55581	8.44806
DB00849.1conf	1.25694	2.22701	3.09125	3.90191	4.65105	5.48353	6.1355	7.01545	7.58782	0	132.988	204.678	266.09	299.832	243.495	185.695	118.932	109.822	35.8845	0	358.501	547.13	696.541	774.915	775.547	692.044	550.882	515.88	330.818	0	9.86618	17.4978	24.3779	32.0269	36.3197	41.7639	45.4013	51.1642	56.111	0	2.382	3.72573	4.65711	5.25921	5.67571	5.50161	4.84616	4.79529	3.54174
DB00849.2conf	1.25695	2.22703	3.09124	3.90161	4.65063	5.48462	6.13921	7.02834	7.58713	0	132.987	204.671	266.072	299.856	243.534	185.694	118.897	109.81	35.8842	0	358.507	547.127	696.509	774.924	775.642	692.203	551.13	516.181	330.798	0	9.86614	17.4978	24.3776	32.0252	36.3187	41.7713	45.4212	51.2459	56.1064	0	2.38205	3.72576	4.65696	5.25898	5.67602	5.50318	4.84985	4.80076	3.54143
DB00849.3conf	1.25695	2.22699	3.09115	3.90221	4.64297	5.35412	5.87982	6.6523	7.58731	0	132.99	204.671	266.066	300.353	240.319	183.345	118.116	109.547	35.8853	0	358.503	547.114	696.487	772.075	763.725	672.812	533.812	504.885	330.807	0	9.86628	17.4977	24.377	32.0381	36.3887	40.8449	43.7983	48.7408	56.1078	0	2.38199	3.72563	4.65679	5.23608	5.57981	5.32721	4.63867	4.63424	3.54152
DB00852.1conf	1.21486	2.14943	2.93931	3.65932	4.41201	5.09457	5.79218	6.16361	6.0205	0	101.529	129.765	137.815	132.755	127.505	106.173	56.6653	22.3421	6.11721	0	309.999	428.754	473.163	497.763	524.881	557.429	449.286	312.866	187.14	0	9.32975	16.1809	21.8817	27.2922	32.3849	36.4753	40.2861	41.9887	40.4485	0	2.16603	3.15498	3.63788	3.97155	4.37611	5.00424	4.57624	3.71022	2.67679
DB00852.2conf	1.21494	2.14963	2.93976	3.66628	4.46714	5.27885	6.29855	7.23202	7.9555	0	101.54	129.777	139.138	135.291	133.808	117.615	67.944	28.7282	8.08329	0	310.036	428.8	473.929	502.017	540.722	598.567	512.345	386.054	247.287	0	9.33032	16.1823	21.8909	27.4255	32.8284	37.8815	43.8949	49.3575	53.4487	0	2.16628	3.15533	3.6367	3.98693	4.47922	5.31215	5.13809	4.50494	3.53712
DB00852.3conf	1.21498	2.1497	2.93974	3.6656	4.46445	5.27646	6.29985	7.22522	7.92878	0	101.546	129.784	139.047	135.251	133.79	117.56	67.8366	28.6508	8.05615	0	310.048	428.82	473.837	501.831	540.607	598.493	512.037	385.311	246.456	0	9.3307	16.1829	21.8901	27.4164	32.8116	37.8645	43.902	49.3093	53.2692	0	2.16635	3.15547	3.63646	3.98579	4.47756	5.31154	5.13649	4.49766	3.52524
DB00856.1conf	1.25816	2.21873	2.98783	3.71923	4.53787	5.52216	6.36194	7.32594	8.38752	9.20448	150.417	216.308	229.717	216.199	339.509	367.206	340.13	560.327	931.164	328.909	357.634	509.324	524.364	577.386	816.382	957.323	881.556	904.658	1111.91	1152.04	10.2066	17.9972	24.4431	30.0741	34.9461	42.5943	50.2438	58.4166	73.4602	82.9066	2.38494	3.52431	3.81759	4.34626	5.9197	7.11605	6.99442	7.4159	9.97259
DB00856.2conf	1.25811	2.21865	2.98664	3.68458	4.39379	5.27422	5.96881	6.82005	7.79651	8.40808	150.412	216.304	224.284	201.077	321.004	340.644	315.501	531.671	827.922	300.451	357.621	509.299	519.565	558.734	777.34	899.445	821.576	844.207	1026.42	1052.36	10.2061	17.9966	24.4043	29.3657	33.5894	40.435	46.9077	54.278	68.3029	75.7333	2.38489	3.52413	3.80893	4.28418	5.70556	6.7726	6.6083	6.98332	9.35658
DB00856.3conf	1.25813	2.21872	2.98803	3.70356	4.45813	5.24552	6.02012	6.94304	7.97811	8.66438	150.41	216.318	230.028	211.734	324.259	346.448	317.079	516.073	878.298	309.609	357.629	509.332	523.283	567.471	780.378	903.427	830.807	848.922	1056.2	1084.44	10.2063	17.9972	24.4518	29.9533	34.2226	40.3224	47.4727	55.1282	69.8724	78.0418	2.38493	3.52436	3.80968	4.28946	5.70554	6.76082	6.63545	6.99024	9.50159
DB00865.1conf	1.22652	2.17614	2.98155	3.70165	4.45543	5.25766	5.88928	6.34373	6.03733	5.89382	105.067	134.513	129.226	125.349	157.472	173.322	135.935	150.906	191.851	160.339	333.74	469.372	510.212	521.225	633.519	774.306	691.139	724.075	831.09	786.686	9.17079	16.082	21.6253	26.4492	31.867	37.6517	41.378	44.2751	42.4755	41.6209	2.36495	3.4932	4.05295	4.32884	5.19037	6.45691	6.12807	6.38455	6.95565
DB00865.2conf	1.22654	2.1762	2.98141	3.7015	4.46868	5.37476	6.26231	7.36497	8.25524	9.24355	105.071	134.515	129.183	126.688	163.926	192.237	170.911	221.489	307.778	271.453	333.75	469.38	510.26	524.238	650.804	831.07	806.41	973.352	1277.57	1293.39	9.17098	16.0824	21.624	26.4469	31.9801	38.5478	44.1358	51.7055	58.4452	65.4212	2.36502	3.49327	4.0534	4.34433	5.29412	6.83149	6.94175	8.22388	10.4072
DB00865.3conf	1.22657	2.17624	2.98181	3.70522	4.49257	5.33696	6.12036	7.17837	8.12974	9.27984	105.074	134.524	129.616	126.426	161.774	187.924	166.785	219.244	308.718	274.571	333.761	469.405	511.104	524.598	645.46	815.109	786.691	956.521	1275.54	1304.81	9.17116	16.0827	21.6274	26.4794	32.134	38.2573	43.134	50.406	57.6016	65.6944	2.36509	3.49343	4.05763	4.35094	5.2684	6.71658	6.77303	8.05787	10.3592
DB00866.1conf	1.21809	2.14599	2.93424	3.63246	4.48928	5.2814	5.98602	6.76953	7.60669	8.28526	103.059	129.63	135.361	141.391	198.515	202.148	189.587	238.714	242.652	174.68	309.148	413.712	455.155	504.954	687.447	727.957	723.011	938.802	1067.68	973.73	9.37799	16.2975	22.2609	27.0336	33.4071	39.8187	44.6933	49.4872	54.8664	58.6298	2.14772	3.02183	3.47777	3.95631	5.29657	5.71343	5.84516	7.60607	8.88486
DB00866.2conf	1.2181	2.14599	2.93312	3.62008	4.44901	5.18199	5.91846	6.75704	7.62359	8.35513	103.063	129.632	135.171	139.737	192.47	194.732	185.998	241.124	241.788	175.789	309.15	413.712	455.664	503.35	679.305	718.202	721.194	946.11	1070.45	971.649	9.37819	16.2975	22.2462	26.9134	33.0101	38.8719	44.0385	49.2979	55.0566	59.0582	2.14771	3.02181	3.4798	3.95358	5.26395	5.67926	5.853	7.66103	8.91553
DB00866.3conf	1.2181	2.14599	2.93279	3.60837	4.34324	5.09821	5.56533	5.93876	6.4884	6.98244	103.062	129.635	132.324	138.796	191.721	183.739	165.123	204.117	199.639	145.864	309.148	413.715	452.988	498.399	670.236	687.591	647.035	799.299	883.213	804.261	9.37818	16.2976	22.2253	26.7541	32.3028	38.3423	41.3122	43.4366	46.9873	49.4323	2.14769	3.02182	3.47146	3.91641	5.17147	5.4591	5.3056	6.49596	7.37787
DB00867.1conf	1.23114	2.19861	2.98976	3.72961	4.60196	5.40219	6.12253	6.55112	6.94282	6.62673	115.685	161.363	163.399	152.295	175.807	209.462	246.981	243.632	268.06	297.961	340.007	495.131	527.513	548.13	635.959	748.85	865.076	899.175	928.01	989.089	9.58762	16.7513	22.7198	28.0216	33.9293	40.2775	45.5844	49.7435	51.6467	51.798	2.31148	3.51512	3.9103	4.27401	5.05931	5.92367	6.82499	7.00338	7.22476
DB00867.2conf	1.23116	2.19867	2.9892	3.70859	4.417	5.14737	5.84218	6.11053	6.57627	7.08027	115.687	161.364	161.196	147.641	168.108	196.69	225.731	230.931	276.55	331.138	340.012	495.137	523.846	534.672	610.147	710.813	811.952	861.132	967.86	1145.66	9.58772	16.7518	22.7111	27.8175	32.5532	38.3473	43.3475	46.1008	48.8146	54.2757	2.31152	3.51518	3.89341	4.18624	4.85895	5.64612	6.46511	6.71265	7.45835
DB00867.3conf	1.23116	2.19869	2.99029	3.72114	4.49881	5.28541	6.18034	6.76899	7.52475	8.01625	115.686	161.365	162.168	150.255	173.893	211.475	256.992	271.764	320.254	387	340.015	495.141	525.458	539.917	624.249	749.077	892.987	976.25	1094.35	1276.83	9.58769	16.7519	22.7206	27.9317	33.2073	39.419	46.0393	51.4102	56.222	62.1064	2.31154	3.51521	3.90006	4.21897	4.9523	5.89769	7.00933	7.50724	8.37335
DB00871.1conf	1.21899	2.15809	2.97877	3.55835	4.43499	5.51109	6.29563	7.17169	8.35247	9.0258	107.322	155.253	144.181	131.49	221.928	201.197	217.904	274.179	117.795	9.17079	311.289	450.59	490.645	418.993	641.054	728.642	866.783	884.324	822.624	280.556	9.58615	16.5279	23.015	26.1943	34.5365	43.1096	46.7176	52.7045	69.2104	60.6395	2.11918	3.16839	3.69761	3.32928	4.73195	5.63991	6.96873	6.98341	6.90053
DB00871.2conf	1.219	2.15815	2.97873	3.5591	4.44444	5.43909	6.15558	7.05865	8.14506	8.81004	107.324	155.256	144.779	131.147	218.744	199.694	214.364	267.744	114.857	8.95157	311.297	450.609	490.782	418.454	635.105	716.797	851.075	864.733	802.303	273.849	9.58621	16.5283	23.0197	26.2259	34.5578	42.4824	45.835	51.8374	67.4842	59.19	2.11923	3.16855	3.69638	3.32539	4.70668	5.55159	6.82279	6.83952	6.73105
DB00871.3conf	1.21891	2.15791	2.97857	3.55774	4.42628	5.48906	6.22965	7.08398	8.24159	8.90428	107.311	155.236	144.07	131.213	220.865	198.903	214.903	270.485	116.243	9.04732	311.258	450.546	490.545	418.502	638.456	722.29	855.932	872.615	811.615	276.778	9.58549	16.5264	23.013	26.1853	34.466	42.9329	46.2082	52.055	68.2982	59.8231	2.11898	3.16811	3.69732	3.32694	4.71559	5.59594	6.88688	6.89273	6.80734
DB00874.1conf	1.23126	2.16685	2.96775	3.70788	4.53536	5.62016	6.41697	7.27098	8.06552	8.57748	123.295	163.052	198.529	208.942	230.734	271.647	250.837	161.35	43.5252	8.71527	321.483	445.395	516.087	607.527	769.312	839.875	767.134	683.191	407.332	266.62	9.97771	17.6012	24.1783	29.8533	35.4155	42.7352	49.6903	56.0079	59.3083	57.6275	2.08175	2.96583	3.52401	4.26633	5.63907	6.34245	5.87221	5.73095	4.28596
DB00874.2conf	1.23116	2.16661	2.96664	3.67393	4.42798	5.16734	5.71363	6.41211	6.99404	7.28414	123.28	163.033	200.834	200.474	207.617	240.471	220.135	140.415	37.4582	7.40115	321.448	445.346	514.024	588.833	711.763	747.726	673.746	597.955	351.307	226.418	9.97694	17.5991	24.2031	29.6331	34.317	39.1353	44.1923	49.4988	51.4108	48.9382	2.08153	2.96552	3.50402	4.15724	5.30234	5.70892	5.17325	5.01323	3.70248
DB00874.3conf	1.23122	2.16674	2.96666	3.67073	4.38789	5.19631	5.76947	6.81169	7.60078	8.41408	123.29	163.044	200.037	200.993	214.56	252.403	234.161	151.393	41.7333	8.54925	321.463	445.37	513.451	588.948	718.116	764.512	702.232	639.847	387.614	261.541	9.97746	17.6004	24.2016	29.5058	34.171	39.6473	44.9223	52.5902	55.9744	56.5297	2.0816	2.96565	3.50595	4.15888	5.29706	5.75167	5.3253	5.35313	4.06071
DB00882.1conf	1.24607	2.20088	3.00592	3.81187	4.4754	5.29085	6.03282	6.65553	7.32205	8.40329	124.893	170.474	199.197	261.842	295.086	308.403	322.858	283.545	296.576	406.745	358.562	512.908	596.566	752.934	862.202	1012.92	1122.85	1045.61	1055.31	1367.33	9.46529	16.5995	22.4096	28.2966	33.3297	39.3719	44.254	48.4318	53.7925	62.2148	2.50618	3.73376	4.51768	5.80872	6.66536	7.78044	8.68333	8.37375	8.52625
DB00882.2conf	1.24606	2.2009	3.00636	3.80258	4.42236	5.23158	6.08301	6.82618	7.52531	8.39607	124.889	170.477	198.463	260.775	295.182	310.547	327.63	289.282	298.916	413.226	358.561	512.916	595.125	748.005	857.088	1016.03	1140.38	1068.31	1065.34	1356.48	9.4652	16.5996	22.4108	28.2198	32.9686	39.0228	44.6365	49.6542	55.2349	62.2067	2.50617	3.73381	4.5108	5.77546	6.613	7.77674	8.8105	8.57864	8.66405
DB00882.3conf	1.24603	2.20078	3.00632	3.81074	4.48359	5.21675	5.913	6.58387	7.30985	8.24805	124.888	170.475	198.201	259.766	291.38	303.747	319.426	283.328	293.608	394.874	358.548	512.901	596.674	751.13	853.956	997.352	1108.16	1038.75	1042.37	1316.53	9.46496	16.5988	22.4024	28.2236	33.3206	38.8058	43.3849	47.9394	53.7187	61.0784	2.50609	3.73367	4.52157	5.8158	6.62716	7.66483	8.55846	8.31791	8.46643
DB00892.1conf	1.22099	2.13013	2.90737	3.64274	4.32449	5.1361	6.00637	6.78299	7.49985	7.98256	105.862	130.038	147.293	166.024	186.788	249.954	289.821	273.942	253.344	241.087	301.812	392.212	456.824	540.706	596.158	786.614	970.219	1021.25	962.228	937.339	9.49413	16.3961	22.0604	27.7555	32.9168	38.8181	46.8704	52.0156	55.468	60.1646	2.07229	2.83604	3.39627	4.07466	4.56952	5.92612	7.18801	7.93778	7.83527
DB00892.2conf	1.22104	2.13022	2.90831	3.65368	4.40612	5.26449	6.2462	7.1142	7.96009	8.583	105.873	130.048	148.713	169.925	191.547	257.879	300.725	289.459	270.369	254.083	301.831	392.237	458.787	547.928	608.535	809.311	1011.94	1084.45	1034.33	992.117	9.49469	16.3969	22.0704	27.905	33.6421	39.8672	48.6785	54.2642	58.6978	64.5231	2.07238	2.83619	3.40375	4.10965	4.64696	6.08252	7.50915	8.45515	8.44738
DB00892.3conf	1.22101	2.13015	2.90877	3.66002	4.36016	5.27798	6.23546	6.95978	7.70707	8.57493	105.865	130.042	148.263	169.078	192.368	256.385	297.369	284.6	264.531	254.141	301.82	392.22	458.532	547.418	609.837	808.398	996.336	1058.32	1018.3	992.466	9.49435	16.3962	22.0734	27.9113	33.2464	40.0034	48.5398	53.3132	56.8402	64.0634	2.07234	2.83609	3.40481	4.11224	4.65345	6.08432	7.40103	8.21391	8.30747
DB00901.1conf	1.2446	2.19387	3.04722	3.71984	4.6201	5.49741	6.30514	7.06929	7.95549	8.76097	121.968	180.097	197.002	186.81	302.682	406.922	413.816	434.381	471.756	454.667	352.06	514.523	603.075	569.89	838.262	1169.85	1266.81	1336.13	1473.36	1539.15	9.64134	16.8877	23.517	28.2599	36.0992	43.6445	49.8792	54.1555	61.9743	67.9416	2.38205	3.5633	4.33717	4.18502	5.82101	8.03726	8.93391	9.66003	10.586
DB00901.2conf	1.2446	2.19385	3.04701	3.71245	4.56496	5.3144	6.0063	6.79782	7.69277	8.49095	121.968	180.092	196.221	185.067	293.664	398.532	407.671	429.23	470.523	455.54	352.055	514.51	602.409	564.721	816.081	1126.65	1222.08	1298.04	1448.14	1527.12	9.6413	16.8876	23.5136	28.1674	35.6655	42.1468	47.9615	52.429	60.2054	66.1506	2.38202	3.56323	4.33346	4.15678	5.68314	7.71606	8.53252	9.30542	10.3248
DB00901.3conf	1.24459	2.19385	3.04568	3.70753	4.55452	5.30949	5.91351	6.55872	7.27541	7.91671	121.965	180.096	195.9	184.33	289.667	386.052	386.592	395.827	434.914	419.837	352.056	514.525	601.933	563.505	810.549	1104.79	1176.23	1221.6	1342.19	1407.45	9.64118	16.8876	23.501	28.1092	35.5591	41.9739	47.0336	50.3113	56.6018	61.7041	2.38204	3.56333	4.33109	4.152	5.66089	7.61517	8.28224	8.85036	9.62628
DB00903.1conf	1.28448	2.24917	3.11233	3.90573	4.6131	5.39057	6.23072	7.26792	8.305	8.78003	173.62	277.133	440.325	459.746	503.462	605.457	560.864	438.959	674.469	410.118	396.555	592.841	767.436	902.273	1023.62	1114.25	1066.82	1210.54	1609.65	1185.09	10.3403	18.1909	25.8898	32.1076	37.4721	44.5505	51.5623	60.8781	70.98	66.8223	2.67314	4.07133	5.4054	6.44524	7.4987	8.32405	8.15438	8.69301	10.6529
DB00903.2conf	1.28444	2.24914	3.11424	3.92717	4.68195	5.47469	6.35064	7.33401	8.41907	9.01258	173.609	277.114	441.81	467.028	503.492	583.023	548.973	444.438	698.057	432.586	396.545	592.817	768.998	911.401	1032.86	1111.14	1064.89	1219.5	1648.94	1231.79	10.3398	18.1905	25.9257	32.3892	38.0712	45.1033	52.3196	61.3647	72.004	68.8825	2.6731	4.07114	5.41119	6.49648	7.56977	8.3094	8.13011	8.70034	10.8707
DB00903.3conf	1.28454	2.24928	3.11229	3.91047	4.65021	5.35993	6.11432	7.07867	8.14232	8.62853	173.633	277.142	440.335	463.417	499.937	588.666	548.995	432.232	661.061	412.125	396.582	592.857	767.452	904.273	1019.42	1098.99	1050.62	1190.68	1580.75	1162.68	10.3408	18.1918	25.8892	32.1558	37.7064	44.2446	50.7121	59.6835	69.3489	65.8816	2.67333	4.07145	5.40582	6.47696	7.51257	8.24195	8.03759	8.51895	10.4872
DB00914.1conf	1.21028	2.17129	2.99959	3.79661	4.55455	5.44608	6.28855	6.97892	8.14719	8.79536	115.038	162.467	156.619	192.103	191.407	244.602	318.279	338.548	343.77	195.437	316.438	455.53	518.433	592.375	641.175	764.491	971.016	1038.42	1173.56	864.975	9.53094	16.7303	22.8738	28.5513	34.8224	40.5463	47.9379	52.3852	61.9461	64.4325	2.13974	3.27784	3.88939	4.56996	4.93312	5.88344	7.25014	7.89577	9.19343
DB00914.2conf	1.21026	2.17121	2.99915	3.79209	4.53941	5.42556	6.3316	7.18874	8.33652	9.17122	115.035	162.461	156.442	191.074	190.01	244.954	320.122	346.024	356.617	203.205	316.428	455.517	518.031	590.216	637.64	763.852	980.058	1059.93	1212.38	901.242	9.53082	16.7296	22.8701	28.5143	34.6918	40.3905	48.3351	53.841	63.4685	67.1727	2.13967	3.27774	3.8871	4.55728	4.9095	5.87404	7.31697	8.07272	9.47495
DB00914.3conf	1.2102	2.17108	2.99928	3.79622	4.55509	5.44505	6.30167	7.00308	8.20865	8.8597	115.026	162.451	156.589	191.983	191.439	245	319.61	340.425	346.117	196.94	316.406	455.489	518.358	592.237	641.176	765.443	974.237	1043.99	1181.57	871.514	9.53035	16.7287	22.8714	28.548	34.822	40.5443	48.0373	52.5809	62.4047	64.9062	2.13954	3.27754	3.8889	4.56941	4.93329	5.88858	7.27168	7.93515	9.25756
DB00925.1conf	1.24313	2.19163	2.97329	3.69854	4.37354	5.26508	6.10662	7.09973	8.03687	9.01962	124.812	153.707	158.261	174.123	227.158	288.576	293.486	314.889	377.095	403.36	343.964	468.433	506.633	569.935	698.267	887.564	944.206	1027.65	1252.13	1456.96	9.52677	16.7246	22.3592	27.4663	32.4646	39.2648	44.8473	51.7093	58.3251	65.1879	2.40898	3.4511	3.90845	4.53464	5.55812	7.08793	7.72644	8.57627	10.3514
DB00925.2conf	1.24313	2.19163	2.97343	3.70729	4.45255	5.25244	6.2077	7.1253	8.036	9.26676	124.81	153.71	157.712	175.547	222.696	286.155	286.764	305.475	372.711	414.437	343.97	468.441	507.799	575.093	701.968	889.648	945.345	1023.07	1268.92	1532.33	9.52671	16.7245	22.3565	27.5011	32.9971	39.0985	45.5032	51.8055	58.21	66.8529	2.40903	3.45115	3.91663	4.57464	5.5967	7.06529	7.74682	8.52093	10.4033
DB00925.3conf	1.24313	2.19159	2.97387	3.7172	4.49508	5.25407	6.05311	6.95386	7.91122	9.08224	124.817	153.712	159.559	176.652	225.785	283.836	285.086	303.023	364.048	401.342	343.969	468.439	509.891	578.542	702.08	877.843	925.958	1006.28	1242.9	1485.67	9.52677	16.7243	22.3643	27.6222	33.2583	39.1374	44.3997	50.6035	57.3089	65.4876	2.40904	3.45113	3.92439	4.60736	5.63237	7.02211	7.59207	8.38372	10.2183
DB00926.1conf	1.22737	2.14377	3.07849	3.82671	4.50293	5.33497	6.15189	6.65711	8.11688	9.11913	107.758	146.574	200.009	200.033	177.738	209.768	215.936	238.793	343.631	454.894	329.609	459.413	669.214	705.244	703.674	826.884	888.969	889.147	1242	1659.95	9.3175	16.1752	23.1706	28.4742	33.6195	38.4955	44.3569	47.8054	60.8627	67.4043	2.29454	3.29081	4.87788	5.34686	5.52894	6.62503	7.27009	7.21088	9.50933
DB00926.2conf	1.2274	2.14384	3.07817	3.81398	4.49672	5.4041	6.28562	6.83371	8.16211	9.24689	107.763	146.573	198.977	198.308	178.868	213.03	218.16	240.369	346.573	459.451	329.621	459.417	667.439	702.758	706.857	840.003	904.44	899.48	1253.71	1679.9	9.31775	16.1757	23.1591	28.3553	33.494	38.9946	45.3033	49.0041	61.192	68.3122	2.29462	3.29087	4.8703	5.33563	5.5559	6.72823	7.41479	7.32153	9.599
DB00926.3conf	1.22739	2.14385	3.07765	3.80979	4.49025	5.39447	6.21224	6.77128	8.10298	9.20313	107.761	146.573	198.614	197.716	177.848	211.534	216.763	239.08	345.499	457.795	329.617	459.415	666.84	701.582	704.192	833.667	896.785	893.372	1247.65	1673.36	9.31764	16.1759	23.1521	28.3152	33.4298	38.9158	44.7942	48.5668	60.7619	68.0136	2.2946	3.29085	4.86774	5.32935	5.54119	6.68128	7.34414	7.26619	9.545
DB00936.1conf	1.2366	2.2652	3.08881	3.92172	4.52221	4.89227	5.60867	0	0	0	141.142	237.644	250.756	281.385	150.722	38.2746	5.69877	0	0	0	374.179	608.586	645.262	627.918	473.51	295.106	174.339	0	0	0	10.0584	18.3022	24.8952	33.2723	37.8608	37.8566	37.6817	0	0	0	2.39392	3.98489	4.25391	4.05902	3.3614	2.77494	2.49369	0	0
DB00936.2conf	1.23664	2.26526	3.08873	3.92114	4.52044	4.88591	5.60913	0	0	0	141.149	237.646	250.739	281.301	150.684	38.2699	5.69923	0	0	0	374.191	608.589	645.231	627.821	473.322	294.917	174.353	0	0	0	10.0588	18.3026	24.8944	33.2661	37.8416	37.8141	37.6847	0	0	0	2.39399	3.98492	4.25376	4.05855	3.36036	2.77216	2.49389	0	0
DB00936.3conf	1.23669	2.26538	3.08855	3.91894	4.51243	4.85653	5.61151	0	0	0	141.156	237.667	250.689	280.909	150.512	38.249	5.70166	0	0	0	374.212	608.641	645.166	627.413	472.461	294.049	174.427	0	0	0	10.0592	18.3037	24.8923	33.2411	37.7542	37.6178	37.7007	0	0	0	2.39412	3.98522	4.25355	4.05682	3.35565	2.75935	2.49495	0	0
DB00937.1conf	1.21829	2.13802	2.92256	3.64059	4.2431	5.00875	6.08744	6.86091	7.92606	8.87339	100.607	127.009	141.353	152.035	140.617	134.079	150.658	89.1972	37.9603	9.01593	311.379	416.525	484.396	562.639	557.711	603.585	777.874	615.852	471.942	275.818	9.20664	15.9754	21.7602	26.97	31.0817	36.3603	43.1072	47.6836	54.3273	59.6155	2.20343	3.08513	3.68914	4.41712	4.5631	5.1041	6.82249	6.0187	5.3278
DB00937.2conf	1.21828	2.13795	2.9231	3.64761	4.27206	5.14336	6.16205	6.76328	7.59024	8.27179	100.606	127.004	141.889	156.809	145.652	136.157	149.224	85.8237	35.6855	8.40467	311.374	416.508	485.592	570.064	571.698	615.318	776.5	599.145	446.919	257.118	9.20662	15.9748	21.7638	27.0435	31.4637	37.3778	43.6093	46.9793	52.0015	55.5737	2.20339	3.085	3.69495	4.44968	4.64304	5.20921	6.83448	5.87868	5.06187
DB00937.3conf	1.21826	2.13793	2.92451	3.67388	4.44142	5.12781	6.22519	7.02932	8.14128	9.11093	100.6	127.001	144.143	158.033	144.537	137.633	155.265	91.8297	39.0048	9.25728	311.369	416.503	490.256	580.269	576.126	618.066	798.987	633.147	484.86	283.202	9.20629	15.9747	21.7776	27.2656	32.5797	37.1872	44.0946	48.8627	55.803	61.2114	2.20338	3.08497	3.71824	4.53602	4.7212	5.22736	6.99829	6.18252	5.4733
DB00940.1conf	1.24892	2.19487	3.02376	3.76317	4.41723	5.45096	6.25744	6.9356	7.60625	8.08171	120.435	166.462	188.281	195.685	211.402	280.283	297.962	302.014	356.091	257.498	341.423	491.702	594.212	633.834	652.496	920.7	1082.84	1110.27	1311.84	1172.15	9.65779	16.9529	23.0561	28.3498	33.5087	41.736	47.5455	51.3011	55.5868	59.4122	2.31879	3.43464	4.29462	4.72091	4.86391	6.7841	8.25656	8.68063	10.2043
DB00940.2conf	1.24889	2.19483	3.02386	3.76794	4.41551	5.37264	6.21886	6.83456	7.45168	7.89048	120.428	166.458	188.275	195.013	210.312	280.767	295.202	296.478	348.206	249.196	341.413	491.693	594.956	633.146	648.762	915.603	1073.88	1090.08	1280.7	1139.44	9.65743	16.9525	23.058	28.3761	33.487	41.1228	47.3648	50.5621	54.4791	58.0555	2.31875	3.4346	4.2988	4.72175	4.84046	6.73148	8.1807	8.52969	9.96213
DB00940.3conf	1.24887	2.19479	3.02339	3.76369	4.41871	5.42693	6.13505	6.74283	7.42774	7.95891	120.426	166.458	187.994	195.537	210.129	274.279	289.001	295.756	352.097	257.427	341.405	491.684	594.064	634.269	651.331	908.349	1056.7	1083.08	1289.9	1162.87	9.65735	16.9522	23.0486	28.3361	33.4996	41.4972	46.491	49.7907	54.3311	58.5593	2.31869	3.43452	4.29508	4.72672	4.86315	6.71746	8.08271	8.46801	10.0082
DB00945.1conf	1.24665	2.22239	3.06802	3.89681	4.55313	5.10851	5.72966	5.65312	0	0	142.958	230.476	254.993	357.435	331.191	276.474	56.0487	5.74393	0	0	366.997	549.821	658.832	832.147	860.266	707.103	412.018	175.72	0	0	10.12	18.2404	25.5706	32.9624	38.0529	42.0794	45.3796	37.9803	0	0	2.3366	3.53723	4.22782	5.26112	5.59246	5.04751	3.6891	2.51345	0
DB00945.2conf	1.24678	2.2226	3.07187	3.95355	4.65878	5.27161	5.75106	5.93465	0	0	142.981	230.504	255.03	355.07	318.285	252.984	51.6418	6.02998	0	0	367.045	549.887	661.651	839.557	860.554	697.8	404.984	184.471	0	0	10.1211	18.2422	25.5739	33.2742	38.4919	42.5645	44.4634	39.8717	0	0	2.33687	3.53766	4.25318	5.35345	5.72349	5.16687	3.76634	2.63862	0
DB00945.3conf	1.24668	2.22248	3.07175	3.95633	4.66653	5.28988	5.80429	5.98249	0	0	142.96	230.495	254.993	355.076	318.217	253.11	52.2412	6.07859	0	0	367.016	549.862	661.722	840.136	862.074	701.061	409.008	185.958	0	0	10.1201	18.2412	25.5714	33.2905	38.5399	42.6758	44.9018	40.1931	0	0	2.33676	3.53747	4.25407	5.35914	5.73855	5.1963	3.80018	2.65989	0
DB00946.1conf	1.26102	2.25386	3.1026	3.99706	4.76683	5.47517	6.34625	7.19933	7.98927	8.92263	132.246	199.809	235.267	295.94	299.963	273.879	268.884	234.482	181.462	119.621	384.761	587.288	692.003	841.345	923.87	927.566	1012.53	1046.56	941.135	786.34	9.73012	17.2666	23.6238	31.3229	37.2703	42.4776	47.243	51.9197	56.0429	61.8791	2.58715	4.05742	4.83279	5.84735	6.54934	6.8339	7.8687	8.66034	8.38295
DB00946.2conf	1.26103	2.25394	3.10256	3.99477	4.76065	5.47369	6.34943	7.17962	7.94546	8.87449	132.247	199.817	235.181	295.801	299.848	273.757	268.235	233.374	180.586	119.138	384.773	587.32	691.806	840.681	923.17	926.912	1010.31	1041.92	936.286	782.721	9.73013	17.2671	23.6232	31.3059	37.2283	42.4644	47.2651	51.7778	55.7363	61.5473	2.58725	4.05766	4.83172	5.84216	6.54278	6.82934	7.85427	8.62386	8.33879
DB00946.3conf	1.26099	2.25382	3.10241	3.9943	4.75782	5.46827	6.34235	7.17012	7.93179	8.86773	132.242	199.808	235.128	295.676	299.545	273.492	267.999	233.261	180.652	119.242	384.754	587.285	691.685	840.318	922.507	926.067	1009.33	1040.92	935.773	783.017	9.7299	17.2663	23.6221	31.3017	37.2065	42.4151	47.2128	51.7097	55.6429	61.5038	2.58711	4.0574	4.83105	5.83982	6.53856	6.82392	7.84625	8.61421	8.33122
DB00949.1conf	1.23111	2.19262	3.00214	3.76259	4.47668	5.44176	5.91497	6.67629	7.5562	7.89446	130.81	188.182	182.51	221.955	276.112	357.026	347.686	372.175	76.5093	8.02127	333.564	479.306	559.056	654.549	736.175	850.242	892.67	860.943	544.814	245.389	9.98901	17.8912	23.6006	29.7817	35.1947	44.8963	48.207	55.019	59.7764	53.0386	2.14423	3.25509	3.96804	4.66401	5.10396	5.74606	6.03188	6.14117	4.89686
DB00949.2conf	1.23118	2.19274	3.00084	3.71358	4.30879	5.04532	5.58873	6.09545	6.55688	6.57053	130.821	188.191	179.468	209.846	257.268	321.888	308.501	288.554	60.5234	6.67608	333.588	479.344	552.464	629.979	694.786	798.323	823.042	755.991	458.763	204.237	9.98962	17.8921	23.5756	29.2705	33.6543	41.3116	45.148	49.2979	50.6867	44.1439	2.14436	3.25534	3.93501	4.52046	4.85742	5.43264	5.67709	5.57359	4.27736
DB00949.3conf	1.23112	2.19269	3.00182	3.74812	4.39361	5.12415	5.73607	6.2562	6.58091	6.21817	130.809	188.175	180.831	213.822	262.19	338.316	324.306	294.283	60.0806	6.31806	333.568	479.313	555.292	639.218	708.548	823.172	855.454	776.353	458.118	193.284	9.98901	17.8916	23.5842	29.6023	34.2807	42.0253	46.4827	50.674	50.8019	41.7766	2.14428	3.25518	3.95016	4.58596	4.95708	5.56761	5.85899	5.70523	4.28131
DB00968.1conf	1.22665	2.19439	3.05059	3.65107	4.48141	5.29562	6.38197	7.46048	7.7059	8.71852	122.305	194.721	210.082	139.563	225.922	269.57	314.393	222.792	41.3943	8.85858	333.649	514.213	578.205	470.099	685.193	724.757	730.282	597.838	352.654	271.004	9.9104	17.2003	24.4314	28.7148	34.3183	41.8574	53.5654	63.4626	57.8862	58.5751	2.184	3.46689	4.0491	3.52126	5.0555	5.19046	5.06685	4.44418	3.6264
DB00968.2conf	1.22672	2.19457	3.05089	3.65319	4.49966	5.32032	6.35841	7.36157	7.68689	8.61702	122.315	194.739	210.178	139.359	223.925	263.589	301.201	215.781	40.7195	8.75544	333.677	514.261	578.461	470.659	685.139	719.565	717.699	586.778	349.854	267.849	9.91091	17.2018	24.434	28.7296	34.417	41.9158	53.0878	62.4465	57.639	57.8931	2.18419	3.46721	4.05062	3.52768	5.07366	5.19455	5.03059	4.38865	3.61403
DB00968.3conf	1.2266	2.19429	3.05046	3.65178	4.49195	5.31269	6.3774	7.41993	7.69777	8.58183	122.294	194.715	210.104	139.199	223.961	265.293	306.372	216.509	40.5099	8.71969	333.636	514.203	578.288	470.181	684.413	721.083	722.9	590.952	349.449	266.755	9.90983	17.1995	24.4302	28.7181	34.3607	41.8867	53.3431	62.9759	57.6719	57.6567	2.18397	3.46681	4.04961	3.52448	5.06594	5.19502	5.05171	4.41769	3.61756
DB00988.1conf	1.2126	2.16282	2.98016	3.79711	4.75064	5.58141	6.69791	7.64322	8.5451	0	111.991	155.884	170.475	155.513	167.483	176.593	151.767	59.3554	8.68237	0	321.122	465.882	506.394	528.665	581.007	566.973	538.428	422.138	265.614	0	9.63693	16.5165	22.9034	28.9126	36.0237	43.2917	53.7217	59.9954	57.41	0	2.15534	3.29111	3.69285	4.08065	4.61711	4.56901	4.44888	3.89806	3.79926
DB00988.2conf	1.21262	2.16288	2.97959	3.7737	4.51479	4.98238	5.65911	5.94711	6.19733	0	111.997	155.894	167.691	147.225	150.611	145.916	118.787	44.4216	6.29688	0	321.128	465.904	503.122	511.794	534.555	489.38	434.029	322.367	192.636	0	9.63716	16.5171	22.8904	28.6462	34.1434	38.6717	44.9142	46.3716	41.6365	0	2.15536	3.29123	3.68162	3.98517	4.28653	3.96653	3.65761	3.01975	2.75541
DB00988.3conf	1.21253	2.1626	2.97974	3.79485	4.73921	5.62432	6.62013	7.60164	8.14388	0	111.98	155.88	170.238	154.977	163.756	170.192	148.254	57.966	8.27471	0	321.094	465.858	506.106	527.518	577.328	559.027	527.587	415.871	253.142	0	9.63633	16.5149	22.8992	28.8901	35.9259	43.323	52.8929	59.5012	54.7144	0	2.15517	3.29088	3.69178	4.07386	4.60835	4.55844	4.38563	3.86374	3.62088
DB00989.1conf	1.22002	2.12579	2.96079	3.65424	4.35646	5.51462	6.45641	7.4811	8.51511	9.19777	107.175	141.473	162.124	159.175	183.588	243.733	239.268	269.713	216.184	108.666	298.555	410.853	521.515	540.672	629.102	860.872	888.672	998.806	1023.6	804.597	9.48283	16.4448	22.3549	27.6884	32.8705	41.4217	48.5783	55.9608	64.1102	64.5203	2.05117	2.93372	3.86668	4.13107	4.83951	6.65284	7.08814	8.0053	8.59104
DB00989.2conf	1.22003	2.12585	2.96117	3.65245	4.32278	5.49324	6.3697	7.3029	8.31478	9.31096	107.176	141.474	161.87	159.539	184.18	242.569	231.195	260.801	218.778	115.722	298.56	410.866	520.928	539.681	627.469	855.419	872.32	972.607	1020.27	832.068	9.48293	16.4452	22.3587	27.6775	32.6823	41.3302	47.9616	54.4568	62.4813	65.4203	2.05122	2.93383	3.86368	4.119	4.81552	6.60273	6.97394	7.8238	8.53582
DB00989.3conf	1.22	2.1258	2.96149	3.65716	4.3598	5.32241	6.02534	6.76261	7.92428	8.78808	107.171	141.471	162.473	157.335	178.769	233.013	220.746	257.608	214.461	108.974	298.551	410.864	522.197	538.91	614.135	814.006	816.067	916.667	977.578	798.846	9.48264	16.4447	22.3631	27.7105	32.7941	40.0304	45.6215	50.671	60.2516	61.7711	2.05118	2.93382	3.86981	4.12867	4.75731	6.2899	6.49406	7.27892	8.06103
DB01001.1conf	1.22073	2.15328	2.97518	3.56624	4.34054	5.23178	6.06881	6.97958	8.2571	8.7315	105.562	147.17	148.461	121.081	184.642	225.277	211.717	199.979	291.197	84.2262	310.372	444.102	502.377	429.475	594.591	728.98	823.153	831.891	973.379	589.06	9.55133	16.4504	22.7219	26.3769	32.3854	40.7964	45.7582	50.9945	61.3392	70.1582	2.12641	3.15869	3.79144	3.45639	4.57239	5.53437	6.63515	6.93851	7.8561
DB01001.2conf	1.22075	2.15336	2.97568	3.56776	4.31517	5.27613	6.32655	7.30126	8.60848	9.51793	105.565	147.172	148.646	121.932	187.367	231.332	220.798	211.796	307.827	88.4312	310.379	444.114	502.759	430.105	599.576	746.929	853.105	871.084	1035.47	627.159	9.55151	16.451	22.7263	26.3921	32.211	41.1957	47.7899	53.3952	64.0676	75.9861	2.12645	3.1588	3.79347	3.45714	4.59311	5.65313	6.86984	7.23791	8.34336
DB01001.3conf	1.22078	2.15342	2.97521	3.56504	4.32336	5.18774	5.97646	6.90775	8.1238	8.88075	105.57	147.173	148.273	121.013	182.675	222.87	208.003	198.768	291.13	83.9433	310.391	444.116	502.143	428.581	589.692	717.816	808.584	821.838	973.43	590.963	9.55175	16.4515	22.7212	26.3686	32.2596	40.4704	45.1724	50.4347	60.4573	71.1263	2.12652	3.15881	3.79094	3.4506	4.53943	5.44877	6.51004	6.84812	7.83439
DB01009.1conf	1.25122	2.24907	3.09187	3.91596	4.69029	5.58415	6.45223	7.38436	8.18525	8.87868	129.623	197.017	217.493	249.15	299.28	328.543	353.719	365.451	320.402	227.083	383.699	589.622	670.993	767.801	921.49	1054.7	1130.79	1230.78	1059.16	817.182	9.59965	17.147	23.5785	30.4396	36.1929	42.788	49.5518	54.8839	62.3747	68.2435	2.59585	4.10317	4.76499	5.4403	6.54461	7.65301	8.38993	9.36138	8.1593
DB01009.2conf	1.25129	2.24918	3.09158	3.91374	4.70434	5.67565	6.4816	7.14729	7.57035	8.14578	129.636	197.032	217.435	249.906	300.951	328.898	346.587	340.566	294.349	209.608	383.724	589.65	670.92	768.932	926.059	1056.03	1105.32	1156.29	971.908	750.921	9.60033	17.1481	23.5753	30.4242	36.334	43.4906	49.8975	53.1552	57.7187	62.655	2.59599	4.10332	4.76476	5.44536	6.57486	7.67765	8.22963	8.83785	7.48957
DB01009.3conf	1.25127	2.24918	3.09083	3.92021	4.76201	5.65409	6.56397	7.70935	8.65249	9.74669	129.629	197.029	217.737	249.621	299.874	329.11	356.596	374.358	327.301	231.977	383.719	589.655	671.094	769.682	925.977	1062.32	1152.51	1276.99	1110.36	876.272	9.60002	17.1479	23.5711	30.4897	36.6957	43.2686	50.3071	57.3579	65.6466	74.2192	2.59599	4.10339	4.76436	5.45369	6.59214	7.72792	8.5751	9.7445	8.6479
DB01018.1conf	1.27839	2.26463	3.12507	3.93733	4.61978	4.96617	5.12955	5.38901	5.95207	6.48926	182.64	304.002	379.353	551.104	477.974	376.531	689.266	184.561	36.239	6.59351	394.95	610.113	747.441	858.333	836.343	822.329	1069.56	709.126	373.238	201.711	10.3632	18.2188	25.6753	32.5307	38.9093	38.8502	42.9343	43.6099	42.0765	43.5979	2.69512	4.33537	5.52441	6.65046	5.93268	6.0055	7.73547	6.55629	4.00623
DB01018.2conf	1.27827	2.26443	3.12482	3.94053	4.67482	5.21098	5.93904	6.37689	7.29948	8.02195	182.608	303.975	379.186	552.612	491.516	421.196	789.207	219.057	44.7382	8.15082	394.903	610.068	747.495	863.245	865.757	913.487	1248.14	842.074	460.05	249.352	10.3621	18.2171	25.6714	32.5407	39.3267	40.8772	49.4613	51.4107	51.61	53.8952	2.6948	4.33507	5.52624	6.68439	6.12498	6.62005	9.01627	7.71703	4.93202
DB01018.3conf	1.27831	2.26453	3.12488	3.93739	4.62369	4.98541	5.19074	5.46316	6.05171	6.60239	182.628	303.964	379.313	551.149	478.756	380.071	696.95	187.168	36.8699	6.70845	394.929	610.066	747.407	858.669	838.55	829.483	1083.17	719.119	379.662	205.227	10.3625	18.2177	25.6733	32.5294	38.9356	39.0088	43.4287	44.1963	42.782	44.3579	2.69501	4.33511	5.52429	6.65281	5.94755	6.05388	7.83287	6.64353	4.07467
DB01037.1conf	1.21657	2.15871	2.96951	3.65702	4.40632	5.40275	6.29784	7.42211	8.56295	9.99016	100.623	125.432	123.847	115.817	143.374	180.794	157.354	165.272	149.006	65.6771	317.496	437.341	495.588	499.449	592.096	794.455	756.103	837.299	840.483	729.334	9.12898	15.9993	21.5558	25.9943	31.3329	38.757	44.2945	51.8693	59.5314	69.117	2.25841	3.27631	3.95758	4.19492	4.9315	6.60646	6.59844	7.47784	7.84136
DB01037.2conf	1.21658	2.15872	2.96945	3.65551	4.38438	5.35167	6.27425	7.42871	8.47581	9.67695	100.625	125.435	123.338	114.655	141.996	179.802	156.185	162.424	145.229	63.8047	317.5	437.349	494.56	495.997	586.156	788.67	752.743	829.491	822.547	707.876	9.12908	15.9994	21.555	25.9777	31.1717	38.4011	44.1334	51.8961	58.8925	66.9567	2.25843	3.27636	3.95265	4.17333	4.88542	6.55347	6.57382	7.43229	7.69538
DB01037.3conf	1.21662	2.15882	2.96996	3.65869	4.37175	5.43769	6.28411	7.44774	8.26664	9.1887	100.63	125.433	124.205	115.831	141.156	177.821	152.279	155.503	137.937	60.689	317.512	437.352	496.364	499.443	587.439	785.259	745.028	808.572	787.208	672.941	9.12934	16.0002	21.5596	26.0054	31.1041	38.9625	44.1937	51.9684	57.3871	63.5822	2.25851	3.27642	3.96166	4.19507	4.90235	6.55408	6.53893	7.30432	7.40012
DB01039.1conf	1.25953	2.20959	3.05856	3.79029	4.59324	5.25531	5.99825	7.21919	7.76154	8.41854	137.864	210.845	238.704	242.509	329.169	284.732	272.24	554.825	461.908	553.541	368.583	535.701	630.728	708.277	981.71	864.648	820.639	1467.32	1310.82	1513.56	9.79721	17.281	24.5679	29.9253	35.8029	40.0501	43.7921	56.0847	61.1726	63.3808	2.50616	3.67804	4.44191	5.0463	7.0037	6.65271	6.51747	10.7742	9.80551
DB01039.2conf	1.25961	2.20973	3.05907	3.80512	4.59373	5.12757	5.73301	6.98438	7.44019	8.11229	137.881	210.865	239.467	243.108	323.171	277.219	264.14	537.46	444.602	537.865	368.614	535.74	632.138	708.826	968.598	841.475	794.426	1415.18	1266.48	1478.45	9.79798	17.2822	24.5787	30.0324	35.8938	39.0694	41.8558	54.2832	58.7097	61.1053	2.50633	3.67831	4.44887	5.05217	6.92025	6.482	6.30854	10.405	9.46358
DB01039.3conf	1.25962	2.20979	3.06072	3.82107	4.65207	5.22978	5.98567	7.14604	7.64219	8.26991	137.879	210.871	240.217	246.578	331.883	285.831	272.008	552.651	461.8	552.559	368.619	535.757	633.898	715.854	987.689	865.059	818.346	1454.76	1297.78	1500.68	9.798	17.2827	24.5944	30.1734	36.4234	39.9372	43.7277	55.5773	60.3731	62.3852	2.50636	3.6784	4.45883	5.09077	7.02754	6.63918	6.49499	10.6663	9.67328
DB01050.1conf	1.22996	2.17375	3.01086	3.71339	4.62261	5.53877	6.72346	7.56286	8.29702	8.93206	105.313	143.591	149.326	146.447	179.341	155.536	220.159	304.743	242.094	63.1226	332.97	468.206	539.599	546.565	677.042	673.233	849.107	1122.27	909.953	487.03	9.29341	16.1465	22.2926	27.3422	34.1184	40.4323	48.1549	57.3325	61.6553	68.9013	2.33695	3.43634	4.13091	4.30847	5.38136	5.65824	7.01699	8.69294	7.59934
DB01050.2conf	1.22993	2.17372	3.01079	3.71297	4.62756	5.53724	6.72117	7.55991	8.27516	8.88736	105.307	143.59	149.363	146.31	179.267	155.587	220.104	304.055	241.266	62.7977	332.961	468.207	539.546	546.435	677.009	673.259	848.882	1120.55	906.925	484.18	9.29315	16.1462	22.2925	27.3409	34.1384	40.4181	48.1395	57.3079	61.4857	68.5682	2.3369	3.43635	4.13026	4.30792	5.38352	5.65817	7.01503	8.68215	7.57546
DB01050.3conf	1.22992	2.17376	3.01095	3.7149	4.63139	5.5443	6.72411	7.54958	8.18682	8.74961	105.306	143.581	149.395	146.375	179.271	155.538	219.347	303.05	242.289	63.2775	332.959	468.199	539.711	546.827	677.427	673.442	847.433	1113.51	899.904	482.81	9.29303	16.1464	22.2935	27.3524	34.1658	40.4654	48.1577	57.225	60.9338	67.7268	2.3369	3.43635	4.13143	4.31149	5.38793	5.66146	7.00884	8.62686	7.484
DB01064.1conf	1.21797	2.15998	2.94643	3.62281	4.49119	5.54521	6.49641	7.41062	8.67769	9.69746	109.517	151.659	156.203	141.961	198.129	229.259	224.173	220.98	209.476	82.8036	312.25	442.837	476.599	476.286	609.513	758.29	859.882	827.17	820.625	607.823	9.64184	16.6357	22.7945	27.3351	34.1424	43.325	49.0565	55.0676	68.151	76.3208	2.10856	3.12013	3.50837	3.68722	4.63315	5.79527	6.90654	6.78961	6.63748
DB01064.2conf	1.218	2.16005	2.94577	3.61329	4.40737	5.52571	6.43643	7.20241	8.39622	9.37614	109.519	151.672	155.625	141.22	197.928	227.657	220.861	216.598	201.82	78.5219	312.267	442.868	474.719	471.611	604.277	750.996	841.635	802.814	793.003	581.406	9.64189	16.6363	22.7917	27.2728	33.5774	43.2387	48.6639	53.6759	66.0795	73.55	2.10871	3.12032	3.49776	3.64828	4.57499	5.73872	6.7574	6.56193	6.4043
DB01064.3conf	1.21802	2.16008	2.94631	3.61987	4.45988	5.57552	6.40599	7.24326	8.35626	9.14084	109.525	151.67	155.9	141.95	198.098	226.424	218.827	210.618	199.072	78.7628	312.271	442.866	475.928	475.251	609.051	752.893	842.006	798.541	780.849	577.097	9.64215	16.6365	22.7943	27.3108	33.9366	43.5098	48.3533	53.7987	65.3462	72.008	2.1087	3.12031	3.50486	3.67705	4.62573	5.77122	6.77713	6.58453	6.35063
DB01075.1conf	1.2282	2.16986	2.97272	3.73418	4.62146	5.40533	6.16112	6.91528	7.33703	8.16658	110.264	140.351	147.364	170.366	236.586	255.126	218.069	188.679	107.25	42.008	330.699	465.131	521.994	580.882	823.995	974.189	895.219	892.71	694.198	508.104	9.35413	16.47	21.9754	27.5491	34.7275	39.4309	44.3002	49.4793	51.3782	56.0801	2.29666	3.36997	4.00568	4.45019	6.16495	7.62715	7.36487	7.69123	6.6352
DB01075.2conf	1.22821	2.16986	2.973	3.73651	4.64744	5.48387	6.31527	7.19658	7.85032	8.79843	110.266	140.351	148.044	172.42	239.565	260.871	227.286	200.378	115.31	45.3841	330.703	465.129	522.471	583.552	832.131	992.25	926.553	944.193	745.562	548.366	9.35423	16.47	21.9828	27.603	35.0183	40.0171	45.4363	51.5337	54.9707	60.4235	2.29668	3.36995	4.00659	4.45785	6.21042	7.75798	7.59798	8.10782	7.1212
DB01075.3conf	1.22824	2.16996	2.96966	3.67897	4.35649	5.07279	5.6001	6.23139	6.53473	7.31493	110.271	140.357	145.039	164.634	222.837	233.834	195.542	167.601	95.015	37.3513	330.716	465.154	516.561	562.693	780.244	901.029	809.414	795.558	616.891	453.035	9.35446	16.4707	21.9482	27.1137	32.7712	36.9549	40.2322	44.5461	45.7592	50.2219	2.29677	3.37014	3.97546	4.32153	5.84062	7.07889	6.6777	6.87026	5.90111
DB01086.1conf	1.22753	2.17777	3.02022	3.88062	4.74168	5.40876	6.31682	7.49833	8.17507	9.33984	121.364	172.443	194.84	216.289	225.823	265.283	134.787	150.627	68.9063	9.48988	336.338	478.249	562.897	635.917	733.567	858.143	650.599	685.403	584.757	290.317	9.65822	17.0834	23.5012	30.8468	37.383	40.8846	47.1627	54.1957	60.3101	62.7494	2.24431	3.3008	3.96384	4.50411	5.34832	6.74481	5.64068	6.24001	5.81362
DB01086.2conf	1.22751	2.17773	3.02011	3.87715	4.76433	5.30029	5.85535	6.65263	7.85286	7.61488	121.363	172.436	194.106	216.452	221.327	252.642	126.603	133.37	57.9111	7.7372	336.325	478.211	562.193	635.806	724.064	811.951	594.173	618.902	518.481	236.699	9.65817	17.0833	23.4877	30.7883	37.5823	40.0307	43.9212	48.4791	57.1479	51.1603	2.2442	3.30053	3.96345	4.50605	5.29876	6.41383	5.12072	5.60215	5.30951
DB01086.3conf	1.22751	2.17774	3.01998	3.8858	4.82534	5.67578	6.55149	7.78227	8.61409	9.53917	121.361	172.441	194.217	217.035	231.124	271.813	140.188	156.196	70.7857	9.6924	336.334	478.235	562.706	640.828	754.739	891.957	674.092	713.162	606.539	296.513	9.65803	17.0832	23.4845	30.8348	37.9056	42.7673	48.8207	56.3364	63.3791	64.0886	2.24429	3.3007	3.96706	4.54577	5.5191	7.04252	5.85182	6.48586	6.06402
DB01091.1conf	1.23716	2.18873	3.04015	3.74527	4.59462	5.3459	6.20188	7.13777	8.05113	8.83669	108.283	150.036	156.387	143.823	165.843	180.779	256.836	292.447	284.456	241.885	346.477	512.098	597.056	572.79	698.461	757.095	1014.34	1142.52	1274.5	1056.51	9.21963	16.1144	22.039	26.7863	32.9924	37.9944	44.4958	51.3678	57.3608	61.6112	2.45091	3.7436	4.63555	4.64115	5.73767	6.26141	8.12891	9.04426	10.5475
DB01091.2conf	1.23724	2.18891	3.04036	3.74417	4.58399	5.34602	6.2482	7.17272	7.69563	8.09813	108.296	150.05	156.213	143.697	166.316	181.226	250.725	276.549	271.198	234.892	346.51	512.145	596.737	571.658	697.667	758.739	1006.17	1098.81	1203.26	1011.2	9.22026	16.1157	22.0401	26.7767	32.9328	38.022	44.8261	51.5043	54.7417	56.5803	2.45112	3.74393	4.63414	4.63285	5.72572	6.27254	8.11456	8.78848	9.95089
DB01091.3conf	1.23718	2.18882	3.04061	3.74861	4.61666	5.39538	6.21256	7.12464	8.09875	8.96089	108.287	150.039	156.697	144.743	167.121	181.29	257.323	295.759	290.121	246.548	346.483	512.111	597.711	575.174	703.376	760.625	1015.27	1149.9	1294.17	1075.59	9.21981	16.115	22.0429	26.8146	33.1613	38.3429	44.5694	51.2905	57.7306	62.4892	2.45094	3.74369	4.63894	4.65597	5.77573	6.2976	8.13475	9.08071	10.6863
DB01094.1conf	1.26498	2.25468	3.12461	3.99161	4.83188	5.74533	6.94753	7.87832	8.70372	9.83834	146.489	233.098	287.11	332.834	292.748	374.607	551.519	533.543	520.093	482.179	381.709	601.723	733.639	825.907	870.584	1004.72	1401.15	1397.14	1278.6	1326.38	10.2683	18.2397	25.704	32.769	38.8209	45.4516	56.7586	64.6872	69.5712	82.9383	2.43452	3.86541	4.73839	5.4852	6.09008	6.93437	9.21479	9.37488	8.9035
DB01094.2conf	1.26499	2.25469	3.12453	3.99205	4.84399	5.7849	6.94671	7.8547	8.61678	9.93406	146.491	233.096	287.103	334.299	293.301	374.633	552.073	533.707	520.228	486.774	381.713	601.724	733.614	827.464	873.209	1005.91	1400.29	1394.28	1280.24	1348.68	10.2684	18.2397	25.7034	32.7961	38.9869	45.7171	56.7756	64.605	68.9613	83.4484	2.43454	3.86542	4.7382	5.48737	6.10415	6.95171	9.20256	9.33475	8.9017
DB01094.3conf	1.26494	2.2546	3.12435	3.99094	4.84573	5.77944	6.84345	7.80895	8.63083	9.87889	146.484	233.089	287.084	333.717	293.567	374.362	552.187	536.652	526.645	486.535	381.693	601.7	733.462	827.039	872.303	1003.29	1396.4	1395.4	1284.12	1345.3	10.268	18.2391	25.703	32.8183	38.964	45.6142	56.0696	64.3033	69.1582	83.0579	2.4344	3.86526	4.73699	5.48418	6.10311	6.9348	9.13927	9.31658	8.90161
DB01121.1conf	1.22904	2.21595	3.03904	3.84684	4.83015	5.49285	6.26042	6.94726	7.77742	8.40253	128.123	190.953	174.345	229.873	265.692	327.41	347.889	220.89	57.5757	8.5375	347.767	512.964	559.65	629.23	759.451	871.611	987.993	758.818	508.787	261.182	9.71815	17.4062	23.9232	29.4105	38.7838	43.1113	50.744	54.0046	57.3883	56.4521	2.30414	3.56695	4.03189	4.5926	5.32374	6.07392	6.93638	5.99032	5.11089
DB01121.2conf	1.22902	2.21591	3.03905	3.84747	4.83648	5.5125	6.30466	7.00575	7.85927	8.50896	128.12	190.952	174.36	230.004	266.3	328.918	350.226	222.553	58.1268	8.64564	347.759	512.963	559.701	629.679	761.259	875.984	995.055	765.268	514.145	264.49	9.71795	17.4058	23.9232	29.4148	38.8286	43.2588	51.081	54.4453	57.9752	57.1671	2.3041	3.56693	4.03229	4.5959	5.3369	6.10551	6.98922	6.0442	5.16687
DB01121.3conf	1.22906	2.21592	3.03904	3.84739	4.83765	5.51748	6.31508	7.02015	7.87785	8.53044	128.127	190.954	174.351	229.997	266.418	329.246	350.732	222.902	58.2402	8.66747	347.767	512.954	559.681	629.713	761.624	876.967	996.641	766.712	515.294	265.158	9.71835	17.406	23.9232	29.4136	38.8358	43.2954	51.1601	54.5526	58.1074	57.3114	2.30412	3.56686	4.03218	4.59628	5.33969	6.11281	7.00132	6.05665	5.17913
DB01125.1conf	1.27111	2.26134	3.16867	4.06697	4.88545	5.92788	6.86671	7.69798	8.47374	9.63145	140.752	214.307	268.674	305.709	288.476	352.447	453.992	351.065	337.517	345.488	401.925	624.899	769.617	880.208	901.361	1128.87	1355.05	1146.89	1143.44	1568.06	9.81877	17.5349	24.7571	31.7819	37.7214	45.8857	52.7477	56.8738	68.3772	73.2756	2.67919	4.227	5.23635	6.11793	6.46714	8.09179	9.89763	8.80511	8.38463
DB01125.2conf	1.27109	2.2613	3.1685	4.0661	4.88384	5.92717	6.8657	7.69287	8.45015	9.57258	140.75	214.301	268.651	305.694	288.465	352.425	453.812	350.476	336.556	343.181	401.917	624.884	769.552	880.091	901.268	1128.78	1354.56	1145.11	1139.35	1557.57	9.8186	17.5346	24.7558	31.7759	37.7111	45.8809	52.7398	56.8327	68.1963	72.8516	2.67914	4.22691	5.23593	6.11684	6.46606	8.09101	9.89456	8.79304	8.35277
DB01125.3conf	1.27116	2.26144	3.16876	4.06699	4.88561	5.92768	6.86578	7.69566	8.46489	9.60998	140.758	214.31	268.674	305.726	288.484	352.42	453.909	350.844	337.167	344.644	401.945	624.922	769.631	880.235	901.373	1128.78	1354.8	1146.21	1141.94	1564.23	9.81906	17.5356	24.7576	31.7823	37.7239	45.8845	52.7406	56.8556	68.3095	73.1209	2.67933	4.2272	5.2365	6.11803	6.4671	8.09117	9.89589	8.80038	8.37287
DB01142.1conf	1.24384	2.19503	3.0254	3.842	4.68932	5.58148	6.39591	7.06218	7.50541	8.09315	116.822	157.142	182.823	204.028	239.266	243.474	249.575	231.877	122.032	35.3777	349.815	510.216	616.645	710.018	873.415	934.032	957.623	955.917	778.826	456.376	9.46298	16.5824	22.3502	28.2022	34.4357	40.6951	46.6562	51.4329	54.4033	55.3508	2.41557	3.64934	4.56942	5.35993	6.68396	7.38191	7.74235	7.89317	7.16279
DB01142.2conf	1.24381	2.19496	3.02534	3.84735	4.74738	5.61997	6.45216	7.22212	7.64972	8.14667	116.816	157.146	183.532	205.146	240.599	247.081	253.823	234.484	123.76	36.1055	349.808	510.223	617.904	714.152	879.423	943.459	973.896	972.662	789.704	463.118	9.46268	16.5818	22.351	28.2552	34.8405	40.978	47.1298	52.5544	55.369	55.7346	2.41554	3.64937	4.57516	5.38885	6.73742	7.44485	7.86093	8.05013	7.27412
DB01142.3conf	1.24386	2.19507	3.0255	3.84224	4.69194	5.58622	6.40152	7.06838	7.49708	8.07782	116.825	157.149	182.87	204.134	239.44	243.805	249.795	231.753	121.8	35.2765	349.829	510.238	616.72	710.302	874.015	934.964	958.415	955.59	777.566	455.254	9.46314	16.5827	22.351	28.205	34.4551	40.73	46.7024	51.4784	54.3438	55.2448	2.41567	3.6495	4.56977	5.36163	6.68844	7.38856	7.74877	7.89196	7.15187
DB01146.1conf	1.24091	2.19215	2.9721	3.77127	4.70808	5.46759	6.26371	7.17741	8.15884	8.98465	113.204	146.082	143.97	162.865	238.113	272.748	229.952	181.561	160.843	112.991	342.151	479.25	509.667	586.384	835.667	1039.29	972.97	844.722	840.547	764.088	9.42107	16.5758	22.0407	27.8809	34.5216	40.1397	44.8766	51.0242	57.8341	62.7557	2.37566	3.47382	3.89763	4.55294	6.33396	8.011	8.00286	7.39067	7.66512
DB01146.2conf	1.24096	2.19227	2.97197	3.76878	4.69943	5.45151	6.23479	7.15184	8.13743	8.95978	113.213	146.086	143.848	162.624	237.542	271.976	229.394	181.177	160.522	112.817	342.171	479.268	509.432	585.585	833.699	1036.02	970.004	842.663	838.639	762.472	9.42153	16.5768	22.0387	27.8598	34.4583	40.0219	44.6734	50.844	57.683	62.5845	2.37577	3.47397	3.8965	4.54752	6.31948	7.98508	7.9755	7.37095	7.64696
DB01146.3conf	1.2409	2.19214	2.97215	3.77167	4.70832	5.46425	6.25921	7.17002	8.14632	8.97079	113.203	146.083	143.986	162.844	238.002	272.538	229.697	181.303	160.575	112.761	342.15	479.252	509.693	586.361	835.315	1038.51	971.997	843.592	839.216	762.722	9.42103	16.5758	22.0413	27.8844	34.5227	40.1163	44.844	50.9712	57.7456	62.6582	2.37566	3.47383	3.89773	4.55293	6.33176	8.00513	7.9954	7.38126	7.65315
DB01156.1conf	1.24065	2.16544	3.0093	3.58679	4.40446	5.06248	6.37605	7.15928	8.57214	9.27326	120.815	173.706	175.26	156.335	263.658	208.005	287.795	333.737	140.661	9.42223	335.779	469.927	534.718	475.318	744.427	652.825	1052.69	914.59	805.89	288.248	9.46901	16.2861	23.0134	26.3517	33.3486	37.6238	47.2802	51.302	65.1638	62.3021	2.38833	3.4469	4.166	3.84347	5.81474	5.40412	8.94646	8.20984	8.82227
DB01156.2conf	1.24063	2.16542	3.00917	3.58648	4.40473	5.06334	6.40766	7.18859	8.59385	9.28862	120.799	173.705	175.222	156.591	265.112	209.151	289.269	336.128	141.654	9.43784	335.769	469.931	534.703	475.6	746.577	655.883	1057.56	918.691	809.618	288.725	9.46871	16.286	23.012	26.3486	33.3686	37.6759	47.5136	51.5166	65.3711	62.4053	2.38824	3.4469	4.16595	3.84433	5.82223	5.42103	8.9889	8.24613	8.86287
DB01156.3conf	1.24064	2.1654	3.0095	3.58726	4.39772	5.04503	6.3587	7.15258	8.55216	9.25788	120.812	173.709	175.328	156.286	264.249	205.184	286.032	328.823	138.268	9.4066	335.776	469.926	534.742	475.143	742.772	648.163	1048.39	909.645	798.583	287.77	9.46883	16.2858	23.0159	26.3582	33.3084	37.479	47.1	51.2264	64.8748	62.1988	2.38832	3.4469	4.16602	3.84193	5.79542	5.35979	8.9044	8.17249	8.74277
DB01173.1conf	1.22792	2.1614	2.98497	3.71874	4.47381	5.25844	5.84518	6.61715	7.24676	7.70068	108.288	139.224	154.21	172.535	216.003	248.012	199.614	178.696	103.786	31.8114	328.267	461.769	544.114	590.069	765.549	956.09	830.123	838.864	702.724	420.285	9.32534	16.332	22.0687	27.4122	33.6764	38.3241	41.9118	47.3828	50.8401	52.6001	2.29005	3.34998	4.15252	4.52521	5.76285	7.49561	6.8854	7.21779	6.73144
DB01173.2conf	1.22794	2.16145	2.98666	3.74129	4.52892	5.40172	6.03935	6.94615	7.51314	8.05776	108.29	139.23	154.671	174.042	220.914	256.981	207.481	185.695	107.131	32.5651	328.276	461.784	545.669	595.586	780.991	986.245	861.927	871.974	728.871	434.333	9.32549	16.3325	22.0832	27.5741	34.0558	39.3778	43.3376	49.7328	52.7157	55.0131	2.29011	3.35007	4.16249	4.56604	5.87585	7.72049	7.14411	7.51184	6.98591
DB01173.3conf	1.22797	2.1615	2.98534	3.72397	4.49547	5.07701	5.72544	6.48764	6.93982	7.67519	108.297	139.235	153.138	168.597	210.296	240.777	191.684	171.791	100.348	30.9557	328.286	461.8	544.679	585.999	749.329	931.818	807.503	809.501	681.275	413.235	9.32576	16.3329	22.0589	27.3727	33.6799	37.0066	40.9958	46.3735	48.716	52.3989	2.29016	3.35017	4.15919	4.52534	5.6718	7.30016	6.72536	6.98667	6.51504
DB01174.1conf	1.25621	2.24021	3.07275	3.89719	4.53537	5.25947	6.00595	6.73775	8.12201	0	136.717	212.964	254.908	313.284	228.916	194.289	156.282	193.631	130.984	0	367.945	563.588	674.996	772.687	717.112	646.794	589.485	577.149	666.115	0	9.90732	17.6349	24.321	31.7933	35.9776	40.2305	46.8867	52.7371	76.9249	0	2.42715	3.83345	4.5224	5.22962	5.20171	5.01537	4.70049	4.39423	4.34339
DB01174.2conf	1.25625	2.24031	3.07284	3.89714	4.53505	5.2609	6.01199	6.74873	8.12465	0	136.724	212.971	254.915	313.295	228.982	194.341	156.316	193.698	131.026	0	367.963	563.607	675.007	772.728	717.284	647.134	589.919	577.574	666.332	0	9.90764	17.6357	24.3217	31.7934	35.9746	40.2416	46.9242	52.8111	76.9499	0	2.42727	3.83357	4.52245	5.22978	5.20279	5.01816	4.70561	4.3995	4.3448
DB01174.3conf	1.25623	2.24026	3.07273	3.89703	4.53508	5.26048	6.01073	6.74668	8.12509	0	136.721	212.958	254.901	313.295	228.976	194.34	156.318	193.703	131.033	0	367.951	563.573	674.97	772.705	717.25	647.068	589.847	577.525	666.368	0	9.90751	17.6353	24.3208	31.7925	35.9756	40.2388	46.9166	52.7976	76.9541	0	2.42718	3.83337	4.52222	5.22958	5.20247	5.01752	4.70463	4.39865	4.34504
DB01182.1conf	1.23481	2.17934	2.95895	3.75676	4.58378	5.3829	6.2036	6.97268	7.72873	8.26225	112.438	143.199	152.614	185.706	227.153	273.815	314.564	306.417	306.497	275.533	335.343	457.532	491.122	607.799	756.826	889.86	1024.18	1104.04	1200.11	1134.16	9.48591	16.544	22.3803	28.6168	34.4475	40.8088	47.1882	52.3979	56.9076	59.8966	2.30809	3.30629	3.67369	4.5444	5.67772	6.60582	7.64207	8.48879	9.5252
DB01182.2conf	1.23479	2.17927	2.95753	3.74106	4.55121	5.36456	6.23474	6.9857	7.63196	8.03656	112.436	143.193	150.394	182.913	225.14	273.307	317.477	307.839	301.93	265.543	335.33	457.514	489.353	603.11	754.288	894.235	1033.29	1106.14	1183.66	1094.41	9.48576	16.5435	22.3555	28.3865	34.1048	40.633	47.3725	52.4494	56.277	58.3403	2.30799	3.30617	3.67	4.53193	5.67132	6.646	7.71818	8.51828	9.39273
DB01182.3conf	1.23478	2.1793	2.95734	3.73956	4.587	5.513	6.28134	7.03384	7.92815	8.71731	112.433	143.196	150.595	182.857	221.857	263.471	310.987	313.865	321.54	300.479	335.334	457.523	489.619	605.223	756.355	884.881	1022.22	1120.27	1245.57	1216.02	9.48562	16.5436	22.3549	28.3683	34.458	41.5607	47.5034	52.9257	58.5064	63.3686	2.30805	3.30623	3.66989	4.54621	5.71164	6.66261	7.68195	8.59684	9.84011
DB01187.1conf	1.24918	2.17246	2.95216	3.76438	4.55822	5.46677	6.24389	6.92951	7.64705	8.4309	160.581	211.218	255.342	307.45	231.748	250.156	297.146	354.684	425.327	499.38	342.65	441.343	493.162	620.566	660.779	716.886	827.837	947.202	1068.16	1199.59	9.36358	16.0871	21.5254	27.3916	32.9818	39.0828	44.7818	49.8806	55.3808	61.2072	2.60731	3.60887	4.32361	5.61179	6.10255	6.49603	7.5152	8.52621	9.6283
DB01187.2conf	1.24921	2.17253	2.95005	3.72068	4.32892	5.10695	5.75696	6.36185	6.93166	7.48996	160.578	211.223	252.623	298.58	225.02	241.549	292.779	333.061	382.596	451.616	342.663	441.364	487.699	598.875	624.961	670.234	768.854	866.762	951.008	1065.24	9.3638	16.0876	21.5005	27.0171	31.3103	36.5844	41.2632	45.9446	50.2452	54.5478	2.60738	3.60902	4.29651	5.46199	5.79644	6.10572	7.03823	7.88972	8.61312
DB01187.3conf	1.2492	2.17255	2.95131	3.75306	4.52085	5.20812	5.76222	6.29447	6.98937	7.58381	160.569	211.215	255.982	304.633	202.289	196.598	234.52	273.369	330.681	386.207	342.66	441.365	493.457	616.421	635.04	658.761	748.779	853.087	953.029	1067.29	9.36372	16.0878	21.5289	27.3568	32.7467	37.2951	41.4552	45.4907	50.4404	55.1583	2.60734	3.609	4.32106	5.57496	5.8599	5.83099	6.57091	7.45362	8.36186
DB01191.1conf	1.23921	2.16103	2.96063	3.69862	4.72847	5.49809	6.61555	7.57381	8.31772	9.50315	119.599	176.654	165.092	184.04	237.354	209.876	372.232	247.287	374.149	138.563	327.618	438.681	501.99	549.026	709.045	687.89	950.53	789.965	912.091	601.768	9.72247	17.2512	22.4322	28.1798	36.2805	42.46	52.7973	63.7864	70.2658	89.7892	2.20695	3.06392	3.69432	4.07219	5.27844	5.26233	6.94866	5.66346	6.15828
DB01191.2conf	1.23927	2.1611	2.96045	3.68294	4.57976	5.32435	6.29099	7.05807	8.50127	9.55905	119.611	176.673	163.45	181.136	232.682	197.668	337.967	242.474	380.816	140.029	327.634	438.709	498.549	538.151	687.893	657.479	892.208	761.595	927.463	606.852	9.72303	17.252	22.4294	28.0449	35.2342	41.1963	49.7941	58.5188	72.0054	90.4483	2.20702	3.06407	3.6772	3.99549	5.1006	5.04663	6.63436	5.52463	6.24058
DB01191.3conf	1.23919	2.16093	2.96012	3.68615	4.60499	5.31529	6.3271	7.15974	8.71483	9.75919	119.598	176.664	163.574	180.915	232.31	200.663	348.289	252.727	396.181	144.543	327.607	438.672	498.967	538.887	687.932	660.043	905.446	779.76	955.876	623.319	9.72233	17.2508	22.4269	28.0665	35.3901	41.1438	50.3309	59.6521	74.3587	92.6604	2.20686	3.06378	3.67953	4.00414	5.108	5.04907	6.68038	5.60227	6.35611
DB01207.1conf	1.26544	2.22889	3.03768	3.87438	4.80118	5.60589	6.32325	7.1928	7.91218	8.48045	146.213	223.654	228.662	305.22	419.193	461.024	471.186	457.909	436.696	485.363	370.218	533.674	607.192	754.306	1023.21	1156.27	1212.49	1224.36	1248.32	1300.59	10.2124	18.3211	24.0367	31.7695	40.2098	46.4743	50.2919	57.2349	62.6139	67.7032	2.38864	3.52976	4.1278	4.91924	6.54035	7.72889	8.44052	8.6354	8.85995
DB01207.2conf	1.26542	2.22889	3.03812	3.87302	4.761	5.5706	6.22892	6.93604	7.33234	7.24714	146.21	223.656	227.52	300.787	412.164	447.872	455.433	427.086	384.607	393.111	370.213	533.679	605.207	747.315	1010.43	1135.2	1170.96	1139.23	1089.99	1049.73	10.2122	18.3211	24.039	31.7201	39.7012	46.0149	49.5296	55.1734	58.272	58.5507	2.38862	3.52979	4.11924	4.88806	6.48794	7.62425	8.18311	8.07826	7.75235
DB01207.3conf	1.2654	2.22884	3.03618	3.85719	4.656	5.42741	6.17813	6.88867	7.31627	7.30681	146.208	223.652	226.337	294.741	402.858	437.1	446.952	420.192	375.226	366.919	370.207	533.668	602.999	736.401	989.423	1117.93	1158.71	1129.37	1078.72	1017.64	10.2121	18.3207	24.022	31.5541	38.6751	44.7209	49.0333	54.6961	58.1623	58.7095	2.38857	3.5297	4.10853	4.83404	6.37129	7.52405	8.12245	8.02712	7.71679
DB01210.1conf	1.23864	2.16561	2.97451	3.6227	4.51213	5.36961	5.93494	6.70163	7.53114	8.3105	110.017	147.866	149.18	142.386	208.844	203.094	201.756	312.329	300.266	261.168	325.87	450.116	498.944	486.454	683.85	731.192	723.052	1063.88	1171.1	1164.85	9.5522	16.4791	22.7884	26.9529	34.2107	40.7942	44.6988	50.2012	55.8303	60.0279	2.24426	3.21098	3.74597	3.78925	5.19087	5.72202	5.69145	8.18767	9.30946
DB01210.2conf	1.23863	2.16555	2.97595	3.64073	4.53842	5.36426	5.98959	7.00509	8.0579	8.95592	110.018	147.866	149.237	143.384	212.262	209.861	217.077	341.208	325.489	280.156	325.863	450.11	500.453	490.457	690.992	744.594	755.076	1141.97	1265.32	1247.1	9.55222	16.4787	22.7957	27.0666	34.3963	40.8035	45.1705	52.7849	59.8171	64.6947	2.24419	3.2109	3.75701	3.81999	5.23424	5.7907	5.87605	8.7067	10.0384
DB01210.3conf	1.23867	2.16571	2.9758	3.62834	4.42554	5.10568	5.59838	6.19691	6.78362	7.35295	110.022	147.875	148.345	139.292	200.9	193.724	194.477	290.519	266.708	241.871	325.884	450.143	498.864	482.286	663.505	697.791	678.162	959.213	1032.19	1059.14	9.55241	16.4798	22.7944	26.9236	33.4357	38.6971	42.1833	47.0137	50.4978	53.2072	2.24436	3.21117	3.75041	3.77563	5.06171	5.46441	5.31057	7.32396	8.18559
DB01214.1conf	1.22615	2.12651	2.97326	3.68205	4.5406	5.47504	6.18409	7.54868	8.49357	9.45817	107.757	145.055	173.969	178.365	214.24	205.434	193.641	293.087	312.936	316.89	308.16	413.271	532.402	586.267	718.861	755.102	688.756	1041.77	1195.13	1222.91	9.56882	16.4063	23.2933	28.0861	34.6402	41.3035	46.0249	57.2099	63.0845	69.2949	2.10337	2.90645	3.82334	4.3765	5.42606	5.96684	5.58361	8.15263	9.54044
DB01214.2conf	1.22611	2.12638	2.97286	3.67964	4.51846	5.39271	6.05654	7.40075	8.27173	9.1212	107.751	145.054	174.232	176.424	210.632	203.299	192.001	287.026	304.324	309.939	308.142	413.256	532.188	583.648	709.986	742.332	675.578	1014.81	1157.5	1188.51	9.56848	16.4053	23.2975	28.0335	34.3992	40.6316	45.171	56.2872	61.4608	66.8999	2.10324	2.90631	3.82322	4.36669	5.37568	5.86387	5.45515	7.92825	9.23278
DB01214.3conf	1.22615	2.1265	2.97337	3.67549	4.51479	5.36996	6.1436	7.49617	8.47994	9.39195	107.757	145.055	173.7	177.596	214.032	206.116	194.819	294.9	312.888	315.847	308.16	413.271	532.19	583.148	711.025	747.978	685.798	1039.53	1189.71	1211	9.56881	16.4062	23.2949	28.0501	34.4672	40.6444	45.8098	56.9045	63.0862	68.9001	2.10336	2.90645	3.82109	4.35368	5.35334	5.87679	5.53998	8.11557	9.48479
DB01230.1conf	1.2548	2.23574	3.10617	4.00724	4.85153	5.7374	6.35415	7.36319	8.16184	0	145.082	227.346	235.843	279.373	301.959	302.381	140.729	44.9583	8.29295	0	373.063	566.144	638.097	747.74	817.18	906.858	645.617	463.923	253.701	0	10.0885	18.1594	24.8718	31.4861	39.1617	46.4133	48.1798	52.0254	54.835	0	2.40231	3.73896	4.37021	5.20359	5.58737	6.50946	5.58319	4.97813	3.62886
DB01230.2conf	1.25478	2.23566	3.10616	4.00726	4.85141	5.73793	6.35572	7.36385	8.16136	0	145.082	227.342	235.872	279.391	301.966	302.391	140.729	44.9567	8.29247	0	373.052	566.122	638.113	747.745	817.164	906.909	645.677	463.928	253.686	0	10.0885	18.1588	24.8724	31.4881	39.162	46.4178	48.1906	52.0297	54.8318	0	2.40221	3.7388	4.37012	5.20337	5.58703	6.50986	5.58398	4.97831	3.62865
DB01230.3conf	1.25478	2.23565	3.10614	4.00735	4.85185	5.73749	6.35367	7.36302	8.16187	0	145.082	227.338	235.834	279.369	301.959	302.382	140.728	44.958	8.29299	0	373.049	566.115	638.092	747.758	817.223	906.869	645.602	463.916	253.702	0	10.0885	18.1588	24.8714	31.4855	39.1625	46.4134	48.1766	52.0242	54.8353	0	2.40219	3.73876	4.37024	5.20395	5.58797	6.50963	5.58297	4.97804	3.62887
DB01235.1conf	1.22551	2.20007	3.01511	3.70653	4.50723	5.35637	6.19996	6.7148	7.56567	8.70503	126.699	194.973	205.592	172.217	245.897	307.662	378.93	333.907	64.5721	8.84487	337.183	511.572	553.15	540.456	687.169	764.687	751.564	639.098	426.894	270.585	10.0122	17.4261	24.2114	29.5536	35.0864	43.8984	53.2433	60.155	61.1922	58.4844	2.17646	3.437	3.84233	3.90885	4.89812	5.14315	4.85011	4.19198	3.70318
DB01235.2conf	1.22557	2.20017	3.0163	3.72903	4.61618	5.48248	6.33315	7.1669	7.79656	7.22031	126.708	194.974	207.117	172.762	245.859	309.605	386.563	321.363	59.2283	7.33629	337.199	511.585	554.465	543.097	692.532	770.036	761.603	651.409	415.27	224.434	10.0127	17.4268	24.2342	29.7422	35.8259	44.7862	54.5248	63.7829	61.7273	48.5094	2.17654	3.43712	3.8462	3.93238	4.96983	5.21592	4.92393	4.34281	3.77256
DB01235.3conf	1.2255	2.2	3.01434	3.69142	4.34858	5.00582	5.75418	6.48061	6.69341	6.49271	126.697	194.971	203.48	161.882	220.45	274.397	341.321	273.62	50.164	6.59701	337.176	511.565	549.398	521.28	632.867	687.964	677.518	572.042	354.207	201.818	10.0121	17.4256	24.2021	29.3858	33.6266	40.8561	49.3976	57.0183	52.8687	43.621	2.17642	3.43693	3.82497	3.81201	4.59108	4.68564	4.42013	3.89739	3.23469
DB01237.1conf	1.24863	2.19034	2.99983	3.74798	4.58726	5.48769	6.28165	7.1365	7.62688	8.4775	153.142	214.722	234.27	220.919	303.438	431.334	435.357	488.797	389.868	531.416	352.444	501.198	567.566	610.946	857.531	1052.1	1012.09	1084.06	858.774	787.238	9.57693	16.7503	22.413	27.8815	34.6631	40.4729	45.57	52.1207	54.5546	59.7879	2.49852	3.70414	4.46501	4.77451	6.45061	8.29073	8.41649	9.62313	8.34109
DB01237.2conf	1.24863	2.19029	3.00031	3.75116	4.60714	5.33654	6.07606	6.86754	7.2982	8.18643	153.15	214.727	234.084	218.625	298.276	423.399	414.001	472.832	377.182	512.275	352.445	501.19	568.261	609.279	844.107	1024.74	974.269	1038.8	827.594	759.381	9.57699	16.7499	22.4127	27.872	34.684	39.3639	44.0448	50.0887	52.2488	57.7187	2.49854	3.70409	4.46973	4.77954	6.37982	8.08019	8.10885	9.20683	8.04183
DB01237.3conf	1.24864	2.19034	2.99891	3.72745	4.46247	5.21062	5.92838	6.63728	7.01341	7.61412	153.149	214.72	233.224	217.717	294.194	416.9	416.392	469.467	377.994	527.039	352.445	501.194	564.911	599.519	825.409	1000.31	952.752	1009.85	790.53	731.068	9.577	16.7503	22.4053	27.7253	33.7873	38.4542	42.9859	48.4896	50.2158	53.8458	2.49854	3.70411	4.44962	4.69498	6.20942	7.89128	7.9436	9.00092	7.7151
DB01241.1conf	1.23099	2.15794	3.02569	3.68835	4.55329	5.53586	6.39682	7.58843	8.236	8.83783	107.16	148.254	168.66	128.678	168.84	210.473	253.823	382.766	361.591	193.531	324.539	454.737	550.71	487.031	619.381	766.824	950.561	1303.31	1245.31	845.219	9.42621	16.3213	23.0001	28.21	34.0303	41.9109	45.95	55.5881	61.5191	66.4236	2.24918	3.25679	4.07923	3.80876	4.88072	6.0714	7.56734	9.9193	9.64919
DB01241.2conf	1.23093	2.15778	3.02566	3.67883	4.40816	5.12732	6.27328	7.01904	7.31417	7.70051	107.15	148.241	167.993	124.497	161.854	201.076	232.532	344.107	327.021	181.554	324.514	454.699	548.862	475.831	592.2	732.468	885.091	1166.64	1099.89	752.487	9.4257	16.3201	23.0009	28.139	32.9249	38.9007	44.9921	51.382	54.8243	58.2578	2.24902	3.25654	4.06883	3.73907	4.66427	5.79102	7.12852	8.90761	8.45849
DB01241.3conf	1.23096	2.1578	3.02434	3.67667	4.53024	5.48806	6.38101	7.31406	8.1275	8.81258	107.158	148.244	168.302	126.884	167.712	204.103	245.18	368.957	338.197	180.903	324.516	454.702	549.597	483.278	612.823	755.531	925.859	1266.94	1202.39	797.806	9.4261	16.3204	22.9898	28.1247	33.7997	41.6364	45.7622	53.5687	60.526	65.687	2.24899	3.25654	4.07213	3.78649	4.8337	5.99318	7.40921	9.65731	9.43878
DB01255.1conf	1.21468	2.13756	2.92309	3.63891	4.31941	4.89601	5.47512	6.21512	7.29314	8.05206	98.4769	119.638	118.387	129.332	161.129	162.234	168.891	200.534	199.417	177.897	304.031	399.671	427.006	477.975	588.584	619.055	639.173	817.312	892.939	880.909	9.29887	15.9	21.6487	26.9419	32.1528	36.1569	40.043	45.6179	52.2069	57.3213	2.13985	3.01828	3.38676	3.83282	4.68643	5.05758	5.29863	6.70962	7.6759
DB01255.2conf	1.21468	2.13757	2.9242	3.65549	4.4634	5.15109	5.80134	6.23109	6.98243	7.79583	98.4793	119.64	119.863	132.806	167.997	172.586	177.155	207.643	194.583	165.672	304.031	399.67	429.585	488.897	615.294	655.546	665.295	818.986	873.57	833.922	9.29899	15.9001	21.6596	27.0887	33.1783	37.936	42.4517	45.8711	50.2354	55.3558	2.13983	3.01826	3.39926	3.9065	4.89772	5.36043	5.51242	6.66868	7.47315
DB01255.3conf	1.21468	2.13757	2.92378	3.64873	4.4202	5.114	5.72632	6.46962	7.09344	7.90914	98.4775	119.637	119.876	132.557	167.131	176.322	183.776	209.368	197.604	172.332	304.032	399.671	429.219	486.9	609.924	654.114	676.946	837.129	883.957	858.927	9.29889	15.9	21.6577	27.053	32.9362	37.7059	42.1399	47.6718	50.9519	56.2605	2.13986	3.01828	3.39631	3.8884	4.84275	5.31292	5.54765	6.8367	7.56366
DB01288.1conf	1.23178	2.20304	2.99692	3.71859	4.61197	5.37652	6.12157	6.71813	7.30657	7.5693	118.956	170.948	168.289	174.389	219.539	203.382	239.556	301.614	289.25	339.652	340.641	504.227	534.608	553.864	685.5	735.836	834.891	980.963	1053.32	1015.06	9.71059	16.9508	23.0544	27.9935	35.3343	41.1841	45.6554	51.4678	57.3282	55.994	2.28604	3.52011	3.91448	4.21122	5.17858	5.76209	6.54261	7.32332	7.95483
DB01288.2conf	1.23173	2.20295	2.99608	3.69883	4.44016	5.16964	5.99577	6.83595	7.71412	8.39802	118.95	170.937	165.92	169.278	214.116	203.552	248.287	328.182	351.121	433.138	340.624	504.198	530.94	541.302	665.859	726.662	858.65	1062.08	1222.11	1275.34	9.71025	16.9501	23.0431	27.7918	34.0563	39.6452	44.7852	52.2102	60.3554	62.8101	2.28592	3.51991	3.89837	4.13291	5.01387	5.648	6.65276	7.87012	9.06143
DB01288.3conf	1.23179	2.20308	2.9968	3.71004	4.52175	5.30472	5.91028	6.45296	7.13814	7.69116	118.961	170.944	167.738	172.953	216.638	196.892	231.992	296.53	310.629	385.221	340.641	504.218	532.847	549.282	677.237	719.904	813.22	972.969	1101.14	1149.06	9.71081	16.9512	23.0567	27.9451	34.7083	40.6122	43.9765	49.3534	55.7212	57.1857	2.286	3.52005	3.90573	4.1734	5.10654	5.65074	6.37337	7.25193	8.22894
DB01295.1conf	1.23207	2.15641	2.9857	3.73416	4.51298	5.39138	6.10275	6.94057	7.29308	7.96221	115.696	149.045	173.675	178.084	188.396	214.2	234.828	263.188	270.286	334.187	324.064	446.858	535.963	588.592	671.567	773.076	804.754	928.944	928.606	1099.26	9.66449	16.8059	23.0539	28.2463	34.3732	40.3986	45.3293	52.6765	54.8462	59.7592	2.18189	3.12563	3.91349	4.44764	5.15516	6.0879	6.35341	7.24776	7.29042
DB01295.2conf	1.23208	2.15641	2.9843	3.70384	4.36588	5.03612	5.56249	6.20684	6.66528	7.38526	115.699	149.039	173.544	173.239	175.868	192.975	209.463	237.338	243.423	307.313	324.066	446.852	533.214	572.97	631.777	701.985	716.773	834.915	852.858	1025.2	9.66465	16.8058	23.0481	28.0713	33.2645	37.7443	41.36	47.2113	50.0046	55.0313	2.18189	3.12562	3.89314	4.34183	4.87519	5.5619	5.67239	6.49168	6.71575
DB01295.3conf	1.23204	2.15633	2.98408	3.71237	4.37871	5.20081	5.79842	6.57184	7.15101	7.79333	115.691	149.034	172.242	173.406	178.653	199.877	215.269	241.513	250.261	313.586	324.05	446.832	533.581	578.135	646.735	730.87	753.056	878.809	898.003	1073.48	9.66424	16.8051	23.0348	28.0743	33.3035	38.8759	43.0506	49.581	53.2119	57.9535	2.1818	3.12547	3.90031	4.38099	4.99214	5.80002	5.98599	6.93108	7.16423
DB01359.1conf	1.23211	2.15738	2.9588	3.63401	4.46962	5.32439	5.86968	6.84342	7.5839	8.37734	102.454	130.513	119.999	127.339	207.998	191.84	174.804	255.791	256.119	219.842	316.028	426.774	447.829	467.048	718.614	733.774	688.566	974.753	1082.83	1075.31	9.39368	16.1842	22.1312	26.4458	33.382	40.0165	43.2491	50.2207	55.2072	59.5079	2.21643	3.14234	3.54214	3.75635	5.4905	5.84576	5.66558	7.80184	8.87825
DB01359.2conf	1.23212	2.15741	2.95767	3.61525	4.36736	5.25165	5.94989	7.07278	7.93323	8.73615	102.454	130.512	118.782	124.05	201.388	191.97	180.04	267.567	267.471	232.326	316.033	426.778	445.762	459.449	703.375	730.646	704.003	1011.72	1127.43	1130.46	9.39371	16.1843	22.1174	26.3005	32.5418	39.3525	43.9252	52.0248	57.8407	62.1027	2.21648	3.1424	3.53089	3.7083	5.39241	5.81941	5.76613	8.06993	9.23467
DB01359.3conf	1.23207	2.15728	2.95777	3.62462	4.45659	5.27883	6.05347	7.09775	7.86298	8.50484	102.446	130.507	120.269	124.523	201.307	191.64	180.745	267.089	260.975	223.963	316.013	426.758	446.909	462.768	709.775	737.717	709.404	1008.65	1106.54	1094	9.39327	16.1833	22.1265	26.4194	33.1067	39.4604	44.5672	52.2448	57.3541	60.4169	2.21635	3.14223	3.53396	3.73151	5.46623	5.89801	5.83559	8.04907	9.07982
DB01364.1conf	1.2148	2.14929	2.93892	3.64832	4.28207	4.92439	5.84834	6.97358	8.30485	0	101.522	129.751	137.309	129.751	124.778	109.261	65.8587	29.2752	8.43826	0	309.975	428.716	470.586	487.381	509.087	556.329	484.918	384.128	258.146	0	9.32939	16.1798	21.8836	27.2556	31.4587	35.3142	40.7692	47.6503	55.7959	0	2.16586	3.15473	3.62092	3.89395	4.23336	4.93865	4.83196	4.43886	3.69244
DB01364.2conf	1.21493	2.14958	2.93824	3.62749	4.11281	4.79999	5.49033	6.22766	6.94619	0	101.542	129.77	135.5	128.532	121.923	103.004	58.8734	24.9691	7.05777	0	310.026	428.783	466.972	478.073	494.576	528.95	443.157	334.179	215.913	0	9.33039	16.182	21.8762	27.0758	30.3397	34.425	38.2584	42.5112	46.6677	0	2.16619	3.15521	3.60276	3.81874	4.09542	4.72161	4.44923	3.89321	3.08836
DB01364.3conf	1.2149	2.14954	2.93804	3.62567	4.10422	4.81332	5.51934	6.24732	6.94017	0	101.537	129.772	135.254	128.374	122.33	103.543	59.0617	24.9699	7.05165	0	310.015	428.779	466.633	477.425	494.913	530.901	444.878	334.647	215.726	0	9.33018	16.1817	21.873	27.0523	30.2722	34.5304	38.4616	42.6426	46.6272	0	2.16612	3.15516	3.60153	3.81491	4.09583	4.73695	4.46784	3.9008	3.08569
DB01365.1conf	1.21252	2.13546	2.97608	3.58886	4.30608	5.17684	6.11715	7.10067	8.18542	0	93.8293	121.772	111.316	87.6659	126.608	122.409	62.0572	25.497	8.31691	0	306.389	423.473	479.604	407.012	542.134	625.432	491.337	358.608	254.433	0	9.0745	15.6656	21.7197	25.1902	30.5704	36.8802	42.5677	48.3636	54.9934	0	2.20357	3.18996	3.89726	3.58477	4.60388	5.52967	4.9726	4.25971	3.63934
DB01365.2conf	1.21249	2.13539	2.97558	3.5899	4.31957	5.18955	6.13714	7.19403	8.42681	0	93.8251	121.768	111.375	87.6721	126.667	122.967	62.8098	26.0243	8.56218	0	306.381	423.463	479.682	407.133	542.366	627.022	495.154	364.771	261.937	0	9.07427	15.6649	21.7163	25.2001	30.667	36.9704	42.7143	49.0064	56.6152	0	2.20352	3.18989	3.89743	3.58622	4.60753	5.54136	5.0043	4.32729	3.74667
DB01365.3conf	1.21249	2.13535	2.97559	3.58957	4.31531	5.16715	6.08202	7.07227	8.15911	0	93.8239	121.766	111.301	87.3655	125.726	121.407	61.4836	25.2912	8.29018	0	306.379	423.457	479.795	407.07	540.893	622.315	488.149	356.39	253.616	0	9.07421	15.6646	21.7159	25.1921	30.6194	36.7899	42.3165	48.1664	54.8167	0	2.20351	3.18984	3.89849	3.58744	4.6007	5.50813	4.94313	4.23641	3.62765
DB01393.1conf	1.25688	2.22458	3.05735	3.79374	4.54115	5.24016	6.15592	7.13699	7.6273	8.22494	140.353	214.589	230.236	208.893	268.296	322.584	341.896	477.187	424.831	478.641	368.694	544.931	613.213	645.519	808.112	874.084	1025.12	1430.18	1249.97	1238.9	9.86708	17.4374	24.3071	29.7414	34.44	40.0945	46.9185	54.6889	58.4063	63.2431	2.49013	3.76478	4.38737	4.78077	5.99914	6.51509	7.70499	10.687	9.6111
DB01393.2conf	1.25692	2.22466	3.05738	3.7931	4.54088	5.24075	6.15959	7.1518	7.64598	8.23927	140.358	214.587	230.298	209.247	269.114	323.83	343.65	479.854	427.698	482.317	368.709	544.94	613.301	646.03	809.428	876.312	1028.91	1436.78	1256.72	1246.87	9.86736	17.438	24.3076	29.7402	34.4511	40.1163	46.9701	54.8217	58.5719	63.3811	2.49024	3.76486	4.38775	4.78252	6.00399	6.52465	7.7248	10.7267	9.65314
DB01393.3conf	1.25691	2.2247	3.05759	3.79066	4.48488	5.23341	6.07442	6.94149	7.53755	8.21292	140.354	214.591	230.321	206.833	259.914	304.91	318.019	452.616	409.153	465.26	368.711	544.959	612.597	640.999	793.299	844.808	977.185	1378.67	1225.74	1212.33	9.86722	17.4382	24.3172	29.7343	33.9686	39.8183	45.8709	52.8417	57.3316	63.1254	2.49027	3.76501	4.38314	4.75352	5.92664	6.39699	7.47448	10.405	9.49225
DB01399.1conf	1.25776	2.27843	3.10761	3.96878	4.70109	5.38218	6.05278	6.82902	7.50446	8.05632	149.824	249.498	281.545	358.246	369.654	470.657	496.222	432.205	199.096	50.2551	394.226	633.655	709.922	811.468	964.092	1259.67	1406.89	1190.37	809.588	481.767	10.152	18.4742	25.1133	33.8379	39.6216	44.114	47.5554	54.5269	58.3082	58.6519	2.5201	4.11654	4.5974	5.08352	6.14339	8.32427	9.58246	8.44213	6.549
DB01399.2conf	1.25782	2.27856	3.10804	3.98002	4.79255	5.54299	6.31322	7.00419	7.55971	8.12594	149.832	249.5	281.512	357.636	370.123	472.277	479.221	386.057	187.349	48.8542	394.249	633.681	710.467	816.3	978.528	1286.03	1421.49	1175.9	798.831	482.874	10.1524	18.4751	25.1103	33.889	40.3105	45.1589	49.1545	54.7068	57.6706	58.7148	2.52025	4.11677	4.60257	5.12871	6.27283	8.5881	9.87869	8.61432	6.63664
DB01399.3conf	1.25773	2.27832	3.10712	3.96126	4.68913	5.23368	5.89502	6.64701	7.37467	7.90499	149.819	249.485	281.626	354.942	355.941	441.235	472.792	406.529	193.635	48.9469	394.209	633.628	709.571	806.143	938.813	1205.81	1350.61	1145.52	787.581	469.078	10.1518	18.4733	25.115	33.769	39.5276	42.6771	46.2765	52.8774	57.2534	57.5684	2.51998	4.11637	4.59357	5.05624	6.01135	8.02654	9.23545	8.17153	6.38246
DB01400.1conf	1.22559	2.14066	3.04354	3.63666	4.47232	5.4903	6.20373	7.3658	8.42502	8.7773	113.24	159.181	176.483	139.131	223.25	231.515	257.073	241.519	89.9126	8.9183	296.689	437.344	570.338	476.584	711.846	814.787	814.811	1004.48	875.472	272.831	9.64954	16.8868	23.235	27.4842	33.8035	42.6282	46.0435	59.1441	59.5311	58.97	2.00279	3.01409	4.22347	3.70146	5.33544	6.27432	6.38759	7.68555	8.65246
DB01400.2conf	1.22563	2.14077	3.04458	3.64333	4.50675	5.54965	6.21279	7.26877	8.4881	8.80564	113.247	159.196	176.579	139.805	224.582	228.111	247.117	238.598	90.1147	8.94709	296.706	437.375	570.753	478.735	718.884	818.145	803.606	994.453	878.473	273.712	9.64986	16.8878	23.2409	27.532	34.044	42.9974	45.9168	57.8971	59.9598	59.1604	2.00289	3.01428	4.22681	3.71693	5.39346	6.33209	6.3685	7.65711	8.68883
DB01400.3conf	1.22567	2.1408	3.04337	3.63366	4.45401	5.45277	6.15158	7.26866	8.11912	8.44275	113.253	159.199	176.468	138.754	222.211	230.665	255.785	235.006	86.5572	8.57838	296.721	437.382	570.224	475.44	707.679	808.428	807.209	980.967	843	262.432	9.65019	16.8881	23.2349	27.4618	33.6707	42.3675	45.6968	58.5046	57.3663	56.7223	2.00298	3.01434	4.22238	3.69357	5.30329	6.21915	6.3175	7.50271	8.33282
DB01408.1conf	1.22831	2.13669	3.00755	3.58672	4.44554	5.29464	5.85248	6.75202	7.54509	8.00444	115.347	163.949	181.383	158.145	307.468	332.578	325.31	368.152	295.112	267.379	301.873	426.686	541.578	473.628	828.451	947.87	937.39	1051.65	989.307	939.283	9.77899	16.9648	23.5767	27.7164	35.1578	42.0655	45.4294	54.1308	60.0679	61.751	2.01026	2.91863	3.8863	3.48699	5.71971	6.7826	6.82518	7.59695	7.43589
DB01408.2conf	1.22833	2.13674	3.00765	3.57691	4.33883	5.11613	5.57198	6.29005	6.92545	7.22527	115.349	163.95	181.23	156.564	301.198	316.655	308.096	334.864	253.744	242.208	301.878	426.693	541.154	468.592	804.455	903.68	876.556	962.972	884.546	826.091	9.77915	16.9652	23.5831	27.6506	34.4142	40.8581	43.3128	50.474	55.1747	55.0437	2.01028	2.91867	3.88337	3.45001	5.53185	6.43825	6.38743	6.97159	6.70757
DB01408.3conf	1.2283	2.13669	3.00754	3.58238	4.39617	5.26293	5.99408	7.06311	7.9119	8.47195	115.343	163.95	181.025	157.36	307.079	335.834	333.378	383.305	302.226	293.299	301.869	426.688	541.22	471.347	825.33	960.049	967.821	1098.13	1037.3	997.785	9.77884	16.9648	23.5761	27.6754	34.8013	41.8391	46.42	56.3887	63.1212	64.7671	2.01025	2.91864	3.88504	3.47185	5.68289	6.84986	7.06509	7.95166	7.81512
DB01418.1conf	1.27473	2.27181	3.13867	3.96891	4.71826	5.5417	6.26737	7.23266	8.12167	8.66524	148.835	232.407	271.936	325.308	359.255	432.976	382.527	472.025	622.879	346.263	393.706	615.057	741.594	855.961	988.493	1140.64	1140.12	1255.77	1311.58	1035.42	10.1759	17.9994	24.9225	32.0319	38.0339	44.8972	50.3549	56.8591	68.3399	68.6002	2.56796	4.07268	4.95706	5.69294	6.61233	7.66276	7.93122	8.80698	8.74698
DB01418.2conf	1.27474	2.27188	3.13954	3.97614	4.75169	5.4555	6.15613	6.98736	7.65187	8.31114	148.834	232.408	270.686	318.8	343.922	407.217	359.984	442.991	593.467	344.597	393.721	615.082	740.432	848.543	967.501	1103.47	1093.94	1190.19	1245.43	1012.74	10.1759	17.9997	24.9254	32.0206	38.0541	43.7958	49.0922	54.676	64.4176	66.4589	2.5681	4.0729	4.9557	5.67974	6.55168	7.51259	7.70209	8.40687	8.27336
DB01418.3conf	1.27476	2.27186	3.13935	3.97385	4.72871	5.43245	6.11593	6.967	7.60231	8.20334	148.84	232.406	270.818	319.319	344.557	407.031	359.9	444.277	598.167	344.381	393.72	615.066	740.271	847.925	966.045	1100.53	1089.69	1185.64	1240.98	1006.44	10.1762	17.9997	24.9251	32.0193	37.9223	43.66	48.737	54.5777	64.2232	65.7992	2.56806	4.07278	4.95362	5.66926	6.52875	7.48289	7.66774	8.35639	8.19724
DB01428.1conf	1.24818	2.23698	3.1197	3.99071	4.7178	5.48167	6.18202	7.14993	8.16701	8.86687	134.166	203.942	251.413	290.727	284.496	312.747	290.963	288.294	319.936	154.782	378.233	587.469	715.453	800.439	882.151	996.125	964.302	998.022	1218.42	929.605	9.7588	17.4621	24.3745	31.7467	36.7551	42.5699	46.2406	55.7385	61.9586	63.5582	2.50978	3.96886	4.8911	5.53485	6.27191	7.28681	7.32207	7.51388	9.53128
DB01428.2conf	1.24815	2.23693	3.11881	3.98961	4.7673	5.60782	6.46815	7.46725	8.27608	8.72182	134.159	203.937	251.371	290.224	295.22	327.696	301.418	289.065	316.234	151.995	378.223	587.463	715.22	802.816	897.608	1026.9	996.606	1015.75	1208.78	912.995	9.75847	17.4617	24.3686	31.7351	37.26	43.9327	48.5712	58.0951	62.6335	62.5306	2.50973	3.96883	4.8892	5.54774	6.33409	7.4413	7.55847	7.70511	9.49451
DB01428.3conf	1.24813	2.23689	3.11806	3.98712	4.76266	5.5908	6.44072	7.48599	8.16436	8.46024	134.156	203.94	251.238	289.326	295.583	330.116	303.582	287.249	310.014	146.941	378.218	587.457	714.984	801.958	896.465	1026.78	998.513	1011.57	1183.16	882.675	9.75829	17.4615	24.3615	31.7016	37.2246	43.8268	48.4895	58.2885	61.8043	60.687	2.50971	3.96876	4.88802	5.54291	6.32167	7.42105	7.54792	7.67819	9.29607
DB01437.1conf	1.25297	2.22179	3.0448	3.85622	4.48964	5.32387	6.22575	6.99359	7.49432	0	121.447	174.437	194.68	212.618	175.23	152.152	131.745	162.248	120.861	0	359.362	524.84	605.242	687.189	646.699	598.694	556.066	523.47	614.637	0	9.57432	16.8294	23.1494	29.6221	33.633	39.2186	46.7418	53.1981	70.98	0	2.46238	3.72847	4.36091	5.08931	5.08769	4.99287	4.76361	4.2765	4.00772
DB01437.2conf	1.253	2.22186	3.04491	3.85649	4.49213	5.33027	6.2354	7.01027	7.49869	0	121.451	174.44	194.674	212.373	175.248	152.208	131.781	162.321	120.931	0	359.38	524.856	605.245	687.167	646.931	599.303	556.689	524.079	614.995	0	9.57452	16.8299	23.1501	29.6229	33.6325	39.2629	46.8002	53.3103	71.0213	0	2.46251	3.7286	4.36101	5.09059	5.09171	4.99894	4.77139	4.28436	4.01006
DB01437.3conf	1.25293	2.22171	3.04479	3.8565	4.49311	5.33151	6.2366	7.01396	7.49495	0	121.441	174.427	194.661	212.179	175.189	152.141	131.675	162.228	120.871	0	359.351	524.816	605.218	687.075	646.841	599.3	556.597	523.955	614.688	0	9.57403	16.8288	23.1492	29.6222	33.6272	39.2705	46.7998	53.3267	70.9859	0	2.46231	3.72831	4.36084	5.09097	5.09262	4.99961	4.77234	4.28531	4.00806
DB01442.1conf	1.23918	2.1387	3.03131	3.77458	4.75618	5.59506	6.59017	7.76298	8.39037	0	122.848	164.354	196.872	208.455	228.179	219.421	204.545	90.5997	8.52515	0	322.776	446.405	582.711	604.17	767.875	733.323	706.809	723.507	260.804	0	9.94191	17.0878	23.5282	28.654	37.3667	43.0878	51.7821	59.5688	56.3704	0	2.11146	3.01591	4.15507	4.41959	5.6897	5.75904	5.53116	6.66839	3.73047
DB01442.2conf	1.23914	2.13859	3.03114	3.77307	4.74443	5.57065	6.55955	7.69159	8.26933	0	122.843	164.347	196.764	208.12	227.578	218.467	202.975	89.5721	8.40216	0	322.757	446.378	582.273	602.681	764.48	728.989	700.247	714.191	257.042	0	9.94171	17.087	23.5272	28.6444	37.2861	42.9218	51.5323	59.0433	55.5572	0	2.11131	3.0157	4.15243	4.40925	5.66285	5.72597	5.48583	6.58152	3.67665
DB01442.3conf	1.23908	2.13846	3.02966	3.75651	4.60351	5.29468	6.04308	6.13603	5.87516	0	122.829	164.339	194.539	205.402	221.729	198.163	168.043	69.0454	5.96954	0	322.745	446.366	578.753	592.133	740.268	681.431	601.357	552.158	182.622	0	9.94093	17.0857	23.5114	28.5205	36.4152	40.9579	47.02	47.0516	39.4721	0	2.11131	3.01565	4.13691	4.33097	5.44894	5.37601	4.82358	5.10482	2.61217
DB01454.1conf	1.23668	2.14509	2.98114	3.75107	4.63695	5.50522	6.48534	7.64414	8.54267	9.97662	117.391	152.034	154.876	147.466	165.195	219.915	234.156	189.325	60.0625	10.1369	322.031	440.286	520.06	540.795	607.6	763.41	763.684	835.583	560.672	310.111	9.73784	16.812	22.3929	27.6328	34.1366	41.569	49.8109	60.9886	62.4808	67.0276	2.15846	3.07684	3.89927	4.29254	4.88083	6.0234	5.98706	6.69262	5.69339
DB01454.2conf	1.23667	2.1451	2.98018	3.73058	4.47394	5.62529	6.66355	7.89242	8.82669	9.91738	117.386	152.031	153.32	147.649	167.835	225.736	240.07	192.86	60.7541	10.0767	322.029	440.28	516.861	535.929	612.253	783.432	787.282	859.354	570.381	308.269	9.73767	16.812	22.3836	27.4615	33.0619	42.4431	51.2099	62.8528	64.4792	66.6296	2.15847	3.07681	3.88312	4.24253	4.87292	6.18034	6.1697	6.91136	5.81583
DB01454.3conf	1.23665	2.14503	2.98013	3.7304	4.47198	5.60801	6.63885	7.84347	8.7466	9.85273	117.386	152.026	153.286	147.511	167.455	224.644	238.553	191.768	60.4223	10.011	322.018	440.264	516.736	535.418	610.733	780.257	782.59	853.138	566.339	306.26	9.73762	16.8115	22.3832	27.461	33.048	42.316	50.9945	62.45	63.9203	66.1952	2.15838	3.0767	3.88239	4.23923	4.86202	6.15719	6.13908	6.86073	5.7695
DB01461.1conf	1.2341	2.16965	2.97684	3.76021	4.55108	5.21795	5.8097	6.24096	6.34769	6.43879	115.622	155.623	188.871	249.467	295.477	259.923	182.965	160.198	151.956	83.0308	331.171	467.4	568.842	716.929	888.57	931.89	789.926	725.283	749.904	573.684	9.54388	16.8146	22.7713	28.8374	36.1359	40.021	42.5335	44.8574	45.2304	44.9319	2.25709	3.28424	4.0944	5.03112	6.1935	7.02384	6.55058	6.25986	6.59478
DB01461.2conf	1.23411	2.1697	2.97703	3.76393	4.57098	5.26712	5.91465	6.44663	6.64638	6.75744	115.622	155.629	188.911	249.905	297.2	264.835	190.776	169.516	160.554	87.4268	331.179	467.419	569.072	718.414	894.154	945.645	813.437	759.858	790.797	601.836	9.54393	16.815	22.7721	28.8613	36.2813	40.3812	43.3342	46.4189	47.3769	47.1551	2.25716	3.28437	4.09624	5.04214	6.23263	7.12094	6.71871	6.52582	6.94535
DB01461.3conf	1.23415	2.16978	2.97649	3.74777	4.48344	5.08761	5.60232	5.97673	6.04384	6.10464	115.628	155.632	188.717	247.302	290.57	251.284	173.992	153.272	147.821	83.0101	331.193	467.433	568.173	710.992	871.992	904.826	759.633	694.468	720.199	558.453	9.54427	16.8155	22.7715	28.7551	35.6187	39.06	40.9561	42.8283	43.0755	42.6582	2.25724	3.28448	4.08897	4.991	6.07438	6.81963	6.31725	6.00801	6.31086
DB01465.1conf	1.21778	2.11706	3.00042	3.70734	4.57094	5.36296	6.43881	6.8024	7.42257	0	106.87	135.662	171.511	167.105	206.145	173.373	115.263	39.5496	7.5418	0	304.049	412.82	554.618	572.405	701.74	638.716	623.725	439.076	230.721	0	9.53365	16.3313	22.8984	27.6396	34.5722	40.3832	49.1231	47.3463	49.8682	0	2.06914	2.92631	4.06517	4.38576	5.4811	5.19573	5.42825	4.77649	3.30017
DB01465.2conf	1.21782	2.11717	3.00007	3.7051	4.56863	5.37874	6.5097	6.96701	7.68221	0	106.875	135.67	171.441	166.908	206.319	174.539	117.648	40.8004	7.80561	0	304.07	412.847	554.466	572.18	702.565	642.441	633.279	451.308	238.792	0	9.53391	16.3321	22.8957	27.6217	34.5447	40.4983	49.6542	48.518	51.6126	0	2.0693	2.92651	4.06423	4.38458	5.48774	5.22285	5.50595	4.90269	3.41561
DB01465.3conf	1.21781	2.11714	2.99894	3.68833	4.42819	5.07374	5.83305	6.18909	7.55917	0	106.874	135.665	169.423	159.886	186.383	161.29	112.465	39.9432	7.6806	0	304.063	412.838	550.422	556.227	660.026	584.444	575.102	422.895	234.967	0	9.53386	16.3319	22.8849	27.4612	33.3099	37.8466	44.8575	43.3838	50.786	0	2.06924	2.92646	4.04431	4.29259	5.22338	4.80363	4.91819	4.50925	3.3609
DB01467.1conf	1.21862	2.11311	2.9949	3.73299	4.57338	5.24214	6.08365	6.7082	7.79411	8.95042	102.839	129.658	174.128	180.864	201.414	165.939	121.164	80.0969	30.2091	9.0942	302.736	407.878	563.745	614.274	709.8	654.475	613.038	550.732	390.704	278.213	9.43655	16.0859	22.6026	27.9416	34.6919	39.263	45.1566	47.22	53.6658	60.1331	2.09059	2.93769	4.13992	4.65562	5.52234	5.36747	5.36853	5.44953	4.57989
DB01467.2conf	1.21858	2.11304	2.99446	3.7343	4.60019	5.28494	6.05082	6.86049	8.004	9.03857	102.833	129.656	174.383	182.633	202.294	167.584	123.927	81.8423	30.6741	9.18376	302.725	407.868	563.804	616.856	713.169	655.986	619.036	561.735	398.238	280.952	9.43618	16.0853	22.6006	27.9662	34.9391	39.5607	45.0302	48.3599	55.1075	60.7253	2.09054	2.9376	4.13911	4.6663	5.55118	5.37805	5.39304	5.55514	4.67801
DB01467.3conf	1.21858	2.11304	2.99405	3.71676	4.44415	4.99629	5.83642	6.4012	7.36483	7.50616	102.833	129.653	172.383	177.916	191.171	156.404	115.632	73.615	26.4326	7.62674	302.72	407.865	560.266	602.204	682.747	621.681	581.979	516.974	354.377	233.32	9.43623	16.0854	22.5944	27.8039	33.8101	37.2639	43.2275	45.1608	50.6054	50.4299	2.09049	2.93759	4.1227	4.57029	5.31532	5.12759	5.1131	5.13433	4.21337
DB01472.1conf	1.21431	2.12709	2.98352	3.66881	4.41487	4.96904	5.87759	7.01105	7.55861	7.48512	102.047	128.219	134.533	116.536	140.136	115.661	173.752	182.334	75.702	7.60536	308.383	417.971	498.206	472.727	580.015	513.954	614.346	740.81	683.019	232.666	9.34212	16.0258	22.2377	26.4409	31.9302	36.186	43.4054	54.8766	54.8778	50.2885	2.14457	3.05947	3.86377	3.92567	4.8645	4.47855	5.19383	5.92944	6.70457
DB01472.2conf	1.21431	2.12713	2.98342	3.68537	4.62295	5.4465	6.61046	7.44989	8.1871	8.70855	102.046	128.214	136.823	122.852	152.283	125.464	190.851	204.702	86.438	8.84844	308.385	417.974	502.46	490.206	626.684	569.486	674.314	811.158	775.286	270.694	9.34209	16.0261	22.2409	26.6037	33.4884	39.5751	48.5363	59.0113	59.5506	58.508	2.14459	3.05952	3.88352	4.03503	5.22162	4.98175	5.74182	6.35971	7.55299
DB01472.3conf	1.21434	2.12718	2.98351	3.68523	4.62126	5.44481	6.60634	7.44317	8.16216	8.67567	102.051	128.222	136.798	122.799	152.19	125.389	190.636	204.137	86.1287	8.81504	308.398	417.991	502.458	490.139	626.551	569.306	673.871	809.78	772.922	269.672	9.34236	16.0265	22.2415	26.6016	33.4744	39.5604	48.5051	58.9516	59.3588	58.2872	2.14467	3.05962	3.88363	4.03473	5.22077	4.98047	5.73815	6.35085	7.53123
DB01484.1conf	1.24483	2.14401	3.04258	3.74647	4.59729	5.36192	6.32353	6.89587	7.39641	0	163.332	232.826	360.434	356.881	380.185	300.126	411.999	124.359	7.51522	0	332.705	459.991	635.29	648.184	791.258	725.309	743.078	566.551	229.908	0	9.82811	16.6989	23.6234	28.3651	35.2159	41.186	49.1247	49.7001	49.6925	0	2.33513	3.36314	4.78862	5.0688	6.42869	6.23381	6.51302	6.51299	3.28854
DB01484.2conf	1.24481	2.14401	3.04221	3.74875	4.61737	5.33912	6.05676	6.49449	7.64509	0	163.316	232.836	360.908	360.158	377.78	299.435	420.113	127.307	7.7679	0	332.699	460	635.44	649.565	787.417	710.173	724.496	565.157	237.638	0	9.82793	16.6989	23.6229	28.4023	35.3086	40.8943	47.5021	47.101	51.3633	0	2.33506	3.36322	4.78758	5.08638	6.44239	6.12935	6.26655	6.44006	3.39911
DB01484.3conf	1.24486	2.14403	3.04094	3.74404	4.63433	5.42393	6.15079	6.74453	7.68162	0	163.352	232.832	360.769	366.248	374.139	299.952	422.465	127.686	7.80502	0	332.718	459.996	634.722	653.033	791.721	714.368	735.78	573.111	238.773	0	9.82844	16.6991	23.614	28.3864	35.4885	41.4338	48.2432	48.8248	51.6087	0	2.33522	3.36317	4.78266	5.10899	6.48774	6.15425	6.36354	6.54625	3.41535
DB01486.1conf	1.21507	2.15825	2.97091	3.65147	4.39904	5.24535	6.27587	7.09683	0	0	102.978	137.191	140.358	124.796	142.258	85.1809	32.4294	7.21083	0	0	317.419	445.726	479.077	465.851	575.58	498.952	379.659	220.596	0	0	9.36457	16.1932	22.3004	27.2855	32.3756	37.4923	43.404	47.6798	0	0	2.20654	3.2625	3.67742	3.72105	4.74805	4.66982	4.2225	3.15534	0
DB01486.2conf	1.21501	2.15813	2.97121	3.66349	4.51282	5.29043	6.36269	7.2191	0	0	102.97	137.187	142.784	127.035	145.001	87.2516	33.0986	7.33507	0	0	317.391	445.699	480.625	468.6	577.438	500.26	384.085	224.397	0	0	9.36416	16.1924	22.3114	27.5184	33.258	37.9268	44.0755	48.5013	0	0	2.20635	3.26227	3.67615	3.72581	4.76673	4.67098	4.26514	3.2097	0
DB01486.3conf	1.21501	2.15814	2.97102	3.66251	4.51125	5.38428	6.50045	7.39208	0	0	102.97	137.183	142	127.521	146.612	88.6979	33.8377	7.51083	0	0	317.395	445.698	480.887	471.121	586.551	512.039	393.628	229.774	0	0	9.36416	16.1923	22.3051	27.4472	33.2402	38.553	45.0038	49.6634	0	0	2.20638	3.26229	3.68082	3.74793	4.83412	4.78227	4.37119	3.28661	0
DB01487.1conf	1.23043	2.16167	2.98986	3.7557	4.46252	5.42829	6.33039	6.91926	7.22741	7.29993	105.855	135.106	161.13	177.025	179.774	202.075	194.937	178.203	167.296	147.369	316.483	432.948	538.172	630.284	632.293	741.526	818.558	728.418	667.654	642.427	9.45282	16.3881	22.4079	28.1511	33.0217	40.6271	47.476	49.781	52.8429	55.7725	2.19523	3.15151	4.01425	4.83631	4.99433	5.86365	6.67564	6.31208	5.76375
DB01487.2conf	1.23042	2.16162	2.98921	3.74002	4.38672	5.27593	6.19136	6.75964	7.5624	8.41595	105.853	135.1	158.905	173.149	175.777	208.108	211.611	204.318	202.53	209.406	316.471	432.929	535.513	621.527	623.139	742.764	843.825	787.926	778.858	836.784	9.45275	16.3878	22.3934	27.9295	32.3736	39.4816	46.6976	49.0117	55.4445	64.4604	2.19515	3.15138	4.00651	4.79374	4.92045	5.81985	6.73644	6.6152	6.54418
DB01487.3conf	1.23045	2.16166	2.98902	3.73918	4.36594	5.21006	6.063	6.51018	7.05338	7.15162	105.858	135.108	159.71	174.271	174.849	201.321	195.862	175.5	166.869	179.88	316.487	432.95	536.373	622.691	619.518	726.921	808.277	726.457	683.804	720.16	9.45294	16.3881	22.396	27.9641	32.2792	38.9466	45.6556	46.8688	51.1665	54.1056	2.19525	3.15151	4.00777	4.79133	4.89248	5.72343	6.52008	6.24245	5.91151
DB01509.1conf	1.23894	2.15163	3.01646	3.75059	4.65265	5.21055	6.20716	7.06289	7.58807	0	120.342	161.051	159.2	147.449	185.12	185.828	211.133	86.733	7.70996	0	329.84	456.142	531.858	515.499	667.926	626.394	672.462	640.169	235.866	0	9.81047	16.8941	22.8588	27.6418	35.0628	39.4499	48.9994	56.2144	50.9802	0	2.19316	3.15906	3.9718	4.05804	5.24752	5.015	5.20726	5.65532	3.37375
DB01509.2conf	1.23893	2.15159	3.01641	3.7477	4.61704	5.13502	6.09807	6.70851	6.9178	0	120.34	161.051	158.832	146.389	182.278	176.331	199.88	81.542	7.02893	0	329.839	456.14	531.498	513.678	661.719	614.162	646.189	601.772	215.031	0	9.81041	16.8939	22.8572	27.6065	34.7668	38.7956	47.6441	53.3948	46.477	0	2.19316	3.15904	3.9708	4.04855	5.20709	4.94721	5.0754	5.31703	3.07574
DB01509.3conf	1.23894	2.15161	3.01729	3.76874	4.84373	5.60675	6.77109	7.72407	8.41276	0	120.345	161.051	161.108	152.457	195.894	197.873	230.947	97.0207	8.5479	0	329.839	456.139	536.005	531.528	712.117	681.823	743.369	715.888	261.5	0	9.81062	16.8942	22.8674	27.7955	36.4476	42.2584	53.2586	61.6461	56.5208	0	2.19312	3.15902	3.99273	4.16346	5.58994	5.47541	5.75421	6.29819	3.74042
DB01516.1conf	1.22048	2.10927	3.01253	3.69433	4.44359	5.20362	5.86685	6.48321	6.22341	7.34037	110.621	141.461	203.333	209.346	212.478	176.318	128.856	88.5277	25.9756	7.45829	300.669	408.806	590.011	608.029	721.866	670.015	556.471	546.362	322.874	228.166	9.68261	16.5691	23.5216	28.0961	35.3659	39.871	43.8598	47.6124	42.9956	49.316	2.01042	2.82263	4.18619	4.42758	5.30499	5.39254	4.81006	5.1205	3.73282
DB01516.2conf	1.22045	2.10923	3.01485	3.7205	4.59487	5.45425	6.12645	6.91067	7.50651	8.94074	110.614	141.458	205.986	212.397	218.362	189.433	146.546	104.465	31.2247	9.08436	300.667	408.805	594.584	620.364	746.687	703.314	600.484	624.752	389.4	277.912	9.68223	16.5686	23.5446	28.2896	36.328	41.6361	46.2126	51.2903	51.837	60.068	2.01045	2.82265	4.20783	4.52065	5.52235	5.65926	5.08083	5.72845	4.50488
DB01516.3conf	1.22044	2.10916	3.01456	3.71924	4.59734	5.47484	6.14959	6.87331	7.36897	8.92209	110.615	141.454	205.94	213.348	219.589	189.767	145.483	103.565	31.0578	9.06542	300.655	408.783	594.292	620.779	748.673	704.94	598.596	617.436	384.621	277.332	9.68228	16.5682	23.5427	28.2993	36.4196	41.8199	46.3592	50.9941	50.9196	59.9428	2.01032	2.82248	4.20584	4.51682	5.52581	5.67334	5.07767	5.66517	4.4386
DB01527.1conf	1.2383	2.16695	3.04372	3.61143	4.64052	5.13217	6.09685	6.83164	0	0	121.084	174.428	180.406	128.41	300.554	119.547	33.6485	6.94139	0	0	338.057	480.167	546.446	416.634	809.614	597.404	386.774	212.353	0	0	9.41746	16.0661	22.839	25.8449	34.7025	38.2106	42.1981	45.8982	0	0	2.4357	3.60428	4.45525	3.69453	6.57124	5.65117	4.25206	3.03744	0
DB01527.2conf	1.23831	2.16696	3.04374	3.61029	4.63339	5.13483	6.06672	6.80418	0	0	121.092	174.435	180.309	131.439	326.905	125.011	33.5042	6.91349	0	0	338.062	480.165	546.307	418.504	829.103	612.006	385.121	211.499	0	0	9.41758	16.0663	22.8388	25.8382	34.7962	38.6005	41.988	45.7137	0	0	2.43574	3.60429	4.45465	3.70714	6.71198	5.814	4.23346	3.02523	0
DB01527.3conf	1.23825	2.16682	3.04345	3.61128	4.64544	5.14744	6.08862	6.82263	0	0	121.077	174.427	180.436	130.561	317.951	123.292	33.6201	6.93223	0	0	338.033	480.138	546.242	417.747	822.029	606.862	386.067	212.073	0	0	9.41703	16.0652	22.8375	25.8508	34.8531	38.5704	42.1498	45.8376	0	0	2.43555	3.60408	4.45364	3.70077	6.65892	5.7561	4.24369	3.03343	0
DB01528.1conf	1.21833	2.11136	3.01787	3.72099	4.61213	5.22831	6.10126	6.80621	8.20814	0	104.625	134.682	182.266	169.883	195.47	161.286	125.684	57.2957	8.34	0	303.209	413.58	583.992	583.49	700.282	621.825	596.557	554.395	255.14	0	9.48149	16.169	22.9828	27.874	34.9048	38.8614	45.8279	48.4824	55.1461	0	2.08013	2.94359	4.25816	4.45568	5.5085	5.15775	5.13839	5.63089	3.64945
DB01528.2conf	1.21833	2.11138	3.01779	3.72043	4.61017	5.22699	6.10597	6.82188	8.21498	0	104.623	134.678	182.244	169.776	195.348	161.432	125.847	57.3585	8.34695	0	303.21	413.577	583.95	583.323	700.082	622.114	597.402	555.17	255.352	0	9.4814	16.169	22.9819	27.8693	34.8861	38.8505	45.8655	48.5911	55.192	0	2.08015	2.9436	4.25793	4.45483	5.50721	5.15928	5.14532	5.63993	3.65249
DB01528.3conf	1.21826	2.11125	3.01753	3.71928	4.60946	5.2231	6.047	6.60764	7.97561	0	104.613	134.669	182.255	169.688	194.314	160.718	123.631	55.854	8.10373	0	303.183	413.552	583.667	582.713	698.115	617.567	586.904	539.292	247.912	0	9.48086	16.168	22.9804	27.865	34.8752	38.7862	45.4708	47.0931	53.5838	0	2.07998	2.94342	4.25582	4.45028	5.49816	5.13056	5.05542	5.47275	3.54606
DB01537.1conf	1.24591	2.14206	3.03494	3.84484	4.56824	5.36634	6.16602	6.27133	6.59338	0	171.535	244.19	403.556	451.011	378.004	301.173	319.831	99.6429	6.69929	0	335.922	464.477	657.863	752.816	741.028	675.3	612.416	487.376	204.947	0	9.91202	16.8304	23.65	29.8898	35.2603	41.1283	47.853	45.1353	44.2974	0	2.34504	3.38912	4.89894	5.77204	6.15618	6.07323	5.56276	5.55859	2.9315
DB01537.2conf	1.24592	2.1421	3.03306	3.83473	4.5402	5.28031	5.71318	6.1613	7.70016	0	171.537	244.209	402.688	457.067	362.304	294.477	312.398	99.3571	7.82386	0	335.921	464.48	656.467	752.622	727.784	646.193	596.296	505.717	239.35	0	9.91224	16.8307	23.6349	29.7997	34.8406	40.1068	44.8624	44.6308	51.7333	0	2.34501	3.38919	4.89211	5.80087	6.13272	5.85059	5.30713	5.61956	3.42359
DB01537.3conf	1.24591	2.14209	3.03529	3.85457	4.62697	5.41947	6.06849	6.72532	7.73404	0	171.54	244.192	404.536	455.654	377.185	306.779	343.94	110.869	7.85828	0	335.923	464.479	659.115	758.11	744.534	677.824	637.325	540.793	240.403	0	9.91203	16.8306	23.6558	29.9831	35.5384	41.5258	47.5929	48.6403	51.9609	0	2.34506	3.38918	4.90377	5.82793	6.22676	6.06969	5.66395	6.10004	3.43866
DB01550.1conf	1.22268	2.16085	2.9443	3.65827	4.48097	5.29563	6.16914	7.16387	8.29814	9.34641	103.364	122.985	113.302	121.693	159.942	163.382	181.882	242.68	305.665	320.371	324.218	428.923	448.8	490.887	642.74	677.659	797.236	932.428	1055.38	1033.12	9.21368	15.9491	21.5302	26.1897	32.347	37.9768	44.6651	50.9818	60.857	71.2936	2.29232	3.24276	3.60637	4.08634	5.26951	5.69805	6.69582	7.72983	8.51125
DB01550.2conf	1.22274	2.161	2.94398	3.6539	4.45379	5.28425	6.12059	7.03444	8.06841	9.07205	103.375	122.996	112.908	120.903	158.746	161.07	177.544	235.563	296.462	310.84	324.241	428.96	448.253	489.067	639.417	671.836	783.309	908.033	1024.33	1002.65	9.21423	15.9502	21.5266	26.148	32.1413	37.8768	44.2772	50.0306	59.1593	69.1985	2.29247	3.24302	3.60412	4.07408	5.2453	5.66218	6.59888	7.54362	8.26504
DB01550.3conf	1.22273	2.16101	2.94492	3.66889	4.55195	5.12628	5.51891	5.85005	6.43085	7.51074	103.373	122.993	114.028	120.322	150.098	143.277	150.116	202.492	263.242	281.774	324.235	428.954	451.513	494.506	627.413	618.819	671.522	751.684	867.428	882.264	9.21416	15.9502	21.5331	26.2498	32.719	36.5926	39.8544	41.6466	47.6745	57.9839	2.29242	3.24298	3.62237	4.12975	5.21978	5.30402	5.72044	6.19687	6.82753
DB01556.1conf	1.23792	2.16629	3.04419	3.60083	4.62126	5.14014	6.14503	7.45019	0	0	120.987	174.299	161.46	107.833	227.387	159.564	351.508	266.222	0	0	337.892	479.925	533.281	394.127	757.633	598.02	625.563	932.474	0	0	9.41426	16.0608	22.8234	25.4771	33.8318	37.3583	44.4123	67.1054	0	0	2.43454	3.60253	4.37435	3.50396	6.18294	5.4885	5.94284	10.8297	0
DB01556.2conf	1.23798	2.16634	3.04406	3.60085	4.62448	5.14492	6.15169	7.45873	0	0	121.003	174.311	161.534	107.971	227.764	159.789	352.383	266.527	0	0	337.918	479.945	533.153	393.886	757.097	597.871	625.356	933.543	0	0	9.41471	16.0613	22.8231	25.4823	33.8737	37.4071	44.4718	67.1823	0	0	2.43472	3.60269	4.37322	3.50134	6.17652	5.48612	5.93962	10.8421	0
DB01556.3conf	1.23795	2.16635	3.04436	3.60071	4.61727	5.13463	6.13921	7.44527	0	0	120.993	174.312	161.404	107.675	226.978	159.355	350.667	266.046	0	0	337.907	479.946	533.475	394.446	758.394	598.383	626.165	931.858	0	0	9.41446	16.0613	22.8241	25.4703	33.7803	37.3015	44.3568	67.061	0	0	2.43465	3.6027	4.37602	3.50735	6.19143	5.49286	5.9499	10.8225	0
DB01560.1conf	1.22192	2.16485	3.00132	3.77734	4.72094	5.34879	6.41281	7.2165	0	0	108.851	148.126	160.712	161.11	195.976	94.562	34.2941	7.33243	0	0	332.902	468.108	517.461	552.65	734.291	535.391	395.969	224.316	0	0	9.35236	16.195	22.6994	28.8511	35.565	38.4435	44.4105	48.4838	0	0	2.30734	3.3876	3.87308	4.20013	5.7778	4.93352	4.37623	3.20855	0
DB01560.2conf	1.22191	2.16482	3.00303	3.78174	4.68894	5.25892	6.27213	7.04073	0	0	108.852	148.126	160.914	161.172	195.085	93.6244	33.601	7.15383	0	0	332.902	468.104	517.315	546.785	716.379	519.269	384.881	218.852	0	0	9.35236	16.1948	22.7099	28.9507	35.4584	37.9244	43.5106	47.3029	0	0	2.30732	3.38757	3.86655	4.15134	5.62402	4.7786	4.25054	3.1304	0
DB01560.3conf	1.22201	2.16511	3.00357	3.78319	4.69792	5.27654	6.2847	7.04893	0	0	108.863	148.147	160.942	161.36	195.383	93.7597	33.6454	7.16217	0	0	332.945	468.175	517.436	547.331	717.916	520.425	385.506	219.107	0	0	9.35298	16.197	22.7138	28.9609	35.5242	38.0456	43.5963	47.358	0	0	2.30765	3.38809	3.86746	4.15503	5.63698	4.79097	4.25798	3.13405	0
DB01566.1conf	1.23506	2.14297	2.96211	3.71597	4.59777	5.53056	6.74743	7.68048	8.63109	9.92432	114.222	145.546	144.978	149.102	165.779	191.08	260.965	218.129	182.075	96.3182	319.71	427.903	495.261	543.376	643.795	700.082	903.479	893.638	790.578	798.383	9.66257	16.662	22.2131	27.2451	33.8439	40.6428	51.2138	59.0294	65.0073	75.4039	2.16237	3.03007	3.74468	4.29652	5.20071	5.69299	7.09779	7.24085	6.72838
DB01566.2conf	1.23497	2.1428	2.96119	3.70971	4.54795	5.48979	6.80092	7.8214	8.90589	10.0479	114.206	145.536	144.49	148.3	166.665	195.93	267.501	221.342	181.112	94.8888	319.68	427.871	494.406	540.719	642.15	706.288	921.4	912.734	800.301	794.89	9.6618	16.6607	22.2056	27.1888	33.4962	40.4547	51.9163	60.2169	66.8749	76.0244	2.16222	3.02983	3.74047	4.2774	5.17066	5.69912	7.1859	7.395	6.86867
DB01566.3conf	1.23502	2.14284	2.96146	3.71381	4.58269	5.54222	6.78511	7.73918	8.75451	9.74025	114.213	145.535	144.764	148.906	166.29	193.309	263.241	215.619	176.428	92.2381	319.697	427.877	495.144	543.476	645.73	705.39	913.073	898.381	780.485	768.679	9.66213	16.6609	22.2076	27.2192	33.7292	40.7504	51.662	59.5091	65.5912	73.8386	2.16232	3.0299	3.74454	4.29745	5.21121	5.71875	7.14762	7.3046	6.72238
DB01576.1conf	1.20979	2.14063	2.96422	3.66224	4.64471	5.25257	6.30882	7.118	0	0	95.6343	118.296	103.71	98.2621	149.331	88.0716	33.7863	7.23235	0	0	314.209	424.875	447.899	427.485	644.09	508.106	390.005	221.254	0	0	9.08769	15.6197	21.4854	25.7663	33.5241	37.2294	43.6898	47.8221	0	0	2.24541	3.2373	3.6786	3.7004	5.40887	4.76632	4.30925	3.16476	0
DB01576.2conf	1.20982	2.1407	2.96439	3.66196	4.63776	5.23825	6.28797	7.09239	0	0	95.6373	118.303	103.648	98.0703	148.898	87.7672	33.6623	7.20633	0	0	314.22	424.896	447.85	427.133	642.835	506.685	388.678	220.458	0	0	9.08788	15.6202	21.4864	25.7618	33.4681	37.1244	43.5435	47.65	0	0	2.2455	3.23745	3.67857	3.69856	5.39972	4.75357	4.29491	3.15337	0
DB01576.3conf	1.20981	2.14065	2.96425	3.66384	4.66194	5.28135	6.36059	7.18623	0	0	95.637	118.3	103.901	98.7334	150.41	88.8687	34.1165	7.30167	0	0	314.219	424.888	448.117	428.423	647.034	511.468	393.428	223.375	0	0	9.08784	15.6199	21.4862	25.7839	33.6603	37.4457	44.0546	48.2805	0	0	2.24549	3.2374	3.67935	3.70576	5.4303	4.79503	4.34575	3.19509	0
DB01577.1conf	1.21033	2.13429	2.93247	3.65053	4.35615	4.93941	5.76599	6.83203	8.0742	0	94.972	113.106	103.928	96.8461	120.883	119.146	66.3197	28.5462	8.20391	0	306.94	410.259	441.287	443.825	520.615	591.97	485.651	375.314	250.976	0	9.08362	15.6822	21.1669	25.7821	30.9315	35.2757	40.2358	46.6783	54.2462	0	2.19955	3.13147	3.61402	3.85784	4.46903	5.21098	4.82032	4.34064	3.58989
DB01577.2conf	1.2103	2.13418	2.93169	3.6453	4.34846	5.4448	6.40869	7.49164	8.46565	0	94.9675	113.103	104.243	101.854	132.274	131.545	71.7978	30.178	8.60164	0	306.925	410.241	441.458	452.466	557.954	656.662	535.251	403.07	263.144	0	9.08339	15.6815	21.1613	25.759	31.0167	38.8752	44.6971	51.1445	56.8762	0	2.19945	3.13131	3.61355	3.89373	4.71138	5.78035	5.33415	4.6919	3.76394
DB01577.3conf	1.21029	2.13419	2.931	3.63458	4.22257	4.99975	5.69395	6.52453	7.32455	0	94.9684	113.102	102.998	97.4459	122.258	118.478	63.4848	26.2787	7.44221	0	306.931	410.242	438.375	438.137	517.28	587.922	471.049	351.01	227.674	0	9.08336	15.6815	21.1567	25.6735	30.1079	35.7373	39.7378	44.542	49.2097	0	2.19949	3.13133	3.59722	3.80134	4.40659	5.18956	4.69664	4.086	3.25659
DB01579.1conf	1.23634	2.16871	2.96632	3.72063	4.61161	5.49195	6.46277	7.59166	8.64861	0	109.612	139.168	144.595	136.964	144.762	145.864	86.5004	34.1468	8.78755	0	320.58	441.597	502.652	529.26	587.166	696.086	589.906	435.346	268.831	0	9.49558	16.6058	22.2103	27.4283	33.5769	39.3477	45.1636	51.9556	58.1054	0	2.21753	3.18155	3.83124	4.25114	4.8427	6.00261	5.72038	4.96961	3.84529
DB01579.2conf	1.23634	2.1687	2.96626	3.72057	4.61161	5.492	6.46285	7.59159	8.64799	0	109.614	139.17	144.596	136.965	144.764	145.866	86.4987	34.1452	8.78692	0	320.585	441.599	502.65	529.26	587.169	696.094	589.905	435.333	268.812	0	9.49566	16.6057	22.21	27.4279	33.577	39.348	45.1642	51.9551	58.1012	0	2.21755	3.18155	3.83121	4.25112	4.84271	6.00267	5.72041	4.96949	3.84501
DB01579.3conf	1.23631	2.16861	2.96626	3.72074	4.61171	5.49266	6.46277	7.59146	8.64843	0	109.608	139.173	144.605	136.975	144.767	145.864	86.4985	34.1461	8.78736	0	320.571	441.597	502.665	529.284	587.201	696.112	589.899	435.337	268.826	0	9.49538	16.6051	22.2102	27.4294	33.5778	39.3524	45.1636	51.9543	58.1042	0	2.21747	3.18149	3.83128	4.25125	4.84297	6.00297	5.72034	4.96949	3.8452
DB01616.1conf	1.22561	2.16705	2.93608	3.67412	4.33993	5.05563	5.72694	6.24319	6.81985	7.28019	100.902	119.7	110.656	114.637	129.104	158.153	202.659	200.112	160.929	171.732	327.142	438.282	455.955	507.33	562.538	654.596	834.445	913.853	823.039	828.625	9.12354	15.9065	21.117	26.1796	30.747	35.9935	40.9614	44.4464	47.8941	50.813	2.33738	3.33599	3.69876	4.2666	4.78749	5.49013	6.83649	7.65994	7.28335
DB01616.2conf	1.22555	2.1669	2.93577	3.67299	4.34167	5.08494	5.67977	6.21078	6.70118	7.08016	100.894	119.69	110.26	113.328	125.357	152.819	197.998	196.615	154.755	151.857	327.12	438.249	454.953	504.944	557.518	644.885	822.693	901.621	801.53	765.188	9.12311	15.9054	21.1149	26.1693	30.7225	36.0907	40.5377	44.1673	47.0543	49.3352	2.33724	3.33575	3.69338	4.25324	4.77016	5.44841	6.76175	7.57541	7.12021
DB01616.3conf	1.22558	2.16696	2.93652	3.6903	4.47998	5.30112	6.16277	6.79772	7.22752	7.44486	100.897	119.693	112.124	118.326	136.631	171.623	220.157	211.813	163.727	167.309	327.13	438.262	458.446	518.298	587.739	701.661	906.901	978.447	851.745	823.292	9.12328	15.9058	21.1234	26.3372	31.7632	37.7912	44.1111	48.3566	50.7066	51.9063	2.33731	3.33585	3.71007	4.33791	4.97888	5.84696	7.4208	8.24174	7.59057
DB01625.1conf	1.23248	2.18386	3.02422	3.69605	4.26665	5.16005	6.05792	6.58034	7.25248	8.17535	105.276	147.398	169.103	166.267	164.323	213.16	263.872	174.917	93.7695	40.4761	326.941	476.706	594.579	618.04	608.254	761.576	1011.39	871.2	642.296	496.755	9.29099	16.2793	22.4449	26.9424	30.9761	37.5756	44.7809	47.8446	50.3561	56.0836	2.30596	3.47373	4.46428	4.85658	4.88314	5.98848	7.94059	7.44167	6.28707
DB01625.2conf	1.2324	2.18369	3.02423	3.69607	4.25788	5.11191	5.99124	6.47176	7.15204	8.15699	105.263	147.383	169.036	165.557	162.836	210.081	259.689	172.746	93.1666	40.499	326.909	476.66	594.537	616.707	604.15	752.775	996.625	859.194	636.856	496.498	9.29031	16.278	22.4449	26.9407	30.9047	37.2143	44.2717	47.0787	49.6725	55.9617	2.30576	3.47341	4.46428	4.85018	4.85592	5.92644	7.83018	7.33248	6.22556
DB01625.3conf	1.2324	2.18366	3.02407	3.69695	4.26463	5.13727	6.01241	6.42724	6.87086	7.58586	105.263	147.382	169.25	167.305	164.518	213.688	264.315	166.747	86.5985	37.1939	326.913	476.656	594.832	617.96	606.352	758.195	998.203	837.975	600.16	458.193	9.29033	16.2777	22.4444	26.9629	31.0429	37.4361	44.6203	47.0897	47.6797	52.0265	2.30579	3.47337	4.46535	4.85115	4.86193	5.95062	7.80578	7.14889	5.89941
DB01626.1conf	1.21458	2.16468	2.97406	3.68622	4.53878	5.11878	6.06571	6.89467	8.07922	8.91208	104.809	130.092	122.896	118.951	165.078	143.687	146.335	120.033	53.372	9.05524	321.853	451.325	489.413	486.464	699.493	656.888	726.772	677.536	591.77	277.021	9.17324	16.1762	21.4733	26.3285	32.7212	36.1165	42.528	47.9376	55.9054	59.8755	2.26687	3.34931	3.94519	4.04802	5.72745	5.61072	6.40201	6.3205	6.31604
DB01626.2conf	1.2146	2.16471	2.97471	3.69674	4.64302	5.28567	6.18924	6.79625	7.29092	7.94114	104.811	130.096	124.544	122.304	167.793	140.767	135.585	108.195	47.8628	8.0687	321.862	451.339	492.972	497.256	716.838	659.299	703.435	627.129	531.755	246.84	9.17336	16.1764	21.4781	26.4205	33.4787	37.2558	43.312	47.1133	50.4398	53.3523	2.26694	3.34939	3.96327	4.11968	5.88029	5.68639	6.3029	5.94564	5.68158
DB01626.3conf	1.2146	2.16475	2.97392	3.68262	4.48008	4.99919	5.93999	7.08726	8.75274	9.54406	104.813	130.098	122.615	118.592	165.298	146.634	153.52	128.316	57.2817	9.69737	321.861	451.344	488.846	484.509	694.536	656.093	743.628	717.135	637.032	296.665	9.17344	16.1768	21.4719	26.2965	32.3039	35.2961	41.73	49.35	60.5465	64.1214	2.26692	3.34943	3.9424	4.03266	5.67027	5.55757	6.47247	6.64331	6.81002
DB01644.1conf	1.26355	2.26856	3.09714	3.97482	4.91679	5.82433	6.81188	7.70903	8.60093	9.51761	141.748	223.666	237.434	276.922	321.628	396.079	443.923	380.363	431.96	100.184	386.583	606.609	687.12	823.873	985.473	1099.04	1072.25	944.966	802.821	600.909	10.0851	17.8749	24.4872	31.141	37.9959	45.5494	55.7206	65.2325	72.9419	80.4322	2.5146	4.04302	4.69127	5.80604	6.98059	7.60876	7.15604	6.28378	5.69589
DB01644.2conf	1.2636	2.26861	3.09698	3.96983	4.88284	5.80316	6.74879	7.54757	8.31057	9.21238	141.757	223.673	237.299	276.778	321.291	394.834	441.307	377.401	427.192	95.2624	386.595	606.625	686.978	822.915	983.827	1095.49	1063.17	928.601	783.152	575.88	10.0857	17.8754	24.4851	31.095	37.7616	45.3833	55.2302	63.9959	70.8638	77.5415	2.51465	4.04312	4.69084	5.79829	6.96243	7.58287	7.0839	6.14025	5.49876
DB01644.3conf	1.26355	2.26852	3.09642	3.96239	4.8464	5.77443	6.7161	7.53481	8.30636	9.23916	141.751	223.667	236.778	275.335	319.207	392.687	439.526	376.91	427.717	95.692	386.577	606.607	686.021	819.322	977.982	1089.79	1059.17	927.18	783.732	578.068	10.0853	17.8746	24.4795	31.026	37.4713	45.151	54.9662	63.8705	70.85	77.7947	2.51453	4.04299	4.68626	5.77647	6.92237	7.54461	7.05646	6.13235	5.50012
DB01645.1conf	1.26907	2.30507	3.1742	4.07958	5.03186	6.147	7.16027	8.05136	9.25163	10.2122	154.047	262.915	308.04	372.355	377.141	485.944	532.355	445.765	551.586	402.301	407.371	686.994	794.689	883.951	1026.01	1308.74	1444.93	1326.71	1331.34	1209.22	10.2711	18.5119	25.8493	33.7158	41.2641	49.9135	57.5963	62.9477	74.2936	87.102	2.5983	4.41649	5.12671	5.76524	6.7668	8.75676	9.96651	9.49058	9.17606
DB01645.2conf	1.26911	2.30513	3.17601	4.08626	5.00122	6.1144	7.06118	7.88632	9.04163	10.0523	154.053	262.922	308.204	372.662	376.867	485.641	531.669	444.515	550.523	399.793	407.381	687.006	795.221	883.779	1022.96	1303.78	1436.05	1313.51	1318.13	1195.65	10.2715	18.5123	25.8627	33.7623	41.0036	49.6837	56.9148	61.7899	72.8518	85.6211	2.59834	4.41656	5.13046	5.76229	6.74065	8.70798	9.87352	9.35387	9.0289
DB01645.3conf	1.26905	2.30502	3.17576	4.08555	5	6.11378	7.06062	7.88563	9.04973	10.0866	154.044	262.904	308.175	372.608	376.835	485.601	531.643	444.603	550.608	400.282	407.358	686.963	795.142	883.647	1022.84	1303.67	1435.97	1313.96	1319.07	1198.82	10.271	18.5114	25.8607	33.7565	40.9936	49.6784	56.9098	61.7988	72.9092	85.9192	2.59819	4.41631	5.12995	5.76141	6.73977	8.7073	9.87293	9.35594	9.03816
DB01647.1conf	1.24495	2.1667	3.03643	3.84358	4.59388	5.46932	6.11545	6.81231	7.53213	8.71548	124.977	175.687	205.191	225.71	242.385	290.314	305.522	227.461	138.389	114.983	330.013	461.49	587.743	693.766	752.321	850.788	937.016	852.308	632.768	574.146	9.90209	17.3319	24.0487	29.9856	35.6119	42.7321	48.2978	51.4621	55.2926	65.3411	2.17169	3.10514	4.07852	4.96534	5.52559	6.19436	6.89042	6.92776	5.68844
DB01647.2conf	1.24497	2.1667	3.03629	3.84152	4.59339	5.46682	6.07882	6.71436	7.4948	8.77488	124.983	175.687	205.222	225.992	242.448	288.674	303.062	226.333	138.174	115.476	330.014	461.491	587.589	693.736	752.176	847.269	928.295	845.52	631.823	577.343	9.90242	17.332	24.0479	29.9847	35.6273	42.7028	48.0051	50.7538	55.0359	65.7193	2.17166	3.10515	4.07705	4.96174	5.5225	6.17488	6.8251	6.86114	5.6753
DB01647.3conf	1.24498	2.16679	3.03658	3.84223	4.58291	5.45381	6.11133	6.82216	7.43238	8.24798	124.982	175.692	205.257	225.037	241.741	285.706	293.457	213.998	121.05	91.0904	330.022	461.513	587.778	693.039	751.743	849.808	929.156	830.723	593.57	497.908	9.90239	17.3327	24.0517	29.9665	35.4847	42.6498	48.081	51.2224	54.1104	61.078	2.17174	3.10531	4.07827	4.96342	5.52097	6.1986	6.89345	6.8542	5.48256
DB01650.1conf	1.23282	2.25718	3.07357	3.90675	4.70096	5.46261	6.23821	6.81765	7.65985	0	134.357	216.531	210.163	217.003	288	437.084	264.911	60.7891	7.78289	0	370.75	588.08	623.499	682.8	782.831	898.44	746.386	444.958	238.097	0	9.83681	17.8659	24.1096	30.5853	36.4574	46.3374	54.1791	53.8114	51.4624	0	2.42301	3.95881	4.35164	4.91547	5.45412	5.63625	4.91882	4.02349	3.40567
DB01650.2conf	1.23277	2.25708	3.07397	3.9107	4.71649	5.49196	6.26431	6.88596	7.69595	0	134.35	216.512	210.24	217.659	288.737	438.768	265.494	60.9383	7.81958	0	370.731	588.035	623.649	683.878	784.975	901.029	749.251	447.657	239.219	0	9.83643	17.8651	24.1127	30.6199	36.598	46.5671	54.4387	54.2742	51.705	0	2.42289	3.95853	4.35251	4.92088	5.46796	5.65586	4.93719	4.05832	3.42172
DB01650.3conf	1.23278	2.25709	3.07386	3.91143	4.72328	5.49608	6.27976	6.89638	7.74733	0	134.35	216.521	210.297	217.653	288.817	438.694	265.624	61.0742	7.87178	0	370.734	588.047	623.717	684.117	785.384	901.747	750.232	448.828	240.816	0	9.83647	17.8653	24.112	30.6274	36.6411	46.5973	54.5278	54.3521	52.0501	0	2.42292	3.95859	4.35272	4.92301	5.47258	5.66225	4.9495	4.06923	3.44456
DB01662.1conf	1.23337	2.21045	3.02723	3.74989	4.44121	5.27424	5.89246	6.72349	7.00575	0	120.129	175.997	179.876	157.706	220.295	263.868	129.302	36.8286	7.11829	0	347.407	511.974	554.535	555.348	684.912	718.722	516.309	341.087	217.765	0	9.66022	16.9987	23.3361	29.4579	33.4138	41.8461	45.7052	49.55	47.0678	0	2.33508	3.58371	3.99919	4.14749	5.09969	5.28047	4.27053	3.57205	3.11484
DB01662.2conf	1.23324	2.21025	3.02707	3.74894	4.42727	5.23416	5.83611	6.614	6.77478	0	120.105	175.976	179.659	156.211	216.233	255.495	124.75	35.5437	6.88361	0	347.366	511.93	554.118	553.058	677.923	707.245	505.717	332.624	210.586	0	9.65895	16.997	23.3345	29.4452	33.2523	41.4397	45.12	48.6393	45.5161	0	2.33488	3.58344	3.99723	4.13767	5.06828	5.22726	4.21466	3.502	3.01216
DB01662.3conf	1.23335	2.21044	3.026	3.74312	4.42307	4.96809	5.46642	6.41798	7.86708	0	120.124	175.988	178.235	154.657	209.571	241.05	133.67	39.6344	7.99345	0	347.4	511.959	550.847	544.217	652.421	669.364	493.407	346.909	244.538	0	9.65997	16.9985	23.3264	29.4174	33.2703	39.3535	42.827	47.8964	52.8547	0	2.33505	3.58364	3.98012	4.07228	4.88343	4.89363	3.95884	3.51755	3.4978
DB01672.1conf	1.23845	2.27753	3.10614	3.90646	4.61328	5.18981	4.93351	0	0	0	148.403	264.883	302.122	306.092	254.176	51.9025	5.01277	0	0	0	373.994	632.892	688.259	660.115	538.019	340.045	153.352	0	0	0	10.3613	18.8798	26.1037	34.0934	40.2253	42.6062	33.1456	0	0	0	2.32233	3.98255	4.284	4.06589	3.5364	2.8666	2.1935	0	0
DB01672.2conf	1.23847	2.27763	3.10534	3.90103	4.59732	5.14497	4.82266	0	0	0	148.404	264.881	301.961	305.247	253.504	51.5552	4.90013	0	0	0	374.006	632.926	688.024	659.161	536.179	337.649	149.906	0	0	0	10.3614	18.8801	26.0953	34.0339	40.0521	42.2495	32.4009	0	0	0	2.32244	3.98288	4.28305	4.06157	3.52679	2.84505	2.14422	0	0
DB01672.3conf	1.2385	2.27764	3.10706	3.90958	4.56429	5.10108	5.01029	0	0	0	148.41	264.885	302.249	306.782	252.595	52.0166	5.09077	0	0	0	374.009	632.913	688.49	659.309	530.856	337.968	155.738	0	0	0	10.3617	18.8805	26.1119	34.2277	39.5859	42.0475	33.6614	0	0	0	2.32242	3.98274	4.28522	4.04395	3.50493	2.82827	2.22764	0	0
DB01688.1conf	1.21857	2.18829	3.07441	3.86961	4.9558	6.10372	6.59524	0	0	0	111.756	161.614	154.131	82.1106	90.9368	92.2395	6.70119	0	0	0	344.195	510.251	549.962	411.044	361.8	551.019	205.005	0	0	0	9.31984	16.3782	23.2069	28.329	35.0463	54.1823	44.3099	0	0	0	2.37478	3.64626	4.18505	3.63307	3.38418	4.15605	2.93233	0	0
DB01688.2conf	1.21863	2.18835	3.07442	3.86948	4.95569	6.10347	6.59521	0	0	0	111.765	161.623	154.14	82.1107	90.9308	92.2355	6.70116	0	0	0	344.212	510.265	549.966	411.035	361.779	550.998	205.004	0	0	0	9.3204	16.3788	23.2072	28.3283	35.0454	54.18	44.3097	0	0	0	2.37487	3.64631	4.185	3.63295	3.38402	4.1559	2.93232	0	0
DB01688.3conf	1.21849	2.18813	3.07412	3.86918	4.9553	6.10279	6.59446	0	0	0	111.742	161.599	154.115	82.1001	90.9221	92.2252	6.7004	0	0	0	344.168	510.206	549.904	410.997	361.758	550.935	204.981	0	0	0	9.31917	16.3771	23.2047	28.3259	35.0427	54.1739	44.3047	0	0	0	2.37463	3.64595	4.18461	3.63266	3.38383	4.15542	2.93198	0	0
DB01702.1conf	1.23653	2.24901	3.07698	3.82157	4.73624	5.27068	5.90906	6.01933	5.94719	0	138.488	228.236	229.59	218.775	266.348	393.059	387.559	80.8117	6.04273	0	362.806	577.387	618.73	607.373	665.267	707.484	610.173	438.858	184.861	0	10.1463	18.1628	25.3346	30.4775	38.9959	47.0847	53.6367	54.0477	39.956	0	2.30853	3.76655	4.1497	4.22208	4.38544	4.18188	3.78168	3.12192	2.6442
DB01702.2conf	1.23653	2.24904	3.07723	3.81779	4.68305	5.25889	5.93956	6.15655	5.67717	0	138.486	228.248	229.475	217.986	266.769	398.49	388.236	81.2407	5.76837	0	362.808	577.409	618.574	605.001	663.448	709.818	614.99	444.099	176.468	0	10.1462	18.1631	25.3359	30.3576	38.6307	47.0905	54.0697	55.0224	38.1419	0	2.30855	3.76667	4.14917	4.21439	4.35775	4.17719	3.80118	3.18466	2.52414
DB01702.3conf	1.2365	2.24899	3.07782	3.83884	4.87476	5.67415	6.51929	7.46701	8.11995	0	138.481	228.235	230.442	221.172	269.708	394.252	402.442	93.2138	8.25039	0	362.8	577.388	619.841	613.602	682.877	740.401	665.926	520.7	252.399	0	10.1459	18.1626	25.3453	30.6417	40.0461	49.9215	58.6539	65.7652	54.5536	0	2.30852	3.76656	4.15389	4.26191	4.53757	4.515	4.23518	3.8308	3.61024
DB01704.1conf	1.23431	2.26683	3.08764	3.9038	4.91503	5.88058	6.7734	7.57606	8.78932	8.66534	140.527	238.967	237.465	255.451	308.337	475.859	340.065	576.064	141.745	8.80454	370.684	608.069	652.956	696.485	812.097	960.929	869.722	794.504	720.844	269.351	10.091	18.3387	25.0033	31.4027	39.3043	50.3363	60.0547	65.9006	83.2451	58.2178	2.36318	3.95699	4.37022	4.82444	5.49428	5.93026	5.41036	5.08562	4.70025
DB01704.2conf	1.2343	2.26688	3.08644	3.87318	4.68053	5.67752	6.27816	6.73711	8.49164	8.15239	140.525	238.966	236.213	253.707	305.798	468.033	330.89	569.938	136.945	8.28335	370.687	608.085	651.279	687.335	796.765	935.311	823.005	756.108	696.43	253.407	10.0908	18.3388	24.9876	31.1139	37.7439	48.7699	55.6153	60.1144	80.4257	54.7715	2.36323	3.95712	4.36375	4.75421	5.3287	5.72014	5.07038	4.63439	4.54106
DB01704.3conf	1.23429	2.26688	3.08691	3.87606	4.68768	5.67401	6.28353	6.77957	8.49736	8.12261	140.521	238.974	236.27	253.47	305.538	467.841	331.164	570.074	137.037	8.25309	370.691	608.096	651.435	687.465	796.551	935.169	824.077	757.656	696.899	252.481	10.0906	18.3389	24.9913	31.1359	37.7776	48.7464	55.6891	60.4024	80.4799	54.5715	2.36328	3.95717	4.36476	4.75715	5.33106	5.71837	5.07552	4.65473	4.54411
DB01711.1conf	1.31824	2.30313	3.16381	4.04671	4.91897	5.65728	6.0963	0	0	0	204.127	352.692	574.739	717.033	640.422	398.848	116.746	0	0	0	422.889	662.471	798.291	811.725	704.884	578.84	452.245	0	0	0	11.6641	21.0204	31.9476	44.3499	54.1435	60.4473	63.2064	0	0	0	2.40868	3.57747	3.79657	3.52984	3.17852	2.77887	2.26419	0	0
DB01711.2conf	1.3184	2.30334	3.16415	4.04736	4.92014	5.65765	6.0947	0	0	0	204.162	352.714	574.796	717.224	640.528	398.842	116.716	0	0	0	422.931	662.514	798.371	811.878	705.018	578.859	452.126	0	0	0	11.6658	21.0223	31.951	44.3585	54.1563	60.4513	63.1899	0	0	0	2.40883	3.57771	3.79692	3.53038	3.17911	2.77895	2.26359	0	0
DB01711.3conf	1.31825	2.30315	3.16377	4.047	4.92002	5.65767	6.09534	0	0	0	204.13	352.676	574.717	717.148	640.493	398.815	116.728	0	0	0	422.882	662.441	798.274	811.805	704.99	578.856	452.174	0	0	0	11.6642	21.0206	31.9469	44.3541	54.1546	60.4505	63.1965	0	0	0	2.4086	3.57732	3.7965	3.53012	3.17906	2.77907	2.26383	0	0
DB01726.1conf	1.21181	2.22216	3.0703	3.90868	4.63685	5.76549	0	0	0	0	119.973	186.701	189.488	101.039	26.4859	5.85811	0	0	0	0	342.105	538.294	539.124	420.334	268.965	179.213	0	0	0	0	9.58128	17.0626	23.9344	30.3735	33.1612	38.7353	0	0	0	0	2.28657	3.73519	3.90098	3.46641	2.88335	2.56341	0	0	0
DB01726.2conf	1.2118	2.22214	3.07018	3.90856	4.63679	5.7652	0	0	0	0	119.971	186.687	189.48	101.034	26.4846	5.85781	0	0	0	0	342.102	538.275	539.104	420.32	268.955	179.204	0	0	0	0	9.58114	17.0623	23.9334	30.3725	33.1607	38.7333	0	0	0	0	2.28656	3.73513	3.90084	3.46631	2.88327	2.56328	0	0	0
DB01726.3conf	1.2119	2.22235	3.07056	3.90908	4.6374	5.76568	0	0	0	0	119.989	186.719	189.516	101.052	26.4879	5.8583	0	0	0	0	342.142	538.346	539.182	420.381	268.988	179.219	0	0	0	0	9.58206	17.0641	23.9366	30.3769	33.1651	38.7365	0	0	0	0	2.28678	3.73554	3.90133	3.46676	2.88362	2.56349	0	0	0
DB01750.1conf	1.25161	2.25793	3.10307	3.97475	4.8043	5.5598	6.0377	5.98677	5.82597	0	131.208	199.603	201.421	235.283	249.795	247.146	191.863	53.1137	5.91955	0	389.147	604.427	684.897	791.318	799.909	698.472	595.272	382.639	181.093	0	9.60935	17.1973	23.4727	29.411	36.2962	42.986	49.5371	47.4567	39.1415	0	2.62889	4.22502	4.97892	5.88732	5.96665	5.12188	4.30985	3.43785	2.5903
DB01750.2conf	1.25162	2.25792	3.10336	3.98405	4.88021	5.7876	6.71967	7.71865	8.50489	0	131.208	199.6	201.821	236.951	255.837	259.206	207.077	61.8679	8.64152	0	389.144	604.409	685.322	795.725	815.657	734.868	666.632	480.079	264.364	0	9.60938	17.1973	23.4773	29.5002	36.8802	44.7815	54.6938	59.6645	57.1398	0	2.62886	4.22489	4.98009	5.91508	6.07566	5.38856	4.92526	4.51056	3.78139
DB01750.3conf	1.2517	2.2581	3.10338	3.98211	4.86467	5.74907	6.68147	7.67979	8.6093	0	131.221	199.612	201.799	236.831	255.633	259.012	206.93	61.9879	8.7476	0	389.179	604.451	685.304	795.175	813.925	732.258	664.017	479.952	267.609	0	9.61006	17.1987	23.477	29.4839	36.7661	44.5163	54.4328	59.4134	57.8412	0	2.62908	4.2252	4.98011	5.91073	6.05928	5.35986	4.89605	4.50131	3.8278
DB01751.1conf	1.38497	2.40833	3.29201	4.12019	4.91982	5.48679	6.42646	7.41279	7.95616	8.76273	548.317	985.13	1509.71	4919.89	1682.8	3172.75	13578	2431.43	1564.14	2027.58	543.705	883.65	1071	1383.84	1507.83	1909.89	2496.03	2041.07	1798.9	1995.85	11.0371	19.1864	26.7533	32.5954	38.8139	44.422	50.4288	58.9087	62.929	72.0167	4.73377	8.04211	10.3014	17.1279	15.8558	19.0917	37.8172	19.4262	16.3148
DB01751.2conf	1.38493	2.40827	3.29215	4.12715	4.98114	5.61962	6.55057	7.47574	8.04179	8.97329	548.215	985.06	1510.03	4920.78	1684.72	3192.25	13589.2	2433.71	1567.52	2027.25	543.675	883.641	1071.43	1386.74	1516.06	1924.57	2515.93	2047.33	1810.58	2020.01	11.0368	19.186	26.7558	32.6666	39.2871	45.3854	51.3552	59.5096	63.5814	73.6044	4.73327	8.04175	10.3029	17.1447	15.9212	19.2313	38.1438	19.4627	16.408
DB01751.3conf	1.38489	2.4083	3.29206	4.12684	4.9838	5.63203	6.56431	7.46577	7.9799	8.80362	548.164	985.03	1509.93	4920.67	1684.66	3192.05	13613.1	2429.94	1555.9	1971.81	543.651	883.633	1071.24	1386.54	1516.39	1925.86	2518.49	2039.55	1789.7	1971.94	11.0365	19.1862	26.7552	32.6627	39.3002	45.4711	51.4572	59.4213	63.0236	72.0995	4.73297	8.04163	10.3017	17.1442	15.9258	19.2484	38.2157	19.4155	16.2867
DB01758.1conf	1.2659	2.23776	3.06645	3.76713	4.61794	5.54956	6.68663	7.66491	8.3793	9.43737	248.01	402.782	542.466	439.542	517.911	990.707	1588.56	531.594	72.992	9.58897	387.037	582.671	651.488	643.611	826.914	997.425	1074.68	886.579	477.777	293.349	10.1432	17.4746	24.132	29.4801	35.0718	44.8861	54.4097	68.7394	68.0418	63.4046	2.91838	4.63693	5.50041	5.79409	7.48944	8.73155	10.2918	7.51366	4.11024
DB01758.2conf	1.26596	2.2379	3.06663	3.76783	4.62353	5.54755	6.6839	7.65733	8.36085	9.42453	248.076	402.82	542.501	439.638	514.846	981.926	1563.45	531.754	72.8871	9.57593	387.082	582.703	651.573	643.883	826.259	994.115	1069.15	885.817	476.913	292.95	10.1435	17.4757	24.1334	29.4847	35.11	44.8672	54.3792	68.6913	67.9021	63.3184	2.9189	4.63729	5.50113	5.7963	7.48051	8.67907	10.2291	7.49459	4.10152
DB01758.3conf	1.26589	2.23773	3.06555	3.76744	4.60379	5.56585	6.69165	7.56567	8.12647	9.0881	248.032	402.787	542.419	441.817	522.178	1005.43	1711.36	519.403	69.7217	9.2341	387.048	582.673	650.973	645.254	823.848	1000.17	1088.46	873.822	459.762	282.492	10.143	17.4744	24.1261	29.4966	34.9404	44.8566	54.3411	67.8632	65.7942	61.0581	2.91855	4.63696	5.49673	5.85926	7.49742	8.87773	10.4138	7.46997	3.97984
DB01766.1conf	1.23956	2.21652	3.04795	3.83017	4.7726	5.76804	6.87338	7.87925	8.81042	9.76674	122.745	179.475	184.688	174.805	231.941	269.156	334.114	355.292	228.493	60.22	362.607	545.279	605.145	634.027	779.875	879.098	1017.57	1060.06	826.084	529.937	9.6016	16.8271	23.052	28.9366	35.2694	43.6044	52.0789	61.0117	68.3158	72.7885	2.45644	3.85429	4.47099	4.84327	5.96953	6.65813	7.6067	7.88251	6.66085
DB01766.2conf	1.23958	2.21657	3.04808	3.83008	4.76885	5.76266	6.83999	7.82407	8.76034	9.71802	122.746	179.483	184.675	174.484	230.726	266.657	330.218	350.688	225.194	59.5029	362.618	545.308	605.097	633.502	777.758	874.066	1008.86	1050.02	818.585	525.809	9.6017	16.8274	23.053	28.9349	35.2317	43.5333	51.7902	60.5383	67.8546	72.3524	2.45653	3.85448	4.4708	4.84101	5.95996	6.63265	7.55495	7.82278	6.618
DB01766.3conf	1.23956	2.21652	3.04797	3.83018	4.77036	5.76517	6.83536	7.80435	8.74439	9.70797	122.743	179.472	184.682	174.644	231.183	267.077	330.323	351.149	225.781	59.6231	362.606	545.279	605.119	633.789	778.509	874.58	1008.28	1049.31	818.64	525.9	9.60152	16.827	23.0522	28.936	35.2488	43.5678	51.7692	60.4051	67.7705	72.3099	2.45645	3.8543	4.47087	4.84238	5.96323	6.63316	7.5468	7.80957	6.60951
DB01776.1conf	1.21865	2.18849	3.0747	3.86952	5.03722	5.9098	0	0	0	0	111.768	161.639	154.15	111.236	48.4827	6.00473	0	0	0	0	344.231	510.31	550.009	436.541	395.181	183.699	0	0	0	0	9.3205	16.3799	23.2093	28.4002	38.5027	39.7047	0	0	0	0	2.37502	3.64662	4.18536	3.66474	3.70263	2.62757	0	0	0
DB01776.2conf	1.21855	2.18825	3.07428	3.869	5.03638	5.909	0	0	0	0	111.751	161.612	154.117	111.214	48.4741	6.00392	0	0	0	0	344.191	510.242	549.924	436.471	395.117	183.674	0	0	0	0	9.3196	16.378	23.2058	28.3962	38.4961	39.6994	0	0	0	0	2.37479	3.64619	4.1848	3.66421	3.70206	2.62722	0	0	0
DB01776.3conf	1.21853	2.1882	3.07423	3.86894	5.03635	5.9089	0	0	0	0	111.75	161.615	154.121	111.218	48.4745	6.00382	0	0	0	0	344.181	510.231	549.916	436.465	395.111	183.671	0	0	0	0	9.31957	16.3778	23.2058	28.3959	38.4962	39.6988	0	0	0	0	2.3747	3.64605	4.18468	3.66412	3.70196	2.62717	0	0	0
DB01827.1conf	1.28947	2.25324	3.19226	4.04251	4.7034	5.77121	6.80279	7.30752	7.35087	0	185.836	320.044	552.892	708.366	551.663	300.445	431.369	105.293	7.46896	0	391.786	615.726	864.98	939.841	770.656	717.207	1116.72	671.094	228.493	0	11.24	20.2138	31.4778	41.4454	47.4784	55.5259	57.6014	61.8155	49.3866	0	2.26793	3.40261	4.36465	4.60958	4.07659	4.37776	7.41263	5.47407	3.26829
DB01827.2conf	1.28941	2.25325	3.19187	4.04012	4.6979	5.77009	6.80453	7.31352	7.36558	0	185.817	320.038	552.838	708.118	551.524	300.432	431.527	105.369	7.4839	0	391.779	615.737	864.835	939.367	770.219	717.167	1117.11	671.705	228.95	0	11.2391	20.2136	31.4746	41.4251	47.4218	55.5128	57.6149	61.8601	49.4854	0	2.26799	3.40274	4.36369	4.60694	4.07445	4.3778	7.41541	5.47987	3.27483
DB01827.3conf	1.28938	2.25317	3.18876	4.02254	4.66923	5.75945	6.81058	7.45772	7.96876	0	185.813	320.02	552.284	704.837	550.324	300.232	431.542	106.861	8.09677	0	391.765	615.702	863.869	936.16	767.635	716.353	1120.02	688.388	247.699	0	11.2389	20.2129	31.4455	41.2291	47.1258	55.4035	57.611	62.735	53.5378	0	2.2679	3.40255	4.35868	4.59272	4.06117	4.37355	7.4498	5.66171	3.54301
DB01878.1conf	1.24828	2.26244	3.10083	4.04622	4.93009	5.58258	6.45901	7.42299	8.41826	9.24716	127.904	189.189	198.87	245.47	313.474	265.708	190.55	110.46	39.4514	9.39571	395.205	609.705	650.978	772.76	1031.87	1058.83	907.024	705.944	494.716	287.436	9.36184	16.9016	23.0417	30.7825	37.8155	41.0606	45.7241	51.679	57.6698	62.1267	2.71778	4.32371	4.76862	5.57646	7.41839	8.22871	7.73307	6.75305	5.60641
DB01878.2conf	1.24824	2.26242	3.10053	4.04489	4.92998	5.5843	6.45602	7.41806	8.41493	9.24781	127.898	189.188	198.815	245.411	313.388	265.58	190.472	110.443	39.4507	9.39637	395.198	609.707	650.855	772.545	1031.67	1058.43	906.553	705.673	494.632	287.457	9.36147	16.9015	23.0391	30.7717	37.814	41.0708	45.7025	51.6453	57.6475	62.1311	2.71776	4.32374	4.76791	5.57487	7.41735	8.22651	7.72894	6.74988	5.60509
DB01878.3conf	1.24825	2.26242	3.09901	4.03661	4.91094	5.55212	6.42025	7.3878	8.39819	9.24688	127.9	189.188	198.563	244.884	312.484	264.715	190.034	110.32	39.4302	9.39542	395.199	609.703	650.31	770.774	1027.94	1054.04	903.369	704.07	494.086	287.428	9.36161	16.9014	23.0257	30.7047	37.6747	40.8428	45.4538	51.4389	57.5349	62.1248	2.71775	4.3237	4.7648	5.56247	7.38802	8.18842	7.69757	6.73117	5.59744
DB01924.1conf	1.23371	2.24435	3.05746	3.92948	4.81651	5.64477	6.66417	7.63647	0	0	135.068	199.103	213.564	242.903	253.268	153.962	43.8296	7.75914	0	0	356.573	558.707	585.406	631.072	650.777	547.422	393.178	237.37	0	0	9.95113	17.7222	23.9022	31.4626	39.971	45.429	49.382	51.3054	0	0	2.34337	3.81467	4.11725	4.33301	4.37138	4.21777	3.98037	3.39527	0
DB01924.2conf	1.23374	2.24443	3.05721	3.92732	4.81262	5.64332	6.66468	7.63723	0	0	135.073	199.116	213.513	242.842	253.242	153.964	43.8334	7.75991	0	0	356.586	558.747	585.326	630.829	650.574	547.381	393.212	237.394	0	0	9.95134	17.7229	23.8998	31.4445	39.9429	45.4187	49.3858	51.3104	0	0	2.34345	3.81492	4.11689	4.33116	4.36923	4.21719	3.98071	3.39561	0
DB01924.3conf	1.2337	2.24432	3.05679	3.9253	4.8091	5.64206	6.66457	7.63739	0	0	135.066	199.106	213.452	242.774	253.215	153.959	43.8332	7.76008	0	0	356.571	558.712	585.205	630.589	650.385	547.331	393.209	237.399	0	0	9.951	17.722	23.8961	31.4277	39.917	45.4098	49.3849	51.3116	0	0	2.34336	3.81469	4.1162	4.32936	4.3673	4.2166	3.98068	3.39568	0
DB01947.1conf	1.29387	2.33346	3.14432	4.05293	4.80887	5.33115	5.86787	6.78765	0	0	257.968	317.579	300.955	444.658	508.444	346.343	52.7252	6.89669	0	0	399.111	600.267	677.199	836.236	913.154	696.012	381.574	210.986	0	0	10.6824	20.8489	25.9746	33.6977	41.0808	48.3902	46.4853	45.6026	0	0	2.80823	4.0804	4.9012	6.47242	6.65234	4.55487	3.42942	3.01788	0
DB01947.2conf	1.29386	2.33345	3.14454	4.05504	4.81281	5.33498	5.873	6.84234	0	0	257.971	317.587	300.971	444.221	498.803	327.32	51.6381	6.95226	0	0	399.108	600.279	677.246	836.141	908.652	685.679	378.422	212.686	0	0	10.6823	20.8489	25.9769	33.7126	41.0554	48.1045	46.3078	45.97	0	0	2.80821	4.08042	4.90113	6.47173	6.64436	4.55021	3.43	3.04219	0
DB01947.3conf	1.29388	2.33353	3.1438	4.05039	4.78978	5.21496	5.60049	6.82484	0	0	257.99	317.604	300.996	435.981	479.743	300.866	48.376	6.93447	0	0	399.121	600.286	677.195	831.206	891.575	657.704	359.767	212.141	0	0	10.6825	20.85	25.9715	33.6284	40.8084	46.5717	43.9374	45.8524	0	0	2.80835	4.08044	4.9009	6.44524	6.55337	4.43509	3.28944	3.03441	0
DB01949.1conf	1.20026	2.09344	2.98139	3.54406	4.16311	4.90035	5.71653	0	0	0	88.4356	118.706	136.144	89.2618	63.0664	35.0122	5.80836	0	0	0	268.123	367.006	462.365	345.297	343.308	378.843	177.691	0	0	0	9.26055	15.6842	22.5503	26.5474	31.2265	34.0037	38.4063	0	0	0	1.90543	2.7211	3.62549	2.91238	3.06843	3.99014	2.54164	0	0
DB01949.2conf	1.20026	2.09346	2.98129	3.5437	4.16544	4.9361	5.76091	0	0	0	88.4353	118.701	136.117	89.2756	63.3922	35.2957	5.85345	0	0	0	268.123	367.003	462.348	345.451	344.535	381.818	179.071	0	0	0	9.26053	15.6844	22.5491	26.5428	31.2384	34.2528	38.7045	0	0	0	1.90544	2.7211	3.62553	2.9138	3.078	4.02094	2.56138	0	0
DB01949.3conf	1.20027	2.0935	2.98199	3.5423	4.14922	4.89017	5.71315	0	0	0	88.4334	118.706	136.05	89.2568	63.0371	34.9843	5.80493	0	0	0	268.128	367.017	462.369	345.017	342.762	378.394	177.586	0	0	0	9.26051	15.6846	22.5529	26.5317	31.1369	33.9347	38.3836	0	0	0	1.90549	2.7212	3.62626	2.90982	3.0609	3.98456	2.54014	0	0
DB01957.1conf	1.27043	2.29221	3.13088	4.07684	5.11959	5.70895	0	0	0	0	174.353	291.505	291.547	384.555	88.7339	5.80066	0	0	0	0	407.831	644.599	629.661	579.963	436.008	177.456	0	0	0	0	10.1105	18.0602	25.1243	32.9983	41.1604	38.3554	0	0	0	0	2.80961	4.60634	4.85818	4.67722	4.67336	2.53827	0	0	0
DB01957.2conf	1.27047	2.29222	3.13096	4.077	5.13711	5.70909	0	0	0	0	174.385	291.512	291.55	384.599	93.338	5.8008	0	0	0	0	407.858	644.602	629.667	579.997	448.98	177.46	0	0	0	0	10.111	18.0603	25.1249	32.9997	41.5804	38.3563	0	0	0	0	2.80987	4.60636	4.85824	4.67747	4.81445	2.53834	0	0	0
DB01957.3conf	1.2705	2.29232	3.13107	4.0771	5.13734	5.70971	0	0	0	0	174.383	291.543	291.582	384.591	93.338	5.80144	0	0	0	0	407.867	644.646	629.712	580.012	448.993	177.479	0	0	0	0	10.1112	18.0611	25.126	33.0005	41.5819	38.3605	0	0	0	0	2.8099	4.60671	4.85861	4.67763	4.81457	2.53861	0	0	0
DB01962.1conf	1.2651	2.25073	3.03443	3.76792	4.58386	5.51878	6.62126	7.72438	8.39189	9.04419	206.507	252.312	225.402	257.644	324.228	309.153	417.598	776.519	1037.76	775.845	358.726	517.08	567.339	643.539	782.606	783.236	896.732	1263.27	1417.36	1121.05	10.4336	19.1596	24.5295	29.9777	36.5428	45.1312	52.8753	69.7797	73.1305	89.8935	2.48166	3.56345	4.1924	4.95846	5.74545	5.74141	7.19514	9.6784	10.6649
DB01962.2conf	1.2651	2.25074	3.03929	3.77665	4.62969	5.61148	6.7211	7.7722	8.5347	9.23171	206.511	252.308	225.679	258.391	325.171	310.02	418.196	776.576	1016.75	737.006	358.72	517.061	567.868	645.946	788.173	790.263	902.933	1265.03	1409.27	1111.43	10.4336	19.1598	24.5742	30.0505	36.8902	45.7764	53.5663	70.1515	74.0328	90.7496	2.48163	3.56335	4.19739	4.97913	5.79516	5.81391	7.25986	9.67732	10.7203
DB01962.3conf	1.26503	2.25064	3.03694	3.77469	4.58819	5.53034	6.61597	7.63003	8.14894	8.74392	206.499	252.307	225.229	256.494	320.639	304.612	410.642	753.025	990.728	725.859	358.698	517.05	567.008	642.285	778.408	777.249	886.919	1231.77	1360.71	1070.51	10.4331	19.159	24.5507	30.0153	36.5359	45.0851	52.6916	68.8922	70.7569	86.528	2.48149	3.56329	4.19384	4.96145	5.73767	5.73214	7.14939	9.43843	10.343
DB01980.1conf	1.26233	2.22446	3.04257	3.76094	4.57316	5.32379	6.33719	7.51428	8.81931	10.6251	239.25	371.602	410.152	310.543	410.453	543.331	1199.33	2655.16	4331.31	1359.16	374.651	553.899	609.201	602.548	727.349	842.243	1041.01	1344.99	1563.35	1926.12	10.0679	17.1552	23.474	29.1636	35.3513	41.2276	50.7251	60.02	67.6479	76.5066	2.85979	4.49914	5.33217	5.213	5.88049	7.49701	9.85169	15.198	17.8748
DB01980.2conf	1.26242	2.22466	3.04259	3.7565	4.54859	5.34915	6.33552	7.47482	8.73968	10.5466	239.259	371.554	410.154	310.25	410.034	542.161	1201.79	2644.47	4290.95	1349.11	374.684	553.932	609.043	601.614	726.299	841.55	1038.07	1340.74	1548.66	1911.88	10.0686	17.1567	23.4752	29.1373	35.1709	41.3835	50.6591	59.6886	67.0346	75.9413	2.85998	4.49917	5.33043	5.20464	5.87141	7.50455	9.84156	15.2096	17.7021
DB01980.3conf	1.26231	2.22445	3.0428	3.75644	4.49102	5.35713	6.20309	6.92693	7.29989	8.10678	239.233	371.573	410.381	304.414	393.497	511.669	1158.42	2219.98	3653.12	1037.02	374.64	553.885	608.068	593.526	700.233	798.81	963.326	1211.62	1340.2	1469.6	10.0678	17.1551	23.4821	29.1274	34.5469	40.8632	48.6071	54.5865	56.1518	58.3735	2.85966	4.49899	5.32352	5.17061	5.76865	7.38105	9.4332	14.5961	15.8149
DB02018.1conf	1.23928	2.24514	3.09089	3.85605	4.72688	5.76809	6.80849	7.44434	8.51131	9.32713	135.309	219.872	235.078	220.926	267.088	375.29	419.467	541.695	828.541	145.948	365.506	577.282	652.629	670.348	742.984	957.014	1101.82	1059.62	1300.71	775.98	9.9085	17.7782	24.6739	29.9325	36.5689	46.9822	57.221	59.6322	80.6103	85.684	2.38658	3.8672	4.53627	4.85181	5.27748	6.37605	7.30587	6.93315	7.55925
DB02018.2conf	1.23928	2.24514	3.09202	3.8591	4.77338	5.74697	6.72261	7.60162	8.33461	8.9045	135.309	219.862	235.574	219.611	260.028	358.825	406.099	528.033	764.551	138.935	365.505	577.263	652.826	668.527	732.806	929.666	1076.37	1037.2	1239.03	741.804	9.90854	17.7781	24.6718	30.0001	36.8591	46.5406	56.1582	60.5979	78.5396	81.5643	2.38657	3.8671	4.53757	4.84385	5.24687	6.26548	7.20386	6.89031	7.2994
DB02018.3conf	1.23922	2.24501	3.09112	3.85774	4.79224	5.80323	6.78728	7.62093	8.47242	9.14512	135.299	219.851	235.333	220.594	263.462	365.854	411.953	534.415	791.32	142.904	365.486	577.245	652.912	670.779	740.164	943.751	1089.63	1050.88	1270.14	761.32	9.90804	17.777	24.661	29.9791	37.0206	47.0585	56.8015	60.7873	79.9482	83.8955	2.38647	3.867	4.53929	4.85747	5.28922	6.34187	7.27368	6.95818	7.45367
DB02024.1conf	1.23156	2.21024	3.00451	3.78878	4.4656	4.97271	5.0032	4.81422	4.47416	0	118.432	162.784	136.277	140.295	190.046	235.813	195.876	49.8687	4.54604	0	352.696	501.213	503.749	546.119	612.797	652.781	543.92	335.128	139.074	0	9.48915	16.8244	22.6601	28.2615	32.8134	39.2094	41.3569	39.3499	30.0595	0	2.40282	3.60172	3.86095	4.33606	4.74564	4.6422	3.76169	2.85031	1.98927
DB02024.2conf	1.23162	2.21041	3.00431	3.78729	4.44914	4.89437	4.92971	4.86515	4.83253	0	118.442	162.781	135.865	137.2	181.523	222.057	184.235	48.4544	4.91015	0	352.719	501.218	502.81	540.643	597.418	627.953	524.12	335.234	150.213	0	9.4896	16.8256	22.6585	28.2435	32.5891	38.3776	40.4089	39.3037	32.4671	0	2.40296	3.60184	3.85607	4.30977	4.67406	4.52652	3.69097	2.90933	2.1486
DB02024.3conf	1.23149	2.21014	3.00317	3.77808	4.47825	5.30463	5.72224	6.13312	6.20249	0	118.42	162.764	136.815	148.201	212.735	276.425	235.877	61.7693	6.30213	0	352.674	501.166	505.286	557.956	653.556	735.804	648.799	426.313	192.797	0	9.48845	16.8235	22.6473	28.1843	33.2182	42.271	47.648	49.6233	41.6712	0	2.40271	3.60144	3.86915	4.38462	4.92952	5.10048	4.4359	3.68985	2.75771
DB02047.1conf	1.24499	2.24015	3.08192	3.9178	4.70546	5.69814	6.87223	7.74959	8.40387	9.33277	123.688	184.081	194.271	209.261	215.227	229.779	366.53	469.325	363.137	236.29	376.6	575.792	652.324	735.832	764.041	863.019	1250.02	1461.32	1163.4	868.589	9.46645	16.8665	23.0601	29.4693	34.8226	42.0807	50.2585	58.469	64.7502	71.629	2.57877	4.08361	4.78165	5.51549	5.87885	6.76335	9.44238	10.674	8.76183
DB02047.2conf	1.24498	2.24015	3.08117	3.9138	4.69552	5.66493	6.81761	7.72162	8.35307	9.20507	123.687	184.076	194.038	208.596	214.422	229.085	365.678	467.898	361.489	234.542	376.593	575.781	651.887	734.441	761.65	859.46	1245.89	1456.99	1156.72	858.071	9.46636	16.8664	23.0535	29.4305	34.7272	41.8299	49.8737	58.2523	64.3624	70.7121	2.57871	4.08355	4.77935	5.5077	5.8633	6.73225	9.40259	10.6416	8.70709
DB02047.3conf	1.24502	2.24026	3.08164	3.9167	4.70573	5.69367	6.85775	7.74148	8.38822	9.29185	123.692	184.082	194.174	208.866	214.87	229.578	366.309	468.991	362.706	235.783	376.611	575.808	652.116	735.192	763.251	862.126	1248.91	1460.17	1161.45	865.328	9.46661	16.8672	23.0576	29.4554	34.8049	42.039	50.1561	58.4073	64.6343	71.3383	2.57884	4.08376	4.7805	5.51275	5.87594	6.75682	9.43165	10.6649	8.74511
DB02054.1conf	1.22732	2.24206	3.09243	3.89164	4.85782	5.66703	5.41428	0	0	0	132.132	215.707	216.37	213.711	267.268	65.6826	5.50126	0	0	0	360.059	576.476	619.312	577.752	602.696	402.894	168.296	0	0	0	9.82658	17.6995	24.2071	30.8785	39.9379	47.9367	36.3757	0	0	0	2.35344	3.89389	4.34052	4.06386	4.21127	3.22571	2.40726	0	0
DB02054.2conf	1.22738	2.24212	3.09181	3.88833	4.85183	5.69127	6.02718	0	0	0	132.145	215.718	216.24	213.621	268.379	67.014	6.124	0	0	0	360.075	576.475	619.107	577.383	603.228	408.947	187.347	0	0	0	9.82729	17.7003	24.2009	30.8496	39.9085	48.2745	40.4934	0	0	0	2.35348	3.89383	4.33961	4.06119	4.20992	3.26037	2.67976	0	0
DB02054.3conf	1.22747	2.24233	3.09134	3.88459	4.84329	5.64659	5.13856	0	0	0	132.159	215.748	216.126	213.536	266.559	65.0305	5.2211	0	0	0	360.111	576.551	618.957	577.006	601.579	399.734	159.726	0	0	0	9.82799	17.702	24.1956	30.8168	39.8281	47.7123	34.5232	0	0	0	2.35371	3.89432	4.3391	4.05841	4.20262	3.20572	2.28467	0	0
DB02080.1conf	1.22962	2.13258	2.98632	3.57713	4.26083	4.94839	5.54132	6.1438	6.95426	7.74891	103.154	126.652	137.443	124.38	140.745	140.938	196.882	226.733	267.336	276.976	304.137	406.405	508.264	480.401	590.088	539.918	760.837	806.076	934.491	1066.53	9.46865	16.401	22.6309	25.6201	31.298	35.917	41.4168	45.4306	53.2765	57.8955	2.10657	2.92243	3.94455	3.91637	4.84731	4.5373	6.06133	6.39921	7.19542
DB02080.2conf	1.22964	2.13262	2.98625	3.56909	4.2338	4.88667	5.70295	6.24327	6.82047	7.19572	103.156	126.656	135.971	122.707	139.125	139.864	195.774	217.337	247.097	256.555	304.142	406.419	506.877	476.996	587.03	545.139	774.241	794.474	881.196	999.578	9.46876	16.4014	22.6194	25.5437	31.056	35.3712	42.4506	46.0358	52.202	53.6747	2.10659	2.92252	3.93935	3.898	4.82657	4.58311	6.22257	6.3898	6.8446
DB02080.3conf	1.22959	2.13251	2.98889	3.60901	4.38728	4.95262	5.50109	6.07301	6.67186	6.8478	103.149	126.653	139.202	126.247	139.613	139.999	197.188	217.371	246.46	247.344	304.124	406.403	511.528	486.112	590.763	533.821	754.443	786.311	863.248	947.803	9.46837	16.4004	22.6582	25.8942	32.2669	35.9133	41.1577	44.9917	50.8892	51.4168	2.10648	2.92239	3.96228	3.95874	4.87283	4.49745	5.99383	6.27126	6.69653
DB02095.1conf	1.27365	2.29188	3.19654	4.22092	5.31492	6.41895	0	0	0	0	154.846	253.308	289.395	281.215	261.754	81.3369	0	0	0	0	410.996	652.418	714.281	769.92	680.527	451.681	0	0	0	0	10.0998	18.3061	25.9416	33.6838	44.4326	56.7542	0	0	0	0	2.66438	4.273	4.72864	5.28686	4.54577	3.30031	0	0	0
DB02095.2conf	1.2737	2.29194	3.19664	4.221	5.31506	6.41918	0	0	0	0	154.858	253.311	289.413	281.219	261.762	81.3385	0	0	0	0	411.015	652.437	714.301	769.93	680.544	451.693	0	0	0	0	10.1004	18.3065	25.9426	33.6844	44.4337	56.7561	0	0	0	0	2.66445	4.27313	4.72872	5.28693	4.54589	3.30042	0	0	0
DB02095.3conf	1.27371	2.29198	3.19676	4.22123	5.31532	6.41955	0	0	0	0	154.858	253.328	289.428	281.241	261.775	81.3415	0	0	0	0	411.02	652.461	714.341	769.98	680.582	451.713	0	0	0	0	10.1004	18.307	25.9437	33.6863	44.436	56.759	0	0	0	0	2.66451	4.27324	4.72898	5.28724	4.54614	3.3006	0	0	0
DB02114.1conf	1.21471	2.16306	3.02581	3.77886	4.61403	5.68796	6.7777	7.22682	0	0	98.811	133.86	134.674	102.783	86.7847	124.448	76.5972	7.34291	0	0	323.375	461.959	524.4	486.819	464.771	516.6	592.465	224.636	0	0	9.08462	15.7704	21.9956	26.9783	32.3694	40.5514	51.6954	48.5531	0	0	2.30707	3.45204	4.15567	4.1957	4.30386	4.68592	5.53664	3.21314	0
DB02114.2conf	1.21469	2.16302	3.0257	3.77772	4.61006	5.68682	6.77778	7.22718	0	0	98.8084	133.857	134.632	102.751	86.7752	124.453	76.6023	7.34328	0	0	323.367	461.95	524.297	486.611	464.609	516.58	592.491	224.648	0	0	9.08443	15.7701	21.9946	26.9698	32.3426	40.5437	51.6965	48.5556	0	0	2.30701	3.45198	4.15507	4.19388	4.30179	4.68552	5.53681	3.2133	0
DB02114.3conf	1.21469	2.16302	3.02583	3.77975	4.61716	5.68985	6.77772	7.22729	0	0	98.8082	133.856	134.702	102.815	86.7994	124.454	76.6008	7.34339	0	0	323.368	461.949	524.471	486.998	464.946	516.673	592.485	224.651	0	0	9.08441	15.7701	21.9957	26.9848	32.3908	40.5641	51.6959	48.5563	0	0	2.30703	3.45198	4.15607	4.1972	4.30586	4.68686	5.53677	3.21335	0
DB02126.1conf	1.24216	2.26755	3.08624	3.88249	4.75182	5.75338	6.70877	7.48938	8.69506	8.8278	142.343	236.284	229.768	254.702	309.992	447.348	455.105	644.223	1394.68	142.366	381.694	612.78	671.415	728.651	825.72	1055.46	1107.26	1260.07	1454.21	724	9.99783	18.2747	24.3006	30.8398	37.9392	47.9273	58.6896	64.8471	94.7325	83.6096	2.46008	4.05829	4.62728	5.03849	5.57434	6.644	6.80828	7.10153	6.48849
DB02126.2conf	1.24208	2.26743	3.08789	3.89345	4.77903	5.77088	6.73797	7.51926	8.72088	8.88681	142.331	236.275	230.109	255.059	310.337	447.796	455.502	644.681	1396.05	143.317	381.672	612.753	672.016	730.187	827.461	1057.39	1109.61	1262.39	1457.2	728.839	9.99716	18.2739	24.3158	30.9305	38.1303	48.0587	58.899	65.0579	94.9426	84.1684	2.45997	4.0581	4.63032	5.05041	5.5918	6.66042	6.83096	7.1239	6.51162
DB02126.3conf	1.24209	2.26747	3.08479	3.87509	4.74043	5.75231	6.71268	7.47135	8.47081	8.65561	142.332	236.274	229.52	254.528	309.999	447.424	454.411	642.636	1390.94	139.589	381.676	612.771	671.012	727.912	825.32	1055.67	1106.66	1253.46	1440.66	709.878	9.99721	18.274	24.2863	30.7764	37.8598	47.9226	58.7145	64.6552	93.1286	81.9788	2.46	4.05826	4.62544	5.03298	5.56901	6.64501	6.80821	7.05476	6.35089
DB02130.1conf	1.2337	2.20698	3.09276	3.8616	4.55455	5.35899	5.95722	6.0262	0	0	140.28	225.106	289.025	271.699	261.06	286.513	72.5887	6.12301	0	0	352.847	552.789	702.539	695.013	638.745	622.221	429.843	187.317	0	0	10.182	18.2759	25.6899	32.2952	37.9349	43.319	51.4286	40.4868	0	0	2.21771	3.51114	4.49437	4.52251	4.40042	4.50935	3.3116	2.67933	0
DB02130.2conf	1.23373	2.20698	3.09279	3.86188	4.55493	5.35836	5.95061	5.98002	0	0	140.284	225.108	289.036	271.705	261.015	286.39	72.5029	6.07608	0	0	352.853	552.783	702.544	695.033	638.707	621.939	429.173	185.881	0	0	10.1822	18.2762	25.6904	32.2978	37.9373	43.3069	51.3767	40.1766	0	0	2.21774	3.51107	4.49432	4.52262	4.40036	4.50819	3.30562	2.65879	0
DB02130.3conf	1.23365	2.20691	3.09257	3.86106	4.55376	5.35846	5.95882	6.04761	0	0	140.267	225.099	288.995	271.671	261.048	286.487	72.607	6.14476	0	0	352.834	552.776	702.485	694.931	638.672	622.184	430.038	187.983	0	0	10.1813	18.2753	25.688	32.2906	37.9293	43.3161	51.4392	40.6307	0	0	2.21769	3.51108	4.4941	4.52195	4.39975	4.50892	3.31358	2.68885	0
DB02148.1conf	1.22447	2.1483	2.98687	3.71931	4.67453	5.49288	6.30986	6.90358	7.70641	8.80652	110.604	139.995	153.363	138.188	167.013	238.571	277.667	249.944	147.411	47.6292	321.647	431.956	493.07	476.428	603.405	864.018	960.928	941.593	740.088	526.48	9.51356	16.5138	23.0526	28.5289	34.7519	40.7516	46.2852	51.3798	56.0355	61.9252	2.19588	3.086	3.68632	3.72228	4.75871	6.71568	7.49828	7.55049	6.65442
DB02148.2conf	1.22441	2.14819	2.9862	3.7085	4.63066	5.34648	5.99984	6.51888	7.43823	8.68237	110.594	139.99	153.452	137.857	162.822	229.324	270.902	250.324	150.924	48.3777	321.623	431.937	492.444	473.291	590.466	831.499	922.787	917.077	732.628	526.066	9.51304	16.5128	23.0497	28.4645	34.452	39.6786	44.055	48.7776	54.347	61.233	2.19573	3.08586	3.68114	3.69706	4.66535	6.46704	7.15349	7.25513	6.50475
DB02148.3conf	1.22443	2.14828	2.98574	3.68937	4.53836	5.23503	6.03725	6.73018	7.72407	9.06213	110.598	139.993	153.298	136.749	161.201	232.148	278.424	259.097	156.546	50.3436	321.638	431.953	491.212	468.955	583.07	834.123	944.507	948.513	761.121	548.218	9.5132	16.5136	23.0494	28.3297	33.7699	38.8746	44.3984	50.3562	56.4347	63.8962	2.19584	3.08598	3.67289	3.66261	4.59721	6.4542	7.29552	7.50154	6.75918
DB02163.1conf	1.2126	2.15223	3.09834	3.84224	4.74645	5.96662	6.6432	0	0	0	100.935	143.079	164.353	95.785	54.7219	35.6037	6.74992	0	0	0	326.269	475.677	601.616	463.278	375.899	408.276	206.496	0	0	0	9.10202	15.7288	22.838	27.8052	33.6255	41.1497	44.6321	0	0	0	2.31512	3.49994	4.64496	4.0605	3.69602	4.43455	2.95365	0	0
DB02163.2conf	1.21266	2.15236	3.09868	3.84257	4.74677	5.96729	6.64396	0	0	0	100.942	143.095	164.366	95.7916	54.7276	35.6081	6.75069	0	0	0	326.293	475.725	601.672	463.311	375.93	408.325	206.519	0	0	0	9.10241	15.7298	22.8404	27.8076	33.6278	41.1544	44.6372	0	0	0	2.31528	3.50026	4.64542	4.06079	3.6963	4.43508	2.95399	0	0
DB02163.3conf	1.21269	2.15239	3.09874	3.84268	4.74688	5.96715	6.64372	0	0	0	100.947	143.104	164.377	95.7962	54.7276	35.6068	6.75045	0	0	0	326.307	475.751	601.704	463.331	375.937	408.312	206.512	0	0	0	9.10261	15.73	22.8409	27.8084	33.6286	41.1534	44.6356	0	0	0	2.31538	3.50042	4.64563	4.06096	3.69639	4.43494	2.95388	0	0
DB02178.1conf	1.23124	2.21505	3.04445	3.91673	4.77933	5.72632	6.49057	0	0	0	116.308	150.283	140.244	148.284	161.273	154.925	54.9345	0	0	0	361.398	514.849	534.785	561.945	550.541	514.85	364.675	0	0	0	9.25684	16.5155	22.4771	28.4633	35.7045	44.4498	52.4125	0	0	0	2.5081	3.76666	4.15097	4.53338	4.38627	4.06821	3.1742	0	0
DB02178.2conf	1.23131	2.2152	3.04472	3.91871	4.78645	5.73348	6.49838	0	0	0	116.32	150.292	140.756	149.935	164.135	158.512	56.1628	0	0	0	361.425	514.878	535.32	563.944	554.354	520.118	369.031	0	0	0	9.25745	16.5167	22.4812	28.5037	35.8314	44.6417	52.6873	0	0	0	2.50826	3.76686	4.15222	4.53828	4.39537	4.07931	3.18495	0	0
DB02178.3conf	1.23126	2.215	3.04398	3.90968	4.75339	5.70569	6.47465	0	0	0	116.313	150.282	139.403	145.627	157.011	149.855	53.2263	0	0	0	361.395	514.837	533.711	558.038	543.947	506.915	358.478	0	0	0	9.25717	16.5153	22.4721	28.3717	35.3996	44.1024	51.9973	0	0	0	2.50803	3.76654	4.1472	4.51857	4.36301	4.04681	3.15702	0	0
DB02192.1conf	1.22245	2.18757	2.97849	3.82294	4.68077	5.59599	6.62333	7.72513	0	0	107.74	133.652	122.387	136.018	143.299	111.284	37.1897	7.84922	0	0	337.841	471.155	478.196	526.652	528.53	468.674	360.255	240.126	0	0	9.29305	16.3629	21.7771	27.7373	34.7599	41.7708	48.2354	51.901	0	0	2.35334	3.4913	3.78687	4.30071	4.33247	4.10036	3.80022	3.43469	0
DB02192.2conf	1.22233	2.18728	2.97858	3.82476	4.6896	5.61969	6.67169	7.81643	0	0	107.72	133.641	122.805	137.428	145.674	113.61	37.8413	7.94199	0	0	337.792	471.104	478.573	528.366	532.127	473.404	364.443	242.964	0	0	9.29201	16.3607	21.7796	27.773	34.8819	42.0206	48.6472	52.5144	0	0	2.35304	3.4909	3.78738	4.30499	4.34485	4.12322	3.83384	3.47529	0
DB02192.3conf	1.22235	2.18726	2.97847	3.82433	4.68906	5.61985	6.67293	7.81831	0	0	107.723	133.636	122.805	137.494	145.792	113.721	37.8675	7.9439	0	0	337.793	471.095	478.542	528.371	532.262	473.588	364.579	243.022	0	0	9.29221	16.3606	21.7787	27.7712	34.8823	42.0263	48.6595	52.527	0	0	2.35304	3.49084	3.78711	4.30442	4.3448	4.12374	3.8347	3.47612	0
DB02205.1conf	1.25885	2.2111	3.09766	3.79074	4.62901	5.93065	6.77534	8.00124	8.88736	10.0377	124.862	195.255	216.03	197.449	238.802	361.334	343.823	390.5	327.692	445.152	358.684	543.544	657.444	625.066	755.071	1172.53	1127.35	1325.49	1143.96	1533.89	9.77147	17.1142	24.2387	28.914	35.3775	46.3458	50.3209	62.2066	67.0735	77.7154	2.41599	3.6845	4.64	4.60934	5.51631	8.48802	8.57806	9.83794	9.05314
DB02205.2conf	1.25884	2.21111	3.09825	3.7922	4.60982	6.02125	6.86401	8.08688	9.02449	10.199	124.861	195.258	215.736	197.959	241.81	363.436	345.552	392.486	330.16	447.472	358.687	543.56	657.659	626.585	761.318	1186.18	1139.55	1340.78	1159.42	1553.6	9.77136	17.1143	24.2364	28.9477	35.205	47.0661	50.9097	62.8352	68	78.9654	2.41603	3.68461	4.63982	4.6148	5.55324	8.59926	8.68424	9.96972	9.19119
DB02205.3conf	1.25884	2.21107	3.09818	3.79205	4.60483	6.04042	6.87467	8.11171	9.04979	10.2575	124.861	195.255	215.741	198.22	242.543	364.463	346.578	393.771	331.797	448.782	358.682	543.539	657.594	626.878	762.78	1189.37	1142.96	1345.47	1164.44	1559.62	9.77144	17.1141	24.2364	28.9456	35.1771	47.2266	50.9921	63.0135	68.1863	79.4128	2.41598	3.68444	4.63939	4.61531	5.56016	8.62048	8.70861	10.0059	9.2288
DB02232.1conf	1.22112	2.24637	3.06637	3.93376	4.6358	5.7159	0	0	0	0	129.368	208.954	211.518	118.406	30.7936	5.80772	0	0	0	0	356.893	571.291	545.409	427.253	275.468	177.672	0	0	0	0	9.82694	17.6879	24.7404	31.5946	34.3743	38.4021	0	0	0	0	2.32768	3.82343	3.7402	3.29446	2.78288	2.54136	0	0	0
DB02232.2conf	1.22108	2.24629	3.06627	3.93358	4.63548	5.7154	0	0	0	0	129.362	208.953	211.511	118.398	30.7911	5.80722	0	0	0	0	356.88	571.278	545.393	427.23	275.446	177.656	0	0	0	0	9.82663	17.6873	24.7397	31.5931	34.3719	38.3987	0	0	0	0	2.32761	3.82331	3.74008	3.2943	2.78266	2.54114	0	0	0
DB02232.3conf	1.22109	2.24629	3.06625	3.93367	4.63574	5.71579	0	0	0	0	129.368	208.947	211.516	118.404	30.7931	5.80761	0	0	0	0	356.878	571.262	545.389	427.245	275.464	177.668	0	0	0	0	9.82686	17.6873	24.7397	31.594	34.3738	38.4014	0	0	0	0	2.32755	3.82321	3.74002	3.29438	2.78284	2.54132	0	0	0
DB02251.1conf	1.25081	2.24676	3.05037	3.8436	4.45859	4.89352	5.46692	5.93123	6.37093	6.68828	140.272	218.996	227.483	296.525	316.209	231.224	314.114	456.463	77.4483	6.79572	375.523	567.89	633.778	768.461	777.1	722.393	763.868	743.74	470.844	207.897	10.0483	17.9948	24.476	31.6948	37.0716	38.5766	44.2242	53.5072	54.555	44.9349	2.42713	3.77567	4.26755	5.01247	5.22451	5.25306	5.06827	4.47851	3.69371
DB02251.2conf	1.25075	2.24659	3.04995	3.85024	4.58024	5.2178	5.87134	6.39027	6.5842	6.40978	140.261	218.967	227.798	302.032	332.181	268.259	368.348	511.873	78.6907	6.51275	375.498	567.828	635.641	783.884	824.685	807.576	869.256	831.683	483.891	199.24	10.0478	17.9933	24.4679	31.7073	37.9856	41.4374	48.0233	58.4332	56.0709	43.0639	2.42698	3.77532	4.28011	5.11103	5.52564	5.75632	5.62752	4.88608	3.83322
DB02251.3conf	1.25078	2.24674	3.05049	3.85244	4.56827	5.14915	5.5982	5.55637	5.39515	5.81397	140.264	218.975	228.255	306.876	339.191	247.205	297.271	335.846	61.9021	5.90737	375.514	567.859	636.664	786.914	818.885	765.078	759.194	658.074	391.251	180.72	10.0479	17.9944	24.4725	31.7507	38.2118	40.7205	45.0425	48.2107	45.3551	39.061	2.4271	3.77555	4.28544	5.1078	5.45181	5.53494	5.15776	4.21095	3.17033
DB02258.1conf	1.26057	2.23692	3.11805	3.84591	4.73678	5.72669	6.51309	7.47113	8.0837	9.06987	124.147	189.224	213.008	197.372	230.547	280.826	326.421	426.614	370.972	426.362	375.299	588.462	715.511	688.703	805.003	958.533	1054.67	1467.09	1330.53	1452.15	9.61074	16.7049	23.1637	28.3036	34.9403	42.4268	48.5883	57.2271	59.9703	66.7016	2.57973	4.14336	5.24186	5.24138	6.15793	7.32617	7.86689	10.8151	10.2992
DB02258.2conf	1.26058	2.23695	3.11794	3.84546	4.7361	5.72689	6.51209	7.45566	8.04357	8.99429	124.149	189.226	212.984	197.371	230.573	280.836	326.037	424.432	368.162	422.895	375.305	588.466	715.48	688.673	804.976	958.083	1052.5	1459.95	1320.19	1437.86	9.61085	16.7051	23.1624	28.2996	34.9361	42.4314	48.5958	57.1449	59.6724	66.158	2.57977	4.1434	5.24176	5.24113	6.15749	7.32266	7.84987	10.7625	10.2226
DB02258.3conf	1.26058	2.23693	3.1182	3.84666	4.73805	5.72698	6.51035	7.46364	8.06721	9.0379	124.149	189.227	213.049	197.403	230.559	280.813	326.258	425.72	369.823	424.926	375.303	588.463	715.574	688.807	805.059	958.266	1053.66	1464.13	1326.29	1446.24	9.61084	16.705	23.1654	28.3102	34.9496	42.4295	48.5753	57.1858	59.8476	66.4714	2.57975	4.14336	5.24213	5.2421	6.15856	7.32416	7.85846	10.793	10.2677
DB02279.1conf	1.24824	2.27212	3.08971	3.95885	4.77165	5.39837	6.02183	6.38559	0	0	143.578	234.078	254.308	284.48	338.577	239.733	58.5776	6.48817	0	0	389.183	612.71	649.604	730.397	799.6	664.528	414.281	198.488	0	0	9.94622	18.2154	24.8566	31.7983	41.0841	46.7627	48.2516	42.9013	0	0	2.52536	4.04719	4.40032	4.85821	4.93846	4.37217	3.6455	2.83912	0
DB02279.2conf	1.24825	2.27223	3.08973	3.95782	4.77608	5.41389	6.05934	6.45722	0	0	143.574	234.085	254.29	284.42	338.54	239.775	58.7506	6.56095	0	0	389.195	612.742	649.605	730.321	800.024	665.725	416.528	200.715	0	0	9.94604	18.2161	24.8562	31.7845	41.1135	46.8674	48.5063	43.3826	0	0	2.5255	4.04743	4.40043	4.85846	4.94344	4.38557	3.67114	2.87096	0
DB02279.3conf	1.24829	2.27221	3.09004	3.95937	4.76255	5.36654	5.97045	6.30782	0	0	143.585	234.093	254.369	284.413	338.278	239.362	58.3268	6.40915	0	0	389.202	612.734	649.698	730.306	798.374	662.138	411.33	196.071	0	0	9.94661	18.2162	24.8601	31.8055	41.015	46.5363	47.8943	42.3788	0	0	2.52548	4.0473	4.40082	4.85752	4.92838	4.34848	3.61255	2.80454	0
DB02280.1conf	1.23853	2.24921	3.04061	3.78323	4.52623	5.3821	6.12807	6.75114	0	0	132.585	206.703	213.098	216.719	241.397	182.242	50.0625	6.85959	0	0	363.539	560.539	577.276	608.354	635.807	563.651	382.871	209.851	0	0	9.92022	17.9536	24.3089	29.8393	36.8749	44.044	47.5925	45.3573	0	0	2.37281	3.77352	4.0247	4.26804	4.31664	4.08689	3.56769	3.00164	0
DB02280.2conf	1.23856	2.24924	3.04064	3.78346	4.52772	5.38621	6.13705	6.76979	0	0	132.59	206.705	213.095	216.742	241.433	182.285	50.1061	6.87854	0	0	363.54	560.539	577.283	608.41	635.975	563.982	383.401	210.43	0	0	9.92057	17.9539	24.3091	29.841	36.8861	44.0733	47.6544	45.4826	0	0	2.37278	3.77351	4.02478	4.26844	4.31809	4.09019	3.57364	3.00994	0
DB02280.3conf	1.23854	2.24918	3.04058	3.78352	4.53005	5.39398	6.1544	6.80562	0	0	132.59	206.702	213.08	216.751	241.48	182.367	50.1928	6.91494	0	0	363.531	560.527	577.269	608.446	636.236	564.607	384.434	211.544	0	0	9.92051	17.9535	24.3083	29.8408	36.9026	44.1281	47.7744	45.7233	0	0	2.37271	3.77342	4.02473	4.2688	4.32052	4.09647	3.58518	3.02587	0
DB02292.1conf	1.28133	2.26382	3.07176	3.95377	4.8088	5.69627	6.74996	7.81872	8.503	9.04003	187.816	231.062	231.973	280.564	333.064	348.988	451.18	687.61	614.945	384.817	377.098	549.783	635.704	753.494	862.657	889.847	1018.08	1302.07	1406.75	1122.84	10.435	18.4367	24.1969	30.7263	38.4717	45.6827	52.83	65.4439	73.2396	73.7089	2.55132	3.80798	4.49451	5.52363	6.14124	6.70669	7.82292	9.47479	11.0693
DB02292.2conf	1.28133	2.26383	3.07197	3.95464	4.81082	5.69949	6.74845	7.80955	8.51479	9.07707	187.816	231.06	231.977	280.595	332.684	347.737	449.332	685.734	615.845	385.658	377.096	549.781	635.764	753.689	862.869	889.339	1016.22	1300.81	1409.37	1126.49	10.435	18.4367	24.1981	30.7311	38.4796	45.6857	52.7787	65.3226	73.3113	73.97	2.55131	3.80802	4.49495	5.5254	6.14483	6.7067	7.81705	9.47559	11.0933
DB02292.3conf	1.28133	2.2638	3.07172	3.95405	4.80921	5.69767	6.75668	7.8326	8.50644	9.03225	187.82	231.063	231.981	280.592	333.442	350.064	452.76	689.5	614.901	384.799	377.098	549.775	635.711	753.546	862.89	890.777	1020.27	1304.48	1406.97	1122.71	10.435	18.4367	24.1967	30.7287	38.4781	45.7068	52.9079	65.5841	73.2731	73.6503	2.55133	3.80791	4.49458	5.524	6.14198	6.71149	7.83414	9.486	11.0704
DB02352.1conf	1.23851	2.22013	3.07051	3.92239	4.71626	5.35276	6.16841	6.94899	7.94828	8.97274	128.758	185.432	201.899	191.389	224.788	323.371	360.164	241.657	115.033	38.1765	359.083	535.051	593.477	628.772	762.673	1028.74	1180.46	970.689	731.656	498.086	9.66366	17.2572	23.7271	30.086	35.5903	39.5814	46.4207	51.1881	56.4424	61.3289	2.40283	3.70163	4.28079	4.70806	5.73522	7.59419	8.80469	7.94143	6.93984
DB02352.2conf	1.23859	2.22028	3.07118	3.93157	4.77028	5.51461	6.33525	7.01827	7.92756	9.02687	128.772	185.442	202.285	194.079	229.78	328.598	361.827	242.514	118.548	40.1409	359.115	535.088	594.412	635.351	782.711	1062.63	1211.53	987.636	743.334	514.169	9.66435	17.2582	23.7332	30.1635	36.0076	40.6612	47.4161	51.4792	56.2091	61.7612	2.40301	3.7019	4.28613	4.74697	5.87787	7.87433	9.09055	8.10147	7.02306
DB02352.3conf	1.23854	2.22021	3.06942	3.91384	4.71091	5.38855	6.09017	6.81646	7.71752	8.68081	128.763	185.429	201.857	192.545	223.725	317.938	350.527	234.019	111.98	37.3218	359.1	535.065	592.954	628.406	761.425	1019.04	1159.46	947.641	711.325	484.802	9.66382	17.2577	23.7225	30.0582	35.6298	39.7651	45.7608	50.1113	54.7565	59.3475	2.40294	3.70177	4.27628	4.69479	5.72509	7.55404	8.67443	7.77474	6.74815
DB02362.1conf	1.2274	2.24216	3.09284	3.89317	4.79176	5.67214	6.7209	6.47406	0	0	132.147	215.728	216.425	190.128	182.323	439.151	105.998	6.57806	0	0	360.087	576.517	619.42	551.777	513.41	741.518	557.101	201.238	0	0	9.82737	17.7005	24.2109	30.853	37.9698	48.1019	62.2353	43.4957	0	0	2.35358	3.89413	4.34109	3.98334	3.74686	4.94913	3.83067	2.87845	0
DB02362.2conf	1.22741	2.24219	3.091	3.88384	4.77353	5.66122	6.71953	6.46881	0	0	132.148	215.726	216.076	189.871	182.245	439.117	105.976	6.57272	0	0	360.094	576.513	618.87	550.763	512.552	741.147	556.986	201.075	0	0	9.82738	17.7008	24.1924	30.7717	37.8408	48.0281	62.2229	43.4604	0	0	2.35364	3.89412	4.33865	3.97601	3.7371	4.94412	3.82984	2.87611	0
DB02362.3conf	1.22734	2.24201	3.0916	3.88795	4.78208	5.66644	6.72028	6.47173	0	0	132.138	215.713	216.22	189.979	182.281	439.135	105.988	6.5757	0	0	360.062	576.462	619.072	551.206	512.95	741.335	557.049	201.166	0	0	9.82687	17.6995	24.199	30.8077	37.9009	48.0635	62.2297	43.4801	0	0	2.35342	3.89374	4.33941	3.97922	3.74167	4.9466	3.8303	2.87742	0
DB02383.1conf	1.28288	2.2447	3.16035	3.95089	4.706	5.43823	6.37045	7.20018	8.08707	8.93282	164.088	275.242	353.938	424.29	467.321	394.366	628.253	551.451	469.251	1094.53	386.206	588.51	832.317	934.568	1008.13	973.522	1133.28	1179.09	1087.38	1380.03	10.4378	18.8906	25.4815	32.1991	39.1744	44.7913	52.5592	58.4711	74.849	87.6557	2.52358	3.86247	5.78952	6.59199	6.91601	6.90175	7.74269	7.85533	6.6617
DB02383.2conf	1.28286	2.24462	3.15981	3.949	4.72264	5.51401	6.36234	7.16424	8.05063	8.66841	164.091	275.241	353.96	425.026	468.91	394.547	629.677	553.779	470.524	1107.23	386.197	588.488	832.168	935.862	1013	975.317	1133.17	1180.16	1082.19	1350.9	10.4376	18.8901	25.4779	32.1931	39.3548	45.4602	52.4913	58.2538	74.6038	86.2082	2.52354	3.86233	5.78863	6.59804	6.94008	6.89432	7.73555	7.8477	6.61701
DB02383.3conf	1.28284	2.24456	3.1606	3.94947	4.67611	5.36052	6.39731	7.26787	8.22698	9.2423	164.088	275.231	353.811	421.857	458.976	391.674	625.401	556.901	471.732	1095.56	386.188	588.467	832.429	931.228	998.548	967.902	1136.77	1189.17	1103.67	1414.51	10.4376	18.8897	25.4795	32.1711	38.8985	44.0729	52.7109	59.0305	76.2775	89.7877	2.52347	3.86216	5.79179	6.57118	6.84919	6.84419	7.78298	7.91152	6.75745
DB02384.1conf	1.24437	2.26762	3.09298	3.90334	4.67255	5.18089	5.61617	6.36295	6.7708	6.79591	148.318	251.287	266.11	240.91	366.458	429.008	441.183	513.143	109.193	6.90508	381.947	614.687	646.058	670.226	815.407	922.845	775.928	733.131	555.298	211.242	10.1683	18.5595	25.7334	31.2689	38.2718	47.3799	50.9628	59.8644	64.1274	45.6581	2.42193	3.94062	4.28578	4.63394	5.12635	5.26169	4.53198	4.27281	3.62081
DB02384.2conf	1.24431	2.26757	3.09304	3.90389	4.67484	5.18302	5.61361	6.35722	6.7375	6.76677	148.303	251.277	266.099	240.951	366.57	429.116	441.223	513.126	108.656	6.87547	381.934	614.686	646.088	670.375	815.757	923.133	775.956	732.554	552.567	210.337	10.1676	18.5589	25.7332	31.2719	38.2893	47.3991	50.9482	59.8168	63.812	45.4623	2.42192	3.94066	4.28609	4.63514	5.12897	5.26349	4.53125	4.26775	3.603
DB02384.3conf	1.2443	2.26743	3.09294	3.9042	4.67116	5.17486	5.59318	6.32787	6.73991	7.16421	148.309	251.271	266.144	240.928	366.458	428.943	441.114	512.896	108.694	7.27929	381.918	614.637	646.047	670.31	815.36	922.182	774.455	730.865	552.765	222.69	10.1678	18.5581	25.7342	31.2792	38.262	47.3373	50.805	59.6157	63.8348	48.1325	2.42173	3.94027	4.28559	4.63424	5.12566	5.25512	4.51539	4.24879	3.60429
DB02417.1conf	1.41674	2.467	3.3835	4.446	5.35162	6.56304	0	0	0	0	535.692	1031.65	1551.81	7767.06	1452.5	528.608	0	0	0	0	567.151	955.148	1119.86	1539.65	816.083	970.455	0	0	0	0	11.5846	20.1703	28.912	39.1061	44.4455	54.7597	0	0	0	0	4.37796	7.67569	9.60248	17.1325	7.9477	13.3474	0	0	0
DB02417.2conf	1.4168	2.46713	3.38369	4.44625	5.35211	6.56391	0	0	0	0	535.707	1031.67	1551.82	7767.24	1452.63	528.679	0	0	0	0	567.176	955.188	1119.91	1539.72	816.146	970.584	0	0	0	0	11.5851	20.1712	28.9135	39.1083	44.4494	54.767	0	0	0	0	4.37813	7.67596	9.60284	17.1331	7.94824	13.3492	0	0	0
DB02417.3conf	1.41672	2.46696	3.38344	4.44582	5.3515	6.56349	0	0	0	0	535.696	1031.67	1551.79	7767.26	1452.58	528.644	0	0	0	0	567.144	955.144	1119.85	1539.65	816.099	970.521	0	0	0	0	11.5845	20.17	28.9114	39.1048	44.4449	54.7634	0	0	0	0	4.37792	7.67571	9.60252	17.1325	7.94768	13.3483	0	0	0
DB02464.1conf	1.20467	2.14187	2.96736	3.85864	4.60212	5.54841	6.27979	0	0	0	100.02	122.369	115.099	102.282	65.5784	26.9251	6.38067	0	0	0	319.426	440.605	456.605	461.981	380.207	311.465	195.199	0	0	0	9.13789	15.725	21.3314	27.8916	32.7591	38.5895	42.1905	0	0	0	2.25346	3.32981	3.7134	4.02416	3.67934	3.49908	2.79207	0	0
DB02464.2conf	1.20478	2.14214	2.96775	3.86058	4.6086	5.55164	6.28004	0	0	0	100.036	122.38	115.164	102.351	65.6029	26.9295	6.38092	0	0	0	319.467	440.651	456.723	462.289	380.512	311.573	195.207	0	0	0	9.13874	15.7271	21.3347	27.9075	32.8037	38.6113	42.1922	0	0	0	2.25372	3.33018	3.71405	4.02663	3.68296	3.50058	2.79219	0	0
DB02464.3conf	1.2047	2.14196	2.96761	3.86136	4.6116	5.55344	6.28139	0	0	0	100.024	122.375	115.187	102.381	65.6201	26.9359	6.3823	0	0	0	319.433	440.618	456.743	462.417	380.663	311.66	195.249	0	0	0	9.13815	15.7258	21.3341	27.914	32.8244	38.6237	42.2013	0	0	0	2.25349	3.3299	3.71404	4.02762	3.68469	3.50161	2.79279	0	0
DB02481.1conf	1.22262	2.20149	3.03131	3.86349	4.71768	5.38469	6.28731	7.04451	0	0	118.337	152.769	144.176	145.543	194.064	201.046	181.077	56.1971	0	0	341.906	491.895	519.431	530.382	643.307	653.04	598.982	384.252	0	0	9.41578	16.8341	22.3426	28.7405	35.0271	41.0478	49.2124	56.2616	0	0	2.33344	3.56558	4.03223	4.22401	5.01377	5.02332	4.66581	3.42466	0
DB02481.2conf	1.22262	2.20152	3.03155	3.87582	4.85658	5.75274	6.98297	8.04429	0	0	118.338	152.764	146.35	155.114	221.531	244.545	228.711	70.6742	0	0	341.907	491.884	522.929	548.477	697.004	741.484	706.964	460.699	0	0	9.41578	16.8344	22.3502	28.9159	36.3488	44.5449	55.7313	65.4308	0	0	2.33345	3.56553	4.04663	4.31217	5.29684	5.4971	5.27307	3.94949	0
DB02481.3conf	1.22264	2.20154	3.03003	3.87247	4.8266	5.6805	6.8626	7.87829	0	0	118.339	152.77	143.823	151.781	215.563	237.608	222.339	69.0633	0	0	341.913	491.898	520.355	541.949	685.844	726.14	691.022	450.678	0	0	9.41589	16.8346	22.3278	28.7515	36.0596	43.8651	54.6808	64.0528	0	0	2.33349	3.56562	4.04133	4.28951	5.23994	5.41108	5.17289	3.86708	0
DB02494.1conf	1.2361	2.22848	3.0036	3.71011	4.46107	5.10424	5.63984	6.11584	6.3656	0	125.659	184.447	172.87	163.063	246.921	279.871	204.761	53.6808	6.46785	0	354.447	524.07	523.941	552.532	685.675	729.541	606.878	392.801	197.867	0	9.7812	17.4808	23.5789	28.4146	34.2144	41.7187	46.5714	48.2393	42.767	0	2.35072	3.61922	3.82444	4.16589	4.88941	4.91421	4.29701	3.55882	2.83023
DB02494.2conf	1.23606	2.22837	3.00459	3.72959	4.60906	5.57087	6.54035	7.57963	8.49136	0	125.648	184.442	176.403	173.743	267.429	300.913	216.053	59.6838	8.62777	0	354.433	524.059	527.42	567.778	725.957	793.375	680.131	468.512	263.943	0	9.78068	17.4799	23.6013	28.7217	35.6989	45.5512	53.232	58.371	57.0489	0	2.35068	3.61914	3.83135	4.22035	5.09934	5.37133	4.98837	4.43187	3.77537
DB02494.3conf	1.23607	2.22832	3.00475	3.72176	4.53085	5.30144	6.06388	6.96376	8.01877	0	125.654	184.438	175.745	166.784	246.537	265.207	181.929	51.7834	8.14759	0	354.429	524.044	525.178	554.076	684.81	722.562	603.54	421.696	249.254	0	9.781	17.4796	23.6051	28.6656	34.9208	43.0441	48.8209	53.0186	53.8738	0	2.3506	3.61903	3.81777	4.14642	4.88323	4.99015	4.55244	4.07356	3.56525
DB02506.1conf	1.22718	2.15548	2.9714	3.64518	4.36373	5.23207	5.88271	6.55768	6.91754	7.47363	100.484	126.086	132.968	129.638	145.02	164.385	173.593	176.549	215.972	250.021	312.673	420.958	483.983	498.915	567.733	675.812	724.449	746.414	828.399	910.619	9.35567	16.1318	22.0247	26.9238	31.9562	38.2944	42.4477	47.9969	50.5472	56.0131	2.19608	3.12892	3.76077	4.01767	4.6215	5.54814	6.09378	6.29793	6.82015
DB02506.2conf	1.22718	2.15547	2.97024	3.63172	4.26424	4.8922	5.56424	6.34996	7.10402	7.47384	100.486	126.083	132.203	125.176	136.547	156.223	170.29	177.79	214.058	234.147	312.669	420.946	481.512	487.381	539.548	636.413	697.922	743.373	828.469	876.349	9.35571	16.1319	22.0172	26.8266	31.1448	35.789	40.2234	46.5776	51.8428	56.0919	2.19604	3.12884	3.74594	3.9449	4.42321	5.21385	5.82761	6.23657	6.87015
DB02506.3conf	1.22719	2.15552	2.97137	3.64188	4.28655	4.95625	5.63433	6.35801	7.18352	7.96068	100.487	126.088	132.222	125.22	137.143	157.366	172.516	183.513	228.745	265.413	312.676	420.96	481.906	488.201	543.381	645.315	707.523	760.068	874.834	970.431	9.3558	16.1322	22.0252	26.8966	31.313	36.1896	40.6741	46.6401	52.5117	59.6414	2.19608	3.12894	3.74968	3.95461	4.45373	5.29925	5.90997	6.33907	7.18095
DB02513.1conf	1.22123	2.15712	3.0431	3.78362	4.59257	5.41639	6.80231	7.18854	0	0	101.059	140.61	159.613	142.863	88.3387	79.002	67.7504	7.30401	0	0	327.432	468.05	569.372	535.478	501.78	459.056	670.311	223.447	0	0	9.18363	15.8469	22.4912	27.7926	34.5234	37.3744	47.8907	48.2959	0	0	2.31787	3.43183	4.33725	4.2881	4.37666	4.42853	6.69376	3.19612	0
DB02513.2conf	1.22114	2.15694	3.04217	3.78121	4.65279	5.51074	6.80266	7.19064	0	0	101.046	140.59	159.468	141.692	88.1785	79.1102	67.7665	7.30616	0	0	327.397	467.99	568.955	535.41	504.033	462.023	670.441	223.512	0	0	9.18293	15.8455	22.4841	27.7776	34.8476	38.0083	47.8936	48.3101	0	0	2.31764	3.43142	4.33455	4.29511	4.41685	4.47068	6.69486	3.19705	0
DB02513.3conf	1.22116	2.15691	3.04258	3.78598	4.67297	5.57485	6.8013	7.18712	0	0	101.047	140.602	159.624	143.298	88.9049	79.15	67.7372	7.30258	0	0	327.401	468.011	569.357	537.534	507.651	463.938	670.188	223.403	0	0	9.18302	15.8454	22.4876	27.8176	35.092	38.4388	47.8835	48.2864	0	0	2.31768	3.43151	4.33694	4.30387	4.43785	4.49869	6.69258	3.19549	0
DB02514.1conf	1.28564	2.28015	3.12123	3.96188	4.75255	5.62371	6.41099	7.77051	8.76595	0	223.7	278.265	290.364	398.376	589.943	648.479	491.467	472.935	141.368	0	408.396	622.259	730.326	850.114	1015	1068.9	1012.65	1085.39	718.927	0	10.4397	19.1527	24.4848	32.5888	40.148	50.3498	55.309	69.3491	83.0238	0	2.78611	4.22933	5.24874	6.16076	7.30113	8.09705	8.21734	7.66938	4.68775
DB02514.2conf	1.28576	2.28034	3.10312	3.90874	4.7087	5.47344	6.12852	7.16424	8.15245	0	223.735	278.295	286.011	391.766	576.946	634.071	468.024	439.716	131.475	0	408.442	622.321	724.071	839.307	997.81	1040.68	966.782	1011.26	668.612	0	10.4406	19.1544	24.2982	32.0783	39.7859	49.0729	53.0218	63.977	77.2133	0	2.78645	4.22965	5.21828	6.08736	7.18147	7.95198	7.93124	7.2343	4.35967
DB02514.3conf	1.28568	2.28015	3.10291	3.91241	4.72716	5.56114	6.24088	7.2854	8.16988	0	223.719	278.266	286.846	395.284	586.51	642.385	470.243	441.216	131.756	0	408.408	622.263	724.654	843.118	1008.39	1053.77	975.908	1017.43	670.041	0	10.4401	19.1526	24.3016	32.1172	39.9333	49.8535	53.791	64.827	77.3783	0	2.7862	4.22938	5.22348	6.12397	7.26287	8.03341	8.02928	7.30246	4.36899
DB02534.1conf	1.21846	2.20792	3.04813	3.86965	4.63977	5.54238	6.39757	7.69312	0	0	111.163	157.705	167.706	156.353	145.277	87.879	29.376	7.8167	0	0	347.241	516.862	564.915	583.22	607.007	544.312	371.398	239.131	0	0	9.25011	16.453	22.7108	29.011	33.9956	40.0804	43.8052	51.6859	0	0	2.40942	3.74142	4.22761	4.55202	5.00465	5.01691	4.22414	3.42046	0
DB02534.2conf	1.21855	2.20813	3.04798	3.87279	4.78852	5.72207	6.81192	7.89236	0	0	111.177	157.723	167.977	157.515	147.774	90.5245	30.3761	8.01914	0	0	347.276	516.911	565.396	588.195	620.146	562.836	388.645	245.324	0	0	9.25085	16.4546	22.7099	29.0491	35.0268	41.3693	46.6098	53.0245	0	0	2.40964	3.74174	4.22962	4.58804	5.129	5.19108	4.44329	3.50905	0
DB02534.3conf	1.21843	2.20783	3.04804	3.87635	4.7365	5.36038	5.95462	7.26632	0	0	111.159	157.7	167.353	150.082	130.002	80.8598	27.6877	7.38305	0	0	347.223	516.839	564.336	577.941	585.821	511.132	348.29	225.865	0	0	9.2499	16.4524	22.7105	29.0412	34.3341	38.1999	40.7846	48.8185	0	0	2.40929	3.74123	4.22536	4.55119	4.96332	4.79642	3.95251	3.2307	0
DB02556.1conf	1.22162	2.18308	2.9928	3.69571	4.41134	5.23387	6.16187	7.09543	8.17847	0	115.089	160.334	154.089	143.337	227.802	240.52	172.572	47.9648	8.30985	0	334.337	477.906	500.628	510.233	674.219	699.038	590.701	399.564	254.218	0	9.57295	16.6981	22.8441	28.3487	33.2073	41.0988	48.2911	53.6353	54.9468	0	2.26064	3.41492	3.78054	3.92468	4.99743	5.09317	4.63883	3.94043	3.63625
DB02556.2conf	1.22173	2.18336	2.9918	3.68078	4.28878	4.82672	5.45159	6.07717	6.79463	0	115.106	160.349	151.903	133.865	201.689	207.095	146.8	40.712	6.90378	0	334.382	477.955	497.1	492.927	620.719	618.824	510.152	339.81	211.203	0	9.57383	16.7003	22.8322	28.1787	32.0055	37.5615	42.5102	45.9118	45.6495	0	2.26092	3.4153	3.76503	3.8383	4.70431	4.5934	4.04971	3.35752	3.02098
DB02556.3conf	1.22173	2.18337	2.99238	3.68245	4.27516	4.80869	5.3915	5.92854	6.3672	0	115.105	160.354	151.967	133.669	200.885	205.677	145.265	39.7626	6.46948	0	334.384	477.971	497.174	492.504	618.659	615.043	503.792	330.148	197.916	0	9.57377	16.7003	22.8369	28.1915	31.9033	37.408	42.0512	44.8502	42.7778	0	2.26095	3.41539	3.76549	3.83615	4.69007	4.56851	3.99664	3.25604	2.83094
DB02585.1conf	1.22119	2.20978	3.05987	3.8453	4.59084	5.59722	6.81881	7.08869	6.9329	0	118.85	177.479	191.851	172.541	134.224	226.575	388.311	53.1738	7.04427	0	340.489	530.798	602.124	562.877	499.586	659.599	867.376	389.955	215.501	0	9.60319	17.0025	23.1916	29.2397	34.4297	41.1848	58.2177	54.9649	46.5784	0	2.29126	3.72776	4.40822	4.32697	4.10585	5.18639	6.20593	3.68972	3.08246
DB02585.2conf	1.22117	2.20977	3.05972	3.84394	4.58678	5.59573	6.81949	7.08963	6.93743	0	118.847	177.482	191.799	172.499	134.211	226.592	388.339	53.1919	7.04887	0	340.484	530.795	602.05	562.694	499.414	659.586	867.455	390.044	215.641	0	9.603	17.0024	23.1899	29.2279	34.4017	41.1751	58.2233	54.9742	46.6089	0	2.29124	3.72771	4.40793	4.32559	4.10375	5.18589	6.20654	3.69027	3.08447
DB02585.3conf	1.22118	2.20976	3.05977	3.84444	4.5882	5.59647	6.81934	7.09309	7.08929	0	118.849	177.478	191.82	172.522	134.225	226.596	388.251	53.4447	7.20318	0	340.484	530.79	602.076	562.767	499.491	659.618	867.385	390.978	220.362	0	9.60312	17.0024	23.1905	29.2323	34.4117	41.1802	58.2207	55.0438	47.6292	0	2.29123	3.72769	4.40801	4.32608	4.10455	5.18628	6.20639	3.69305	3.15199
DB02601.1conf	1.22405	2.20383	3.03466	3.78854	4.472	5.59355	6.65515	7.18928	8.12176	0	126.451	195.584	204.597	185.469	190.62	245.688	365.704	62.4028	8.25223	0	341.182	520.646	567.815	572.091	553.855	619.035	659.559	409.172	252.455	0	9.92211	17.401	24.1453	30.1449	34.5677	45.4556	59.2253	58.3379	54.5658	0	2.21864	3.52308	3.98086	4.15157	4.11325	4.37802	4.34428	3.52517	3.61104
DB02601.2conf	1.224	2.20365	3.03446	3.78815	4.46874	5.58754	6.64392	7.1857	8.06137	0	126.445	195.578	204.592	185.417	190.603	245.7	365.804	62.2126	8.19086	0	341.161	520.617	567.772	571.924	553.577	618.617	658.97	408.432	250.577	0	9.92173	17.3996	24.1441	30.1407	34.5423	45.4145	59.1547	58.2799	54.16	0	2.21849	3.52284	3.98047	4.15049	4.11061	4.37315	4.3363	3.52247	3.58419
DB02601.3conf	1.22401	2.20359	3.03551	3.79414	4.55777	5.38905	6.22916	6.89503	6.54	0	126.448	195.573	204.746	186.05	190.573	244.568	364.903	57.8383	6.64506	0	341.158	520.599	568.102	572.989	552.273	602.457	634.589	385.649	203.288	0	9.92193	17.3992	24.1526	30.2355	35.1304	44.0484	56.3351	55.584	43.9388	0	2.21845	3.52271	3.98244	4.15195	4.11377	4.20072	4.05468	3.3689	2.90777
DB02639.1conf	1.26998	2.23961	3.03469	3.79626	4.64578	5.4109	6.07422	6.84505	7.83169	8.7488	144.11	220.217	257.155	269.433	268.243	351.884	423.922	485.658	523.857	490.766	361.489	539.684	614.083	679.036	729.394	891.913	1113.89	1219.1	1315.02	1350.6	10.4751	18.6246	25.5016	31.4757	38.1621	43.762	49.7502	55.9959	64.5657	71.2163	2.27208	3.43108	3.95842	4.53121	5.00207	6.04674	7.42545	8.13113	8.84089
DB02639.2conf	1.26991	2.2395	3.03464	3.79659	4.64904	5.41001	6.06919	6.82146	7.79479	8.69363	144.099	220.211	257.377	269.357	268.338	351.35	422.349	482.599	519.807	486.046	361.464	539.664	614.181	679.157	729.41	891.038	1110.78	1213.34	1306.52	1340.28	10.4745	18.6238	25.503	31.4812	38.1843	43.7623	49.6957	55.7775	64.2234	70.7301	2.27195	3.43093	3.95839	4.53194	5.00274	6.04137	7.4096	8.09928	8.79039
DB02639.3conf	1.27	2.23967	3.03485	3.79454	4.63053	5.356	5.9405	6.66836	7.63003	8.50795	144.11	220.225	256.725	268.949	266.054	346.813	415.672	476.423	514.179	477.177	361.497	539.703	613.843	677.593	723.693	876.529	1087.95	1189.91	1282.2	1307.16	10.4751	18.6251	25.4975	31.4566	38.0448	43.3313	48.7465	54.6397	63.0133	69.4185	2.27216	3.43119	3.95855	4.52365	4.96543	5.94144	7.23759	7.91864	8.59842
DB02660.1conf	1.24651	2.17451	3.01122	3.87497	4.64201	5.46141	6.12809	6.80817	7.65715	8.87447	127.001	171.373	185.43	240.5	308.701	312.879	294.112	254.73	230.878	379.148	334.833	461.601	531.066	709.556	906.265	949.682	959.625	840.443	735.489	1126.12	9.943	17.1678	23.743	30.2463	36.1771	42.8921	47.0916	51.4811	58.3375	69.4005	2.20961	3.16616	3.76147	4.98875	6.4074	6.86224	7.2484	6.70848	5.93463
DB02660.2conf	1.2465	2.17448	3.01003	3.86275	4.6355	5.44104	6.15098	6.8216	7.76282	9.12129	127	171.369	185.227	238.773	303.653	311.087	299.985	263.857	243.564	403.383	334.831	461.597	530.685	706.222	899.283	944.922	966.336	856.808	762.825	1184.33	9.94292	17.1674	23.735	30.1247	36.0683	42.5385	47.2749	51.827	59.3839	71.7125	2.20961	3.16615	3.75886	4.97228	6.38489	6.85179	7.27195	6.77262	6.07897
DB02660.3conf	1.24652	2.17448	3.00802	3.84933	4.58456	5.35349	5.99763	6.74516	7.72232	8.97502	127.005	171.369	184.944	237.303	301.47	307.783	294.599	256.854	234.199	383.822	334.832	461.597	529.908	702.608	891.077	933.451	952.567	844.587	745.905	1132.36	9.94319	17.1675	23.7194	30.0187	35.6807	41.9496	46.1527	51.131	58.8252	70.1863	2.20958	3.16613	3.75381	4.94825	6.31688	6.74838	7.16176	6.70565	6.00902
DB02665.1conf	1.23133	2.20275	3.05145	3.89327	4.852	5.74301	6.85993	7.81544	0	0	107.608	128.685	123.655	135.169	139.85	79.5597	31.941	7.94099	0	0	343.442	459.346	495.164	549.321	610.918	481.49	376.941	242.933	0	0	9.28793	16.1489	22.0649	27.7929	35.043	40.8222	47.6114	52.5078	0	0	2.41227	3.47567	3.96528	4.54891	5.23239	4.67766	4.26848	3.47485	0
DB02665.2conf	1.23146	2.20302	3.05175	3.89346	4.85183	5.74275	6.85995	7.81567	0	0	107.626	128.693	123.655	135.161	139.842	79.5578	31.9414	7.94122	0	0	343.499	459.386	495.179	549.305	610.873	481.471	376.944	242.94	0	0	9.28894	16.1509	22.067	27.7942	35.042	40.8205	47.6116	52.5093	0	0	2.41265	3.47602	3.96547	4.54887	5.23202	4.67745	4.26852	3.47495	0
DB02665.3conf	1.23142	2.20296	3.05162	3.89309	4.85161	5.74244	6.8599	7.81581	0	0	107.621	128.689	123.649	135.152	139.834	79.5572	31.9417	7.94136	0	0	343.474	459.372	495.152	549.268	610.84	481.457	376.945	242.945	0	0	9.28866	16.1505	22.066	27.7916	35.0402	40.8184	47.6112	52.5102	0	0	2.41247	3.47591	3.96526	4.54854	5.23175	4.67728	4.26851	3.47501	0
DB02685.1conf	1.22186	2.16677	3.0139	3.69278	4.45641	5.09984	5.72074	6.05715	6.24592	0	111.259	155.77	158.249	132.856	187.702	189.98	182.288	42.4373	6.34625	0	329.863	470.391	530.075	505.167	646.199	607.932	615.63	333.794	194.147	0	9.50058	16.4313	22.9211	27.8779	32.9297	38.291	44.0505	46.4904	41.963	0	2.25349	3.3742	4.01268	3.98388	5.07723	4.74916	4.87576	3.21213	2.77702
DB02685.2conf	1.22182	2.16667	3.01401	3.69278	4.45774	5.09286	5.62973	5.82099	5.87143	0	111.254	155.759	158.209	132.666	186.314	186.891	176.733	40.5504	5.96575	0	329.849	470.366	529.964	504.746	643.85	600.995	599.99	320.055	182.506	0	9.50028	16.4306	22.9219	27.8781	32.9274	38.1924	43.3138	44.6334	39.447	0	2.25339	3.37404	4.01216	3.98164	5.06769	4.7113	4.76492	3.08627	2.61051
DB02685.3conf	1.22189	2.16684	3.0149	3.70513	4.54496	5.35096	6.08465	6.3449	7.0822	0	111.265	155.774	160.067	141.254	211.261	219.758	228.238	54.3597	7.19596	0	329.873	470.413	533.6	520.483	691.383	671.935	699.184	385.909	220.141	0	9.50087	16.4318	22.9307	28.0114	33.858	40.6413	47.2932	50.4031	47.5815	0	2.25353	3.37437	4.02984	4.05945	5.30811	5.10019	5.31858	3.46121	3.14884
DB02709.1conf	1.23942	2.26809	3.11041	3.95484	4.97454	6.00771	6.95966	8.13815	9.24685	10.3778	132.405	213.486	210.801	225.611	275.424	376.699	470.836	509.19	408.171	523.132	380.868	620.811	657.906	690.409	909.771	1198.18	1388.79	1430.06	1222.38	1032.65	9.7354	17.4835	24.1113	30.0573	38.1369	45.5167	53.1128	64.577	74.3099	82.3162	2.5293	4.22923	4.67406	5.07022	6.63475	8.63407	9.82066	9.93093	8.801
DB02709.2conf	1.23939	2.26807	3.11096	3.95766	4.98012	6.00982	6.96128	8.13768	9.24631	10.3747	132.396	213.488	210.847	225.655	275.478	376.75	470.867	509.213	408.168	523.082	380.865	620.823	658.063	690.726	910.116	1198.42	1388.92	1430.08	1222.3	1032.39	9.73492	17.4833	24.1152	30.077	38.1752	45.5324	53.1239	64.5747	74.3065	82.294	2.52934	4.22932	4.6752	5.07319	6.63838	8.63607	9.82189	9.93082	8.80017
DB02709.3conf	1.23942	2.26813	3.11038	3.95411	4.97274	6.00684	6.95908	8.13803	9.24663	10.3785	132.403	213.496	210.794	225.591	275.396	376.674	470.81	509.172	408.159	523.095	380.877	620.845	657.89	690.31	909.632	1198.09	1388.73	1430.01	1222.37	1032.66	9.73528	17.4838	24.111	30.0521	38.1244	45.5102	53.1084	64.5756	74.3081	82.3199	2.52939	4.22947	4.67398	5.06935	6.63341	8.63326	9.82021	9.93069	8.80094
DB02728.1conf	1.26531	2.23955	3.0971	4.03251	5.02439	5.93597	6.87707	8.14849	8.92601	9.91917	149.579	236.744	288.034	372.619	414.464	459.891	336.758	451.428	223.637	225.537	379.425	575.007	706.251	850.531	1046.68	1117.67	1072.57	1341.37	987.975	865.27	10.2987	18.443	25.4672	34.658	41.2309	50.2409	57.0058	63.2416	65.9335	74.8361	2.40019	3.66602	4.4681	5.41396	6.75701	7.19134	7.47964	10.3023	8.43141
DB02728.2conf	1.26537	2.2396	3.09662	4.03869	5.01482	5.72274	6.36132	7.2632	7.87231	8.54744	149.59	236.746	288.343	374.533	413.669	447.456	315.377	418.971	200.314	195.301	379.443	575.001	706.836	850.626	1034.4	1071.73	987.96	1195.91	865.537	751.427	10.2993	18.4435	25.4657	34.7353	41.3807	48.909	53.1798	56.8897	58.454	64.973	2.40026	3.66597	4.47072	5.40726	6.63631	6.81888	6.81924	9.10192	7.33454
DB02728.3conf	1.26542	2.2397	3.09681	4.01349	4.95146	5.83619	6.61503	7.58488	8.49844	9.61952	149.597	236.766	287.688	370.996	417.204	456.699	326.531	439.311	214.527	219.05	379.461	575.048	704.914	844.729	1039.23	1099	1027.71	1275.83	948.878	838.654	10.2997	18.4445	25.4691	34.5438	40.7384	49.8718	55.1956	59.2771	62.8964	72.3854	2.40037	3.66624	4.45899	5.37146	6.66315	7.00294	7.10726	9.71196	8.07885
DB02746.1conf	1.24858	2.27957	3.10712	3.92613	4.54123	4.70077	4.302	0	0	0	150.285	259.719	281.98	359.988	325.54	51.775	4.3711	0	0	0	387.605	637.278	724.781	787.983	627.931	335.292	133.722	0	0	0	10.2377	18.7739	25.0876	33.4285	41.4422	39.0654	28.9028	0	0	0	2.44539	4.10908	4.71402	4.75338	3.75644	2.77125	1.91272	0	0
DB02746.2conf	1.24862	2.27971	3.10715	3.92559	4.54103	4.71098	4.34122	0	0	0	150.29	259.728	281.971	359.99	325.716	51.9491	4.41095	0	0	0	387.628	637.316	724.776	787.947	628.165	336.155	134.941	0	0	0	10.238	18.7748	25.0875	33.4238	41.4455	39.1641	29.1663	0	0	0	2.44555	4.10934	4.71406	4.75303	3.75746	2.77669	1.93016	0	0
DB02746.3conf	1.24861	2.27963	3.10719	3.92654	4.54387	4.72023	4.34368	0	0	0	150.29	259.725	281.995	360.113	326.034	52.089	4.41345	0	0	0	387.619	637.281	724.797	788.168	628.669	336.884	135.018	0	0	0	10.238	18.7745	25.0883	33.4327	41.4733	39.2499	29.1828	0	0	0	2.44548	4.10905	4.71406	4.75418	3.76056	2.78161	1.93125	0	0
DB02749.1conf	1.26602	2.31532	3.15322	3.90159	4.56414	5.14771	6.1133	6.46161	5.89646	0	171.973	326.655	375.426	459.938	525.763	652.776	712.55	87.0183	5.99118	0	404.079	708.61	871.416	947.988	904.792	933.769	876.632	472.009	183.284	0	10.8895	20.1966	26.8505	34.7204	42.8639	50.8116	64.9292	58.0679	39.6151	0	2.40806	4.26604	5.25534	5.34637	4.81843	4.66517	4.16681	3.35291	2.62164
DB02749.2conf	1.26607	2.31544	3.15463	3.90762	4.57841	5.18155	6.08471	6.41808	5.77872	0	171.981	326.668	375.679	460.632	527.287	653.123	712.036	86.8426	5.87155	0	404.101	708.653	871.834	949.304	907.352	935.889	874.359	470.213	179.624	0	10.8899	20.1976	26.8642	34.7752	43.0028	51.1258	64.6655	57.7515	38.8241	0	2.4082	4.26634	5.2573	5.35344	4.83465	4.6787	4.15146	3.33277	2.56929
DB02749.3conf	1.26605	2.31537	3.15402	3.9051	4.57185	5.15929	6.0926	6.4411	5.82036	0	171.978	326.671	375.57	460.301	526.452	652.982	712.393	86.9298	5.91386	0	404.091	708.63	871.64	948.705	906.017	934.573	875.615	471.144	180.919	0	10.8897	20.1973	26.8584	34.7521	42.9347	50.919	64.7706	57.9178	39.1039	0	2.40814	4.26611	5.25634	5.35033	4.82651	4.67025	4.15694	3.34339	2.58781
DB02773.1conf	1.25626	2.19944	3.01612	3.83196	4.74588	5.53236	6.45057	7.42706	8.50036	9.01938	143.418	205.522	247.725	307.989	358.661	450.623	276.781	269.435	324.111	266.014	359.472	500.402	581.138	733.616	906.896	933.278	884.249	939.13	1097.05	845.752	9.94699	17.3376	24.0096	30.0851	38.0109	44.4101	49.8106	54.5551	66.671	70.6632	2.44105	3.53382	4.20825	5.43463	6.88757	7.0268	7.44108	7.48342	8.31756
DB02773.2conf	1.25626	2.19947	3.01721	3.84081	4.77736	5.5923	6.54649	7.53252	8.59751	9.20428	143.418	205.534	247.982	305.951	360.14	463.711	278.778	272.094	328.947	272.501	359.48	500.424	581.786	733.773	910.992	946.01	895.364	950.888	1114.16	864.482	9.94687	17.3377	24.0182	30.1358	38.185	44.8858	50.4898	55.2988	67.3942	72.0666	2.44114	3.53398	4.21228	5.43508	6.91071	7.11001	7.54289	7.58523	8.44973
DB02773.3conf	1.2563	2.19952	3.01707	3.83179	4.73575	5.51549	6.40634	7.34651	8.27003	8.78016	143.427	205.54	246.746	304.273	359.846	470.397	275.029	258.169	312.32	255.448	359.493	500.438	580.535	729.383	903.802	936.523	878.474	916.247	1062.72	817.085	9.94734	17.3383	24.0124	29.9947	37.8678	44.398	49.5283	53.8082	64.4709	68.7619	2.44119	3.53405	4.20959	5.41364	6.85621	7.01496	7.40239	7.35658	8.11048
DB02795.1conf	1.23596	2.20195	3.08479	3.87092	4.49946	5.48882	6.67149	7.18188	6.51951	0	134.52	203.047	241.912	225.038	166.535	296.795	508.49	112.192	6.62423	0	353.116	532.411	665.839	656.289	540.619	608.305	1175.69	618.563	202.651	0	9.95838	17.8622	24.636	31.2318	34.9571	43.3684	56.6649	65.8954	43.8011	0	2.27789	3.50548	4.49093	4.58479	4.11573	4.51998	7.39075	4.36332	2.89866
DB02795.2conf	1.23593	2.20194	3.08431	3.8677	4.4931	5.48607	6.66954	7.16881	6.45113	0	134.514	203.041	241.835	224.972	166.507	296.773	508.167	112.013	6.55476	0	353.111	532.409	665.627	655.852	540.308	608.187	1175.16	617.231	200.525	0	9.958	17.8619	24.6323	31.2087	34.9139	43.3495	56.6464	65.7903	43.3417	0	2.2779	3.50551	4.48956	4.58083	4.11204	4.5186	7.38817	4.35172	2.86826
DB02795.3conf	1.23598	2.20202	3.08506	3.87134	4.49976	5.4883	6.66981	7.17219	6.46935	0	134.522	203.066	241.945	225.054	166.539	296.782	508.247	112.059	6.57327	0	353.132	532.459	665.905	656.318	540.613	608.268	1175.28	617.576	201.092	0	9.95839	17.8627	24.6385	31.236	34.9595	43.3646	56.6492	65.8174	43.4641	0	2.27802	3.5058	4.49129	4.58489	4.11566	4.51965	7.38868	4.35474	2.87636
DB02803.1conf	1.22706	2.19598	2.96237	3.65207	4.28756	4.64948	5.03386	5.42562	5.85178	0	111.764	145.646	131.904	127.732	172.463	143.63	77.4322	24.3677	5.94578	0	334.794	473.764	467.09	478.469	576.935	516.9	389.215	265.667	181.895	0	9.53155	16.8015	22.4585	26.9447	32.0508	35.3708	37.4796	38.7139	39.3149	0	2.28665	3.41295	3.60104	3.83865	4.48304	4.14313	3.55003	2.96079	2.60177
DB02803.2conf	1.22708	2.19606	2.96301	3.65849	4.30769	4.7655	5.11762	5.29201	4.81007	0	111.767	145.662	131.132	127.137	173.29	148.734	84.2957	24.0212	4.88734	0	334.805	473.797	468.095	483.818	591.162	537.511	402.368	253.672	149.515	0	9.53169	16.8023	22.4548	26.9482	32.0538	36.0613	38.1493	38.0277	32.3163	0	2.28672	3.41313	3.61313	3.89046	4.61443	4.32041	3.62871	2.80722	2.13862
DB02803.3conf	1.2271	2.1961	2.96418	3.6925	4.64382	5.57696	6.62693	7.63742	8.47714	0	111.771	145.662	135.156	142.389	211.19	196.737	122.795	37.8825	8.61332	0	334.812	473.799	473.649	512.495	675.34	667.51	549.664	388.393	263.501	0	9.5319	16.8025	22.4764	27.3876	34.9747	42.7626	49.8082	55.0657	56.9534	0	2.28676	3.41316	3.63212	4.03071	5.11663	5.20361	4.832	4.21982	3.76905
DB02822.1conf	1.2756	2.25903	3.10711	3.95647	4.77016	5.84789	6.61968	0	0	0	225.117	363.911	419.066	320.11	456.133	1633.17	533.171	0	0	0	402.286	605.111	658.944	584.902	559.296	912.149	978.831	0	0	0	9.94521	17.4368	23.5506	30.2846	36.1373	48.8882	55.2323	0	0	0	2.90805	4.61108	5.45979	5.15182	5.01235	8.90067	13.4626	0	0
DB02822.2conf	1.27566	2.25923	3.10733	3.95421	4.75828	5.83934	6.61726	0	0	0	225.07	363.916	419.019	320.037	456.073	1632.93	532.975	0	0	0	402.304	605.179	658.944	584.59	558.763	911.797	978.472	0	0	0	9.94553	17.4382	23.5515	30.266	36.0557	48.8296	55.212	0	0	0	2.90809	4.61152	5.46008	5.14928	5.00586	8.89629	13.4576	0	0
DB02822.3conf	1.27567	2.25924	3.10672	3.94781	4.73494	5.82691	6.61621	0	0	0	225.062	363.882	418.627	319.729	455.968	1632.69	532.891	0	0	0	402.303	605.169	658.482	583.526	557.684	911.348	978.318	0	0	0	9.94561	17.4381	23.5409	30.199	35.8902	48.7453	55.2034	0	0	0	2.90806	4.61144	5.4589	5.14296	4.99358	8.89048	13.4555	0	0
DB02839.1conf	1.23829	2.27723	3.10762	3.90306	4.60737	5.17803	6.52534	6.23479	0	0	148.37	264.847	282.083	312.732	188.037	377.058	105.234	6.33494	0	0	373.945	632.834	680.569	639.272	523.659	521.806	535.167	193.801	0	0	10.3596	18.877	25.9872	33.7899	39.5851	44.5943	61.8026	41.8882	0	0	2.32212	3.98224	4.28292	3.9977	3.47032	3.38339	3.48954	2.77207	0
DB02839.2conf	1.23836	2.27732	3.10791	3.90439	4.61125	5.19031	6.52783	6.2484	0	0	148.386	264.857	282.138	312.912	188.141	377.138	105.274	6.34878	0	0	373.957	632.848	680.651	639.5	524.102	522.28	535.371	194.224	0	0	10.3605	18.8779	25.9904	33.8036	39.6253	44.6786	61.8262	41.9797	0	0	2.32212	3.98231	4.28324	3.99882	3.47294	3.38928	3.49088	2.77812	0
DB02839.3conf	1.2383	2.27724	3.10799	3.90531	4.61468	5.20225	6.52779	6.25832	0	0	148.372	264.839	282.16	313.071	188.219	377.129	105.274	6.35885	0	0	373.943	632.825	680.688	639.681	524.485	522.628	535.368	194.532	0	0	10.3598	18.8769	25.991	33.8139	39.6631	44.7582	61.8258	42.0463	0	0	2.32209	3.98223	4.28343	3.99963	3.47501	3.39451	3.49085	2.78253	0
DB02923.1conf	1.24179	2.26738	3.11046	4.02155	4.83151	5.65636	6.66619	7.91779	9.20762	0	131.121	207.83	229.927	244.569	270.509	247.142	153.985	47.8922	9.35553	0	385.173	623.082	679.923	775.024	874.823	858.577	698.237	493.541	286.207	0	9.64075	17.304	23.889	31.0727	36.8236	43.0437	49.6419	56.4906	61.861	0	2.58288	4.29427	4.79885	5.56733	6.40165	6.55451	5.98467	5.23172	4.09383
DB02923.2conf	1.24173	2.26725	3.11028	4.02132	4.83119	5.65595	6.6657	7.91729	9.20723	0	131.113	207.821	229.911	244.546	270.488	247.125	153.976	47.8897	9.35513	0	385.149	623.043	679.871	774.956	874.754	858.515	698.19	493.513	286.195	0	9.64034	17.3031	23.8877	31.071	36.8213	43.0406	49.6383	56.4871	61.8584	0	2.58271	4.29397	4.79847	5.56687	6.40114	6.55402	5.98426	5.23141	4.09365
DB02923.3conf	1.24178	2.26734	3.11037	4.02152	4.83155	5.65648	6.66638	7.91804	9.20797	0	131.121	207.821	229.922	244.569	270.519	247.152	153.991	47.894	9.35588	0	385.165	623.063	679.907	775.025	874.846	858.608	698.263	493.559	286.218	0	9.64071	17.3037	23.8884	31.0724	36.824	43.0447	49.6434	56.4924	61.8634	0	2.58281	4.29416	4.79872	5.56734	6.40178	6.55472	5.98488	5.23191	4.09398
DB02970.1conf	1.21376	2.16067	2.98651	3.80026	4.48458	5.18894	5.78707	6.47038	0	0	98.6751	125.816	130.876	124.353	104.077	59.9657	20.0681	6.57432	0	0	322.969	445.477	489.489	528.583	514.546	436.662	286.896	201.124	0	0	9.07749	15.7438	21.6161	27.5508	32.0905	36.6439	39.3909	43.471	0	0	2.30439	3.37084	3.87999	4.39844	4.5452	4.29676	3.42873	2.87681	0
DB02970.2conf	1.21374	2.16064	2.98693	3.81614	4.55788	5.06784	5.29343	7.15802	0	0	98.6729	125.809	131.885	123.644	99.8356	59.6124	21.0991	7.27301	0	0	322.96	445.459	491.661	533.632	514.099	427.899	283.111	222.498	0	0	9.07734	15.7436	21.621	27.6687	32.4479	35.5429	36.1295	48.0909	0	0	2.30432	3.37073	3.89116	4.44686	4.58718	4.21982	3.30168	3.18255	0
DB02970.3conf	1.21381	2.16079	2.98714	3.81688	4.56563	5.10814	5.36827	7.19961	0	0	98.6822	125.82	131.944	124.109	100.74	60.1723	21.2677	7.31526	0	0	322.989	445.497	491.797	534.519	516.724	431.809	286.135	223.791	0	0	9.07786	15.7447	21.6225	27.6758	32.5179	35.8425	36.6357	48.3703	0	0	2.30451	3.37101	3.89192	4.45161	4.60477	4.25609	3.34054	3.20104	0
DB02972.1conf	1.21237	2.14244	2.9554	3.68772	4.48056	5.314	6.17269	7.16287	8.00983	0	94.299	113.712	107.25	101.864	129.504	127.855	69.1969	28.6483	8.1385	0	312.835	416.666	442.625	453.014	554.066	638.844	515.323	383.832	248.975	0	9.07755	15.5939	21.3437	26.2849	31.854	37.9137	43.0449	48.8926	53.8137	0	2.24513	3.20037	3.61846	3.88356	4.72073	5.62736	5.13571	4.47361	3.56127
DB02972.2conf	1.21243	2.14259	2.95603	3.69219	4.51727	5.31557	6.19334	7.20164	8.08846	0	94.3091	113.726	107.587	102.075	129.7	128.251	69.6706	28.9304	8.2184	0	312.864	416.71	443.349	454.787	556.048	640.726	517.918	386.869	251.42	0	9.07802	15.5951	21.3487	26.3227	32.0964	37.9235	43.1877	49.1619	54.3421	0	2.24532	3.20067	3.62228	3.89812	4.7431	5.64143	5.15906	4.50549	3.59624
DB02972.3conf	1.2124	2.14252	2.95492	3.68056	4.40629	5.38544	6.23029	7.16839	7.8927	0	94.3035	113.718	106.619	102.387	130.998	128.704	68.7857	28.282	8.01949	0	312.849	416.687	441.434	450.313	553.525	642.012	515.989	381.199	245.335	0	9.07776	15.5945	21.3392	26.215	31.4146	38.4604	43.4571	48.9163	53.0268	0	2.24522	3.20052	3.6127	3.85828	4.69273	5.66085	5.15296	4.45364	3.5092
DB03002.1conf	1.2979	2.32621	3.18238	4.14044	5.09266	6.74639	0	0	0	0	361.685	656.004	744.427	623.506	2120.53	862.997	0	0	0	0	453.638	726.316	739.37	641.876	687.951	1222.99	0	0	0	0	10.0669	17.7751	24.3969	31.3988	38.09	48.5779	0	0	0	0	3.75599	6.41693	7.56378	7.69937	6.77981	24.0667	0	0	0
DB03002.2conf	1.29786	2.32616	3.18229	4.14031	5.09245	6.74557	0	0	0	0	361.639	655.923	744.331	623.446	2120.3	862.891	0	0	0	0	453.618	726.285	739.329	641.836	687.89	1222.84	0	0	0	0	10.0665	17.7747	24.3963	31.3979	38.0882	48.572	0	0	0	0	3.75573	6.41647	7.56315	7.69876	6.77925	24.0638	0	0	0
DB03002.3conf	1.29787	2.32621	3.1823	4.14021	5.0923	6.74476	0	0	0	0	361.598	655.899	744.324	623.414	2120.08	862.788	0	0	0	0	453.616	726.292	739.332	641.82	687.831	1222.69	0	0	0	0	10.0665	17.7749	24.3962	31.3971	38.0868	48.5662	0	0	0	0	3.7556	6.41651	7.56319	7.6986	6.77872	24.0609	0	0	0
DB03018.1conf	1.21258	2.1522	3.09803	3.84849	4.64978	5.9156	6.67284	0	0	0	100.929	143.075	162.761	96.1974	53.6524	33.1222	6.78003	0	0	0	326.274	475.686	607.948	476.026	340.948	331.928	207.417	0	0	0	9.10165	15.7285	22.8231	27.624	32.8555	42.1503	44.8312	0	0	0	2.31519	3.50003	4.6937	4.19831	3.42157	3.60638	2.96683	0	0
DB03018.2conf	1.2126	2.15223	3.09816	3.84862	4.64987	5.9159	6.67307	0	0	0	100.932	143.083	162.769	96.2011	53.6545	33.1235	6.78027	0	0	0	326.284	475.711	607.979	476.043	340.959	331.943	207.424	0	0	0	9.10182	15.7287	22.824	27.6249	32.8562	42.1525	44.8328	0	0	0	2.31526	3.50019	4.69393	4.19846	3.42167	3.60655	2.96694	0	0
DB03018.3conf	1.21262	2.15228	3.09815	3.84874	4.65013	5.91589	6.67345	0	0	0	100.934	143.082	162.775	96.2039	53.6563	33.125	6.78065	0	0	0	326.292	475.713	607.988	476.061	340.971	331.951	207.436	0	0	0	9.10193	15.729	22.824	27.6258	32.8579	42.1525	44.8353	0	0	0	2.31531	3.50022	4.69397	4.19863	3.42181	3.6066	2.9671	0	0
DB03058.1conf	1.21677	2.19687	3.04522	3.86355	4.51826	5.11807	5.80781	0	0	0	114.036	160.266	176.2	142.3	64.3256	19.5669	5.90111	0	0	0	335.009	503.807	559.366	500.465	334.243	229.947	180.529	0	0	0	9.50591	16.7603	22.8677	29.4663	33.5013	36.2165	39.0196	0	0	0	2.27468	3.59092	4.16407	4.00647	3.099	2.65355	2.58223	0	0
DB03058.2conf	1.21687	2.1971	3.04513	3.85868	4.48831	4.78072	5.82727	0	0	0	114.051	160.264	176.1	140.819	63.3417	19.249	5.92088	0	0	0	335.046	503.829	559.25	499.096	329.403	219.622	181.133	0	0	0	9.50672	16.762	22.8654	29.4168	33.1661	33.9519	39.1503	0	0	0	2.27491	3.59116	4.16382	4.0005	3.06859	2.50471	2.59088	0	0
DB03058.3conf	1.21688	2.19713	3.04536	3.86312	4.51406	5.07758	5.81277	0	0	0	114.054	160.276	176.17	141.604	64.1086	19.5352	5.90615	0	0	0	335.057	503.861	559.357	500.03	333.284	228.739	180.683	0	0	0	9.50682	16.7622	22.868	29.4563	33.4364	35.9456	39.0529	0	0	0	2.27499	3.59135	4.16426	4.00573	3.09451	2.63585	2.58443	0	0
DB03073.1conf	1.22767	2.18622	3.08955	3.92684	4.62339	5.72915	6.47044	6.813	0	0	127.132	187.11	226.897	233.18	218.727	164.157	60.5313	6.92244	0	0	342.031	510.754	650.628	677.492	608.201	628.998	447.698	211.773	0	0	9.76303	17.3729	24.4665	30.9396	36.0746	44.1844	50.4078	45.7729	0	0	2.24835	3.44	4.48962	4.82358	4.60936	5.12191	4.129	3.02915	0
DB03073.2conf	1.22773	2.18633	3.08957	3.92623	4.62259	5.73241	6.49579	6.88798	0	0	127.142	187.12	226.877	233.169	218.816	164.688	60.864	6.99863	0	0	342.058	510.781	650.603	677.43	608.419	630.383	450.174	214.104	0	0	9.76355	17.3738	24.4664	30.9345	36.0693	44.2224	50.6052	46.2767	0	0	2.24851	3.4402	4.48957	4.82308	4.61029	5.13023	4.15145	3.06249	0
DB03073.3conf	1.22768	2.18625	3.08929	3.92535	4.6213	5.73349	6.51047	6.9305	0	0	127.132	187.105	226.847	233.131	218.838	165.006	61.0643	7.04183	0	0	342.038	510.755	650.527	677.302	608.46	631.152	451.623	215.426	0	0	9.76307	17.373	24.4641	30.9276	36.06	44.2382	50.7211	46.5623	0	0	2.24841	3.44007	4.48907	4.82211	4.61014	5.13459	4.16437	3.08139	0
DB03110.1conf	1.271	2.29304	3.13019	4.09163	5.04077	5.72357	0	0	0	0	174.55	291.753	359.742	225.079	58.9764	5.81551	0	0	0	0	408.072	644.914	651.555	543.512	353.26	177.91	0	0	0	0	10.116	18.0678	25.3048	33.0319	38.6742	38.4536	0	0	0	0	2.81133	4.60858	4.89489	4.76428	3.77645	2.54477	0	0	0
DB03110.2conf	1.27099	2.2931	3.13025	4.0916	5.0406	5.72329	0	0	0	0	174.529	291.735	359.699	225.05	58.9699	5.81523	0	0	0	0	408.068	644.923	651.542	543.479	353.235	177.901	0	0	0	0	10.1157	18.0681	25.3049	33.0313	38.6727	38.4517	0	0	0	0	2.81128	4.60862	4.8948	4.76399	3.77617	2.54465	0	0	0
DB03110.3conf	1.271	2.29307	3.13018	4.09153	5.04036	5.72263	0	0	0	0	174.542	291.731	359.719	225.04	58.9664	5.81455	0	0	0	0	408.072	644.905	651.541	543.464	353.212	177.881	0	0	0	0	10.1159	18.0679	25.3045	33.0308	38.6707	38.4473	0	0	0	0	2.81132	4.60853	4.8948	4.76393	3.77595	2.54435	0	0	0
DB03127.1conf	1.21877	2.22789	3.07631	3.92957	4.5952	5.5732	6.29384	0	0	0	117.021	177.4	168.839	161.346	117.541	36.3442	6.39494	0	0	0	347.204	543.138	565.029	547.082	476.915	356.805	195.636	0	0	0	9.39129	16.7789	23.0328	29.3177	34.1113	39.7605	42.2849	0	0	0	2.37768	3.89067	4.27272	4.34273	4.10214	3.76981	2.79832	0	0
DB03127.2conf	1.21887	2.22813	3.07658	3.9297	4.59519	5.57387	6.29455	0	0	0	117.038	177.42	168.85	161.367	117.555	36.3483	6.39567	0	0	0	347.242	543.186	565.069	547.124	476.961	356.848	195.658	0	0	0	9.39212	16.7808	23.0349	29.3187	34.1117	39.7653	42.2897	0	0	0	2.37791	3.891	4.27304	4.343	4.10243	3.77027	2.79864	0	0
DB03127.3conf	1.21889	2.22821	3.07672	3.93013	4.59606	5.57377	6.29407	0	0	0	117.04	177.426	168.862	161.367	117.551	36.3462	6.39517	0	0	0	347.255	543.216	565.106	547.158	476.975	356.832	195.643	0	0	0	9.39228	16.7813	23.036	29.3219	34.1174	39.7645	42.2865	0	0	0	2.378	3.89123	4.27329	4.34334	4.10274	3.77013	2.79842	0	0
DB03176.1conf	1.27763	2.25128	3.10778	3.87276	4.64573	5.34333	6.17642	6.66178	6.97995	7.56159	161.745	256.624	318.048	410.776	397.977	556.149	542.706	696.705	329.715	337.008	394.042	598.221	710.555	814.7	931.828	1055.2	1292.74	1467.2	1102.33	1026.83	10.1578	17.7375	24.9886	30.5213	37.6065	43.6753	48.2498	52.852	55.0707	57.6	2.66911	4.15116	5.04337	5.99055	6.93615	7.66996	9.74527	10.8721	9.03855
DB03176.2conf	1.27763	2.25127	3.10896	3.882	4.66416	5.33527	6.46411	7.29101	7.89052	8.6836	161.757	256.615	318.382	409.326	399.49	564.79	572.357	757.732	357.147	360.836	394.043	598.204	711.39	815.072	933.913	1077.88	1376.9	1621.74	1235.31	1149.54	10.1579	17.7373	24.9981	30.5856	37.6139	43.7594	50.38	57.575	61.9772	65.3839	2.66914	4.15108	5.04837	6.00496	6.95248	7.78776	10.3476	12.0714	10.2681
DB03176.3conf	1.27765	2.25131	3.10897	3.88134	4.65757	5.31976	6.45089	7.29739	7.90085	8.67739	161.75	256.619	318.338	409.191	399.254	564.223	572.407	758.433	356.465	358.822	394.048	598.225	711.372	814.752	932.985	1076.63	1376.45	1623.9	1235.5	1146.08	10.158	17.7376	24.9979	30.5789	37.5658	43.6448	50.2587	57.6045	62.0428	65.292	2.66915	4.15122	5.04843	6.0029	6.94467	7.77546	10.3368	12.0931	10.2794
DB03210.1conf	1.22642	2.20688	3.02481	3.79657	4.71544	5.53782	6.31822	7.05869	7.98133	7.65219	119.1	171.689	154.881	145.62	208.562	312.48	243.664	340.559	125.827	7.77512	343.969	503.952	532.392	547.988	637.24	836.13	709.701	660.523	661.701	237.859	9.59034	16.9103	23.123	28.4876	34.7117	44.8517	50.8603	55.1246	73.8775	51.411	2.31911	3.56954	3.98893	4.32486	4.88024	5.74954	5.15374	5.06099	4.55397
DB03210.2conf	1.22646	2.20699	3.02475	3.78986	4.65251	5.3859	6.05141	6.74472	7.49257	6.72895	119.106	171.681	154.448	143.147	201.781	299.757	232.484	323.626	118.313	6.83705	343.983	503.958	531.514	542.949	622.639	806.114	677.645	626.834	620.708	209.161	9.59065	16.911	23.1216	28.4253	34.1877	43.5349	48.7158	52.6274	69.4671	45.2082	2.3192	3.56967	3.98461	4.29713	4.79312	5.56393	4.92296	4.80851	4.25615
DB03210.3conf	1.22642	2.20691	3.02508	3.7944	4.66083	5.35669	6.02776	6.70056	7.24794	6.67107	119.099	171.681	154.349	141.63	197.565	291.505	224.787	311.451	114.395	6.77823	343.969	503.952	531.402	541.199	615.82	791.939	664.709	611.313	600.576	207.362	9.59027	16.9103	23.1242	28.4517	34.1883	43.1979	48.3399	52.0544	67.1667	44.8193	2.31912	3.56959	3.98451	4.29349	4.76769	5.49974	4.87281	4.73559	4.12257
DB03239.1conf	1.26325	2.25265	3.08944	3.8641	4.69029	5.40986	6.22794	7.10705	7.8871	8.35246	157.367	250.018	281.477	334.277	426.723	419.3	493.833	515.29	521.202	717.535	371.076	579.734	679.224	776.304	923.973	1022.26	1225.76	1268.43	1315.34	1720.53	10.5577	18.6466	25.8333	32.5423	39.4565	45.3662	50.6724	59.6081	64.7184	69.375	2.32709	3.66874	4.33728	4.95595	5.93508	6.65789	8.02848	8.24751	8.75912
DB03239.2conf	1.2632	2.25256	3.08799	3.85917	4.70118	5.49404	6.29159	7.22504	8.1461	9.07357	157.359	250.012	282.009	338.41	435.477	424.852	495.955	527.788	551.397	804.93	371.057	579.713	680.32	782.363	938.066	1036.37	1233.82	1291.01	1398.33	1919.24	10.5573	18.6459	25.818	32.4982	39.651	46.1053	51.1972	60.5485	66.7478	75.4792	2.32697	3.66857	4.34193	4.98167	5.99902	6.74824	8.09471	8.40973	9.27656
DB03239.3conf	1.26323	2.25258	3.08719	3.85602	4.69836	5.45356	6.11465	6.9267	7.82541	8.71167	157.368	250.015	281.834	338.816	434.78	420.847	484.648	518.689	532.513	775.182	371.065	579.716	680.523	783.109	935.104	1020.21	1196.37	1249.42	1354.1	1830.85	10.5578	18.6461	25.8092	32.4629	39.6685	45.8553	49.936	58.3311	64.2601	72.4574	2.32699	3.66858	4.34395	4.98463	5.97264	6.62395	7.80802	8.08193	8.95505
DB03243.1conf	1.22313	2.16338	2.99958	3.89641	4.63238	5.65347	6.61527	0	0	0	116.542	156.927	161.911	138.049	116.735	179.317	126.685	0	0	0	333.648	468.374	498.022	499.988	420.795	424.4	490.744	0	0	0	9.55955	16.4917	22.8663	29.7788	33.8836	45.3975	68.5871	0	0	0	2.26118	3.32502	3.69492	4.00825	3.66718	3.42295	2.45694	0	0
DB03243.2conf	1.22321	2.16354	2.99968	3.89655	4.63328	5.65438	6.61612	0	0	0	116.555	156.941	161.932	138.064	116.742	179.334	126.701	0	0	0	333.68	468.407	498.05	500.029	420.851	424.451	490.807	0	0	0	9.56015	16.4931	22.8674	29.7804	33.8899	45.4037	68.5959	0	0	0	2.26138	3.32524	3.69502	4.0085	3.66778	3.4235	2.45725	0	0
DB03243.3conf	1.22313	2.16347	2.99964	3.89667	4.63392	5.65457	6.61517	0	0	0	116.54	156.927	161.923	138.064	116.74	179.313	126.683	0	0	0	333.658	468.389	498.04	500.049	420.88	424.449	490.736	0	0	0	9.55938	16.4924	22.8667	29.7811	33.8942	45.4041	68.586	0	0	0	2.26128	3.32516	3.695	4.00871	3.66817	3.42367	2.4569	0	0
DB03255.1conf	1.21756	2.23	3.03927	3.95886	4.91854	5.70948	0	0	0	0	118.971	173.077	138.403	81.1344	26.7208	5.80119	0	0	0	0	355.836	538.709	478.168	365.711	262.273	177.472	0	0	0	0	9.41329	16.9276	23.0791	29.6882	35.7349	38.3589	0	0	0	0	2.41646	3.81833	3.65235	3.1911	2.78763	2.53851	0	0	0
DB03255.2conf	1.21755	2.22997	3.03922	3.95879	4.91841	5.7099	0	0	0	0	118.972	173.076	138.397	81.1407	26.7234	5.80163	0	0	0	0	355.83	538.697	478.154	365.708	262.282	177.485	0	0	0	0	9.41331	16.9275	23.0787	29.6876	35.7344	38.3618	0	0	0	0	2.4164	3.81823	3.65226	3.19102	2.78763	2.5387	0	0	0
DB03255.3conf	1.21744	2.22967	3.03877	3.95835	4.91818	5.70902	0	0	0	0	118.955	173.036	138.383	81.1256	26.7185	5.80073	0	0	0	0	355.777	538.598	478.082	365.669	262.253	177.458	0	0	0	0	9.41248	16.925	23.0753	29.6845	35.7323	38.3558	0	0	0	0	2.41605	3.81761	3.65167	3.1907	2.78742	2.5383	0	0	0
DB03301.1conf	1.21923	2.18369	3.06873	3.84475	4.64273	5.46464	6.30019	6.98836	0	0	107.191	152.485	182.992	150.911	129.383	87.3453	42.2888	7.10062	0	0	340.332	501.266	605.897	585.733	590.841	511.012	466.51	217.224	0	0	9.20794	16.1617	22.8614	28.9749	33.6434	38.7672	43.6192	46.951	0	0	2.38176	3.63823	4.49136	4.59033	5.01414	4.76012	4.96562	3.10711	0
DB03301.2conf	1.21922	2.18371	3.06926	3.85652	4.75447	5.76745	6.7719	7.88327	0	0	107.19	152.475	184.938	153.93	135.112	95.9081	47.3937	8.00991	0	0	340.335	501.255	609.83	598.125	617.609	550.216	516.061	245.042	0	0	9.2078	16.1617	22.8671	29.0754	34.39	40.8765	46.9549	52.9635	0	0	2.38179	3.63822	4.51049	4.67654	5.2337	5.09717	5.45433	3.505	0
DB03301.3conf	1.2192	2.18362	3.06922	3.8531	4.69441	5.58287	6.19313	6.61061	0	0	107.188	152.479	184.012	150.715	125.855	85.8646	41.127	6.71681	0	0	340.321	501.246	608.061	590.601	596.137	511.022	455.24	205.483	0	0	9.20769	16.1612	22.8664	29.0338	33.8938	39.3154	42.862	44.4132	0	0	2.38168	3.63808	4.50236	4.63402	5.10352	4.81572	4.8545	2.93916	0
DB03302.1conf	1.43465	2.41972	3.44351	4.45685	5.70078	6.62502	0	0	0	0	316.681	541.087	1136.39	1569.59	2048.56	1450.42	0	0	0	0	555.774	885.769	1281.78	1479.17	1584.1	1297.54	0	0	0	0	12.1741	21.0746	30.9863	42.9938	58.6827	68.1011	0	0	0	0	3.79399	6.13984	9.46811	10.9145	11.8627	10.3033	0	0	0
DB03302.2conf	1.43454	2.41951	3.44322	4.45665	5.70049	6.62439	0	0	0	0	316.67	541.064	1136.32	1569.57	2048.5	1450.43	0	0	0	0	555.739	885.71	1281.7	1479.14	1584.04	1297.48	0	0	0	0	12.1732	21.0727	30.9836	42.9922	58.6801	68.0957	0	0	0	0	3.79381	6.13949	9.46756	10.9142	11.8622	10.3024	0	0	0
DB03302.3conf	1.43457	2.41962	3.44334	4.4567	5.70059	6.62461	0	0	0	0	316.651	541.046	1136.29	1569.5	2048.49	1450.29	0	0	0	0	555.737	885.726	1281.71	1479.12	1584.05	1297.45	0	0	0	0	12.1734	21.0736	30.9845	42.9924	58.6811	68.0966	0	0	0	0	3.7937	6.13948	9.46751	10.9139	11.8621	10.3027	0	0	0
DB03306.1conf	1.28517	2.27913	3.14485	3.97372	4.66346	5.3679	5.99424	6.21792	0	0	238.412	293.045	338.072	467.002	493.175	297.593	60.1955	6.3178	0	0	378.187	557.979	731.4	881.352	910.501	735.342	400.404	193.276	0	0	10.7138	20.398	26.5602	33.4295	40.4138	45.3602	49.0166	41.7749	0	0	2.59694	3.6857	5.03918	6.38131	6.68748	5.5661	3.40119	2.76457	0
DB03306.2conf	1.28518	2.27912	3.13491	3.94108	4.63794	5.31458	5.78129	6.129	0	0	238.406	293.032	337.325	463.404	488.97	296.951	57.5856	6.22746	0	0	378.188	557.977	729.906	877.615	905.518	724.357	384.803	190.512	0	0	10.7138	20.3978	26.4649	33.1522	40.1009	45.0812	47.1819	41.1775	0	0	2.59694	3.68564	5.03083	6.37098	6.65797	5.4528	3.28032	2.72503	0
DB03306.3conf	1.28513	2.27908	3.14193	3.96315	4.68524	5.2627	5.56305	5.92841	0	0	238.385	293.018	337.571	459.256	479.028	280.625	52.7775	6.02364	0	0	378.175	557.97	730.872	876.723	892.955	697.125	363.8	184.277	0	0	10.7133	20.3972	26.5288	33.2405	40.2152	44.5292	44.8368	39.8298	0	0	2.59684	3.68564	5.03759	6.39919	6.56549	5.23164	3.17205	2.63585	0
DB03322.1conf	1.2313	2.17161	2.96342	3.69102	4.4978	5.43858	6.0336	6.89291	7.85955	8.84961	111.696	147.483	152.431	160.704	206.608	214.045	221.101	292.115	283.401	244.466	330.48	460.405	502.059	550.482	709.201	778.961	794.009	1096.59	1195.85	1187.75	9.49907	16.5537	22.5312	27.5497	33.7433	41.0931	44.88	50.8473	56.8138	62.7253	2.26998	3.29805	3.76262	4.22824	5.40621	6.08729	6.26736	8.64542	9.75982
DB03322.2conf	1.23126	2.17154	2.96288	3.6838	4.4203	5.28114	5.91401	6.87163	7.75725	8.55036	111.688	147.473	149.583	156.058	199.41	211.231	222.726	287.453	273.244	237.107	330.468	460.383	500.441	543.677	693.418	764.37	788.342	1080.98	1158.14	1147.89	9.49859	16.553	22.5065	27.3478	32.9949	39.7401	44.0022	50.8123	56.0591	60.6016	2.26994	3.29793	3.76126	4.20751	5.3179	5.97422	6.19515	8.52942	9.48165
DB03322.3conf	1.23125	2.17152	2.96302	3.68974	4.46601	5.31186	6.06537	6.96266	7.66496	8.416	111.689	147.472	150.139	157.647	203.013	218.733	227.653	287.21	267.506	227.541	330.465	460.379	501.233	545.949	699.65	779.021	804.772	1086.15	1144.62	1114.32	9.49864	16.5529	22.5083	27.4296	33.3915	40.0854	45.2564	51.4576	55.3514	59.5807	2.2699	3.29789	3.76384	4.21961	5.34903	6.05153	6.31346	8.58329	9.38977
DB03337.1conf	1.24292	2.25308	3.09444	3.96338	4.82957	5.71632	6.74686	7.73212	8.72991	9.69557	135.324	213.044	219.171	251.554	307.254	355.903	431.217	484.397	512.701	668.842	371.297	582.548	639.957	742.306	911.306	1106.72	1321.92	1428.46	1543.62	1861.54	9.76646	17.5921	24.2008	30.6462	37.2543	43.7464	51.1228	58.8444	67.3141	75.6747	2.45991	3.97833	4.49013	5.301	6.51674	8.02168	9.66974	10.4663	11.1171
DB03337.2conf	1.24294	2.25318	3.0942	3.96169	4.82676	5.71475	6.74548	7.73039	8.72488	9.69589	135.326	213.048	219.148	251.435	307.168	355.869	431.138	484.483	513.151	669.899	371.313	582.579	639.887	742.025	911.002	1106.54	1321.71	1428.33	1544.05	1863.37	9.76653	17.5927	24.1989	30.6327	37.2301	43.7341	51.1124	58.8311	67.2814	75.6895	2.46005	3.97858	4.48967	5.29915	6.5146	8.02018	9.66823	10.4643	11.1167
DB03337.3conf	1.24289	2.25303	3.09383	3.96031	4.82396	5.71138	6.74329	7.7354	8.74832	9.74017	135.32	213.035	219.122	251.31	307.036	355.798	431.406	485.45	515.451	673.585	371.291	582.536	639.788	741.72	910.532	1106.15	1322.01	1430.65	1549.52	1872.58	9.76618	17.5916	24.1962	30.622	37.2065	43.7095	51.0999	58.8817	67.4748	76.0711	2.45989	3.97828	4.48892	5.29716	6.51125	8.01677	9.66851	10.4777	11.1512
DB03339.1conf	1.28758	2.27332	3.12876	3.97372	4.93028	5.53369	5.80529	0	0	0	309.713	513.733	604.398	748.607	964.303	139.825	5.89854	0	0	0	424.805	642.585	709.444	717.629	707.713	420.53	180.45	0	0	0	9.89354	17.269	23.1498	29.7816	37.451	40.6445	39.0026	0	0	0	3.46727	5.61172	6.96711	7.60344	8.3692	5.80374	2.5811	0	0
DB03339.2conf	1.28752	2.27321	3.1285	3.97583	4.94715	5.57377	5.80265	0	0	0	309.673	513.751	604.266	748.554	1042.81	161.027	5.89587	0	0	0	424.778	642.581	709.298	717.755	720.135	446.782	180.368	0	0	0	9.89303	17.2682	23.1459	29.79	37.5953	40.9931	38.9849	0	0	0	3.467	5.61175	6.96675	7.60599	8.43286	6.34219	2.57993	0	0
DB03339.3conf	1.28753	2.27325	3.12873	3.9737	4.93126	5.57678	5.80186	0	0	0	309.684	513.747	604.397	748.647	1024.46	170.099	5.89506	0	0	0	424.781	642.577	709.442	717.626	716.778	457.601	180.344	0	0	0	9.89319	17.2686	23.1495	29.7813	37.4826	41.0479	38.9796	0	0	0	3.46704	5.6117	6.96716	7.60361	8.41215	6.56662	2.57958	0	0
DB03346.1conf	1.35286	2.39337	3.27557	4.17632	5.04424	6.17279	7.3323	8.02284	9.32552	10.2586	246.7	445.175	613.903	826.569	745.001	1161.61	2955.52	1711.58	580.199	165.441	493.798	835.441	984.292	1144.61	1313.5	1807.94	2300.81	1538.33	1267.87	841.346	11.1013	19.5836	27.8596	35.024	40.7433	54.2277	70.7097	74.1141	85.2499	97.1611	3.40411	5.8746	7.06426	8.87563	10.1142	13.8054	17.7622	9.55882	11.5614
DB03346.2conf	1.35282	2.39331	3.2755	4.17639	5.04453	6.17297	7.33227	8.02295	9.3256	10.2585	246.684	445.138	613.879	826.529	745.016	1161.63	2955.47	1711.48	580.169	165.439	493.779	835.41	984.281	1144.6	1313.54	1807.97	2300.77	1538.27	1267.87	841.34	11.1009	19.5828	27.8586	35.0241	40.7453	54.2293	70.7093	74.1136	85.25	97.1604	3.40398	5.87442	7.0642	8.87558	10.1146	13.8057	17.7619	9.55867	11.5616
DB03346.3conf	1.35286	2.39332	3.27555	4.17641	5.04438	6.17277	7.33207	8.02256	9.32502	10.2579	246.713	445.159	613.905	826.583	745.012	1161.58	2955.43	1711.48	580.158	165.43	493.799	835.419	984.291	1144.62	1313.51	1807.89	2300.71	1538.24	1267.8	841.291	11.1015	19.5831	27.8592	35.0245	40.7443	54.2276	70.7075	74.1109	85.2452	97.1547	3.40414	5.87446	7.06428	8.87576	10.1144	13.8051	17.7615	9.55832	11.5608
DB03357.1conf	1.23856	2.24933	3.0411	3.79098	4.5863	5.52322	6.46485	7.47096	0	0	132.589	206.738	213.269	217.886	243.198	184.172	51.8214	7.59097	0	0	363.55	560.602	577.793	611.211	643.035	576.264	403.31	232.225	0	0	9.92042	17.9546	24.3104	29.9107	37.3538	45.0745	49.9312	50.1934	0	0	2.37288	3.77385	4.02848	4.28595	4.37401	4.20616	3.79356	3.32168	0
DB03357.2conf	1.23849	2.24906	3.04126	3.7937	4.59032	5.51659	6.44907	7.44358	0	0	132.581	206.72	213.457	218.312	243.444	184.173	51.7591	7.56315	0	0	363.517	560.546	578.056	612.001	643.572	575.909	402.466	231.374	0	0	9.91997	17.9525	24.3142	29.943	37.4007	45.0362	49.8236	50.0094	0	0	2.37264	3.77346	4.02927	4.2894	4.37596	4.20112	3.7837	3.30951	0
DB03357.3conf	1.23861	2.24933	3.04145	3.78355	4.4918	5.25605	5.82204	6.0903	0	0	132.601	206.738	213.303	216.346	240.366	180.72	48.484	6.18814	0	0	363.56	560.6	577.357	607.349	630.923	552.688	364.275	189.309	0	0	9.92099	17.9547	24.3207	29.8537	36.614	43.1453	45.4741	40.9175	0	0	2.37289	3.77385	4.02494	4.25998	4.27543	3.97956	3.3614	2.70783	0
DB03368.1conf	1.26293	2.26195	3.10919	3.94422	4.6504	5.4496	6.37039	7.34083	8.01405	8.53612	144.593	232.149	264.972	294.891	280.095	306.988	407.379	543.681	698.646	535.607	384.412	603.106	698.903	776.832	850.793	940.736	1110.9	1544.49	1842.11	1519.81	10.0116	17.9867	25.0124	32.1621	35.8239	42.4082	50.3691	57.6189	63.1557	67.4494	2.50682	4.01188	4.63413	5.3001	6.10596	6.76104	7.90785	10.5834	12.545
DB03368.2conf	1.26291	2.26191	3.10933	3.94462	4.6498	5.44667	6.36828	7.34217	8.01248	8.53026	144.589	232.153	264.994	295.078	280.193	306.922	407.31	543.387	697.694	534.054	384.405	603.106	698.963	777.061	850.908	940.532	1110.76	1544.19	1840.6	1516.92	10.0114	17.9865	25.0135	32.1682	35.8303	42.3899	50.3483	57.6216	63.1343	67.3862	2.50678	4.01185	4.63452	5.30067	6.1052	6.75892	7.90733	10.5835	12.5383
DB03368.3conf	1.26295	2.26196	3.10935	3.94447	4.64891	5.44468	6.36527	7.34101	8.00931	8.52233	144.597	232.153	264.994	295.141	280.191	306.809	407.202	542.954	696.355	531.929	384.419	603.109	698.959	777.091	850.808	940.165	1110.37	1543.51	1838.37	1512.88	10.0118	17.9869	25.0136	32.1684	35.8287	42.3763	50.3238	57.6078	63.0986	67.301	2.50685	4.01189	4.63449	5.30039	6.10378	6.75605	7.90436	10.5805	12.5277
DB03374.1conf	1.30878	2.28209	3.121	3.81967	4.69203	5.60062	6.77175	7.60708	8.18224	9.1941	375.371	627.652	906.015	2404.6	778.811	1620.25	3061.85	643.842	74.7064	9.34179	438.403	669.883	775.789	854.185	974.375	1220.31	1459.45	1000.18	478.105	285.787	10.4952	17.8653	24.6874	30.0017	35.9173	45.7328	56.2122	68.9082	67.0666	61.7702	3.62022	5.84593	7.17931	10.1555	9.8997	11.7504	14.9402	9.68764	4.03404
DB03374.2conf	1.30881	2.28214	3.12103	3.81943	4.68661	5.57114	6.72828	7.55628	8.1178	9.11645	375.38	627.67	905.882	2404.45	778.847	1613.6	3075.85	644.16	74.8613	9.26289	438.414	669.887	775.701	853.914	973.47	1217.85	1456.07	995.908	476.844	283.373	10.4955	17.8657	24.6873	29.9965	35.8752	45.5426	55.9281	68.4912	66.6738	61.2485	3.62029	5.84605	7.17909	10.154	9.89037	11.7225	14.8403	9.62314	4.00671
DB03374.3conf	1.30878	2.28211	3.11985	3.80028	4.48782	5.06758	5.94666	6.56904	6.79957	6.81284	375.376	627.637	903.702	2396.28	759.238	1475.25	2799.06	559.067	64.0926	6.92228	438.4	669.866	772.492	838.191	925.794	1118.55	1299.06	851.204	404.088	211.769	10.4954	17.8655	24.6735	29.789	34.2149	41.5334	49.761	59.65	56.0996	45.7718	3.62018	5.8458	7.16537	10.0683	9.58355	10.9131	13.0655	7.94861	3.36435
DB03380.1conf	1.2175	2.17951	3.00419	3.73177	4.6061	5.51022	6.43696	7.40201	8.33127	8.91683	115.945	167.585	168.28	141.84	198.038	238.354	221.777	306.62	75.5953	9.06007	327.84	480.855	519.873	510.529	618.418	745.923	646.181	680.588	499.483	277.168	9.65653	16.7438	23.3499	28.5789	33.9808	43.0212	49.5813	62.018	67.1965	59.9074	2.19536	3.37993	3.82251	3.97212	4.80114	5.61214	5.0977	4.98803	4.36106
DB03380.2conf	1.2175	2.17948	3.00462	3.7373	4.63368	5.39928	6.1813	6.93819	7.93052	7.77828	115.941	167.586	168.292	140.811	194.247	231.276	214.775	292.769	68.7547	7.90323	327.845	480.872	519.719	508.958	610.092	723.726	617.014	642.566	463.767	241.778	9.65638	16.7434	23.3542	28.6311	34.1322	42.1776	47.7141	58.6481	63.4432	52.2581	2.19542	3.38005	3.82135	3.96549	4.75859	5.44487	4.84644	4.64717	4.11617
DB03380.3conf	1.21754	2.17954	3.00343	3.72034	4.52259	5.30593	5.97857	6.64415	7.7683	6.85996	115.952	167.589	168.108	141.698	197.464	236.737	219.215	304.254	67.2078	6.97016	327.854	480.863	519.251	506.984	607.873	720.937	608.815	632.217	453.136	213.233	9.65689	16.744	23.3443	28.5359	33.4342	41.6943	46.5329	56.9104	62.1673	46.0884	2.19543	3.37998	3.81618	3.93361	4.68869	5.34745	4.68422	4.45123	4.01906
DB03400.1conf	1.23015	2.18627	3.02564	3.76934	4.62497	5.62811	6.48644	7.26143	8.39755	8.48966	113.639	156.984	146.192	134.865	195.363	304.796	213.071	251.392	130.79	8.62604	345.194	488.621	543.344	540.224	628.751	889.029	737.549	719.674	726.464	263.891	9.41471	16.4895	22.7561	27.7941	33.8042	44.5737	50.0968	53.4663	76.8195	57.0375	2.3759	3.52415	4.14844	4.35473	4.87058	6.31953	5.73343	5.70839	5.15843
DB03400.2conf	1.23015	2.18626	3.0266	3.78796	4.72369	5.54517	6.33716	7.02407	7.94363	7.33838	113.641	156.987	146.669	133.868	190.727	294.8	204.984	240.705	124.102	7.45626	345.192	488.622	543.921	541.231	623.927	868.377	714.547	690.158	684.083	228.104	9.41483	16.4895	22.7666	27.9545	34.4027	43.7932	48.8333	51.6683	72.891	49.3026	2.37586	3.52413	4.1507	4.37188	4.88215	6.20631	5.57878	5.48767	4.82455
DB03400.3conf	1.23023	2.18648	3.02691	3.78111	4.69745	5.79206	6.67593	7.425	8.90321	8.77856	113.653	157.005	146.978	138.467	204.956	322.175	225.715	267.339	138.776	8.91958	345.231	488.677	544.845	547.559	648.48	926.033	768.174	754.702	769.303	272.871	9.4154	16.4912	22.7675	27.9083	34.4287	46.0978	51.7747	54.8619	81.5102	58.9785	2.37612	3.52453	4.1559	4.39404	4.98249	6.52608	5.9175	5.92329	5.45306
DB03410.1conf	1.27102	2.29861	3.16054	4.15843	5.01865	5.92355	6.74457	0	0	0	154.767	258.945	281.978	341.809	248.135	151.167	43.567	0	0	0	403.276	651.08	728.8	819.525	760.888	567.791	333.387	0	0	0	10.2731	18.6941	25.7218	34.5058	40.9612	46.6564	52.0012	0	0	0	2.56667	4.18568	4.72911	5.39508	5.37538	4.53218	3.21777	0	0
DB03410.2conf	1.27119	2.2989	3.1609	4.15892	5.01932	5.92434	6.74551	0	0	0	154.794	258.973	282.007	341.838	248.158	151.175	43.5689	0	0	0	403.336	651.15	728.874	819.6	760.965	567.849	333.42	0	0	0	10.2746	18.6965	25.7247	34.5098	40.9664	46.6623	52.0077	0	0	0	2.56701	4.18613	4.7296	5.39559	5.37597	4.53274	3.21819	0	0
DB03410.3conf	1.27106	2.29867	3.16064	4.15859	5.01887	5.9237	6.74451	0	0	0	154.769	258.949	281.995	341.81	248.136	151.155	43.5634	0	0	0	403.286	651.095	728.83	819.547	760.901	567.783	333.374	0	0	0	10.2734	18.6945	25.7228	34.507	40.9626	46.6574	52.0002	0	0	0	2.56674	4.18577	4.72926	5.39527	5.37553	4.53221	3.21772	0	0
DB03430.1conf	1.24427	2.26696	3.09131	3.89003	4.77672	5.78343	6.68819	7.05648	0	0	136.752	214.145	227.363	206.049	226.818	421.854	377.115	55.1532	0	0	376.245	595.353	632.562	627.042	640.76	827.699	734.435	423.984	0	0	9.9315	17.8518	24.3911	30.3997	37.0388	50.2936	59.6862	53.1229	0	0	2.46095	3.99322	4.38851	4.55413	4.67149	5.21521	4.7278	4.19521	0
DB03430.2conf	1.24434	2.2671	3.09222	3.89379	4.78305	5.78713	6.69497	7.27615	0	0	136.761	214.168	227.744	206.475	227.05	421.916	377.395	58.2151	0	0	376.278	595.411	633.161	628.101	641.608	828.036	738.031	442.919	0	0	9.93199	17.853	24.4025	30.4435	37.0958	50.324	59.6952	54.9368	0	0	2.46118	3.99359	4.39094	4.5598	4.67747	5.21803	4.76456	4.35546	0
DB03430.3conf	1.24432	2.26705	3.09215	3.8937	4.78288	5.78696	6.69486	7.276	0	0	136.755	214.163	227.743	206.487	227.063	421.92	377.411	58.1975	0	0	376.273	595.402	633.162	628.116	641.627	828.043	738.027	442.84	0	0	9.93178	17.8525	24.402	30.4428	37.0951	50.3233	59.6956	54.9337	0	0	2.46118	3.99354	4.39093	4.55985	4.6775	5.218	4.76431	4.35501	0
DB03441.1conf	1.27805	2.27445	3.06131	3.83207	4.69269	5.57682	6.55272	7.36479	7.80179	0	250.82	291.991	395.12	649.627	629.895	823.98	703.146	165.505	7.92712	0	401.821	562.389	623.217	685.199	884.888	989.384	867.102	537.677	242.509	0	9.80364	17.2234	23.0574	29.4383	34.7131	42.9092	50.5728	55.3519	52.416	0	3.13959	4.64772	5.40538	6.08508	7.90491	9.49459	9.33096	6.98605	3.46878
DB03441.2conf	1.27803	2.27445	3.05986	3.79541	4.40446	5.00643	5.67164	6.33899	7.11299	0	250.757	291.98	389.561	640.735	551.129	711.098	606.708	144.421	7.22725	0	401.8	562.386	616.773	657.527	803.598	873.984	759.271	475.009	221.098	0	9.80357	17.2235	23.041	29.1225	32.582	38.7435	44.3009	48.2397	47.7884	0	3.13924	4.64758	5.36749	5.84414	7.15241	8.23683	7.96898	6.01719	3.16253
DB03441.3conf	1.27812	2.27469	3.06097	3.81371	4.58114	5.45698	6.25921	6.86783	6.6245	0	250.773	291.973	392.307	664.79	613.205	796.335	680.24	159.231	6.73092	0	401.842	562.442	621.719	681.614	874.158	963.189	834.77	503.292	205.914	0	9.80414	17.225	23.0507	29.2787	33.9215	41.9651	48.4437	51.8587	44.5065	0	3.13955	4.648	5.39401	6.02948	7.85991	9.2061	8.95769	6.56829	2.94534
DB03454.1conf	1.22164	2.20298	3.09276	3.88308	4.69798	5.89125	0	0	0	0	120.774	189.703	227.313	137.432	40.32	5.98588	0	0	0	0	345.833	536.538	612.864	492.431	338.771	183.122	0	0	0	0	9.66765	16.9881	24.5665	30.9402	35.4832	39.5801	0	0	0	0	2.30465	3.65764	4.23734	3.76399	3.25094	2.61932	0	0	0
DB03454.2conf	1.22167	2.20306	3.09291	3.88341	4.69818	5.89139	0	0	0	0	120.778	189.708	227.322	137.437	40.3207	5.98603	0	0	0	0	345.838	536.546	612.894	492.462	338.779	183.126	0	0	0	0	9.66793	16.9889	24.5677	30.9426	35.4846	39.5811	0	0	0	0	2.30467	3.65769	4.23757	3.76427	3.25104	2.61939	0	0	0
DB03454.3conf	1.22172	2.20316	3.09344	3.88073	4.63747	5.59714	0	0	0	0	120.784	189.716	227.341	136.851	39.8907	5.68705	0	0	0	0	345.864	536.588	612.969	490.429	334.111	173.98	0	0	0	0	9.66823	16.9894	24.5715	30.8165	35.0636	37.6042	0	0	0	0	2.30485	3.65801	4.2382	3.75993	3.20179	2.48856	0	0	0
DB03467.1conf	1.26768	2.2812	3.11894	4.0141	4.97483	5.95009	6.98515	7.99901	9.06626	10.2586	147.176	238.86	265.235	325.15	305.758	413.831	477.881	530.909	398.632	544.808	394.427	630.371	706.536	807.648	918.137	1119.36	1340.86	1379.15	1195.65	1059.17	10.1969	18.2108	25.3286	32.7404	39.6331	47.0821	56.4444	64.4815	72.9101	82.0544	2.53973	4.10375	4.64558	5.41967	6.39532	7.74019	9.07162	9.43458	8.60841
DB03467.2conf	1.26763	2.28114	3.119	4.01456	4.97589	5.95152	6.98778	8.00339	9.06816	10.2561	147.167	238.862	265.266	325.176	305.797	413.878	477.943	530.949	398.655	544.775	394.417	630.373	706.582	807.735	918.267	1119.56	1341.14	1379.42	1195.74	1058.99	10.1964	18.2104	25.3295	32.7448	39.6409	47.0931	56.4632	64.5136	72.9268	82.037	2.53971	4.10374	4.64575	5.42023	6.39633	7.74181	9.07405	9.43724	8.60908
DB03467.3conf	1.26759	2.28104	3.11876	4.01373	4.97421	5.94947	6.98452	7.99813	9.06558	10.2586	147.159	238.851	265.219	325.124	305.737	413.807	477.861	530.888	398.636	544.799	394.398	630.341	706.487	807.57	918.056	1119.29	1340.79	1379.07	1195.61	1059.18	10.196	18.2096	25.3272	32.7374	39.6284	47.0773	56.4397	64.4748	72.9047	82.054	2.53959	4.10353	4.64524	5.41912	6.39468	7.7396	9.07102	9.43391	8.60803
DB03514.1conf	1.22191	2.18723	3.09305	3.91902	4.64325	5.52146	6.43869	6.9684	0	0	120.858	178.951	234.251	202.918	159.198	134.868	49.6932	7.08034	0	0	340.15	516.978	665.508	670.92	600.11	601.892	467.523	216.604	0	0	9.60338	17.1236	24.2773	30.2777	35.1338	41.4005	46.846	46.817	0	0	2.2707	3.51765	4.62384	4.96533	4.76095	5.0942	4.70873	3.09824	0
DB03514.2conf	1.22199	2.18739	3.09164	3.9139	4.67797	5.70275	6.12401	6.30305	0	0	120.867	178.975	234.061	205.417	157.106	129.416	46.4237	6.4043	0	0	340.184	517.038	664.928	673.837	602.382	588.342	435.461	195.922	0	0	9.60387	17.1249	24.2669	30.3663	35.499	42.4402	44.6269	42.3468	0	0	2.27094	3.51802	4.61995	4.96219	4.79139	5.05984	4.39049	2.80242	0
DB03514.3conf	1.22197	2.18736	3.09159	3.91329	4.6772	5.70256	6.11043	6.24227	0	0	120.866	178.98	234.064	205.448	156.969	129.041	46.1631	6.34255	0	0	340.179	517.051	664.919	673.825	602.262	587.352	433.17	194.033	0	0	9.60376	17.1246	24.2666	30.3626	35.4949	42.4278	44.527	41.9385	0	0	2.2709	3.5181	4.61985	4.96171	4.79098	5.05488	4.36948	2.77539	0
DB03552.1conf	1.22382	2.19126	3.00138	3.68903	4.38989	5.13033	5.84419	6.57642	7.30012	0	121.186	177.991	173.587	161.249	235.385	272.57	309.601	58.055	7.41739	0	335.829	494.968	523.818	522.213	681.418	690.19	664.657	398.816	226.915	0	9.80452	17.0667	23.491	28.7243	34.17	41.0308	49.7397	52.7973	49.0456	0	2.21643	3.42488	3.80399	3.87763	4.90377	4.79629	4.52292	3.50726	3.24573
DB03552.2conf	1.22381	2.1913	3.00202	3.69897	4.53737	5.52496	6.448	7.32828	8.17238	0	121.183	177.99	175.277	162.658	231.519	261.084	265.589	53.482	8.30366	0	335.83	494.983	524.663	525.864	691.751	702.225	671.892	408.429	254.028	0	9.80434	17.0669	23.5031	28.8582	35.2036	43.427	53.3238	56.7283	54.9058	0	2.21647	3.42503	3.80292	3.90428	5.05969	5.10413	4.91426	3.86481	3.63355
DB03552.3conf	1.22382	2.19132	3.00165	3.68804	4.3812	5.00882	5.72227	6.35883	7.42289	0	121.184	177.994	172.911	155.732	219.337	247.779	280.638	53.9591	7.54213	0	335.835	494.995	522.003	513.004	653.245	649.397	622.665	380.13	230.731	0	9.8044	17.0671	23.4944	28.7083	33.8907	39.7291	47.9546	50.5898	49.8704	0	2.2165	3.42511	3.7943	3.83582	4.78087	4.61679	4.36864	3.40222	3.30031
DB03560.1conf	1.23429	2.25195	3.09903	3.94859	5.04149	6.21794	6.76985	0	0	0	132.882	202.775	205.763	163.013	196.517	600.805	58.0395	0	0	0	374.304	589.21	611.489	518.184	508.398	861.825	382.865	0	0	0	9.71352	17.5569	24.1761	30.9538	39.5434	62.3153	54.8028	0	0	0	2.47452	4.00937	4.31831	3.87267	3.64348	4.73729	3.3152	0	0
DB03560.2conf	1.23441	2.25219	3.09866	3.94663	5.04091	6.21843	6.76921	0	0	0	132.901	202.787	205.717	162.978	196.52	600.836	57.9445	0	0	0	374.346	589.26	611.41	518.051	508.373	861.882	382.527	0	0	0	9.71452	17.5586	24.1726	30.9376	39.5386	62.3201	54.7813	0	0	0	2.47476	4.00975	4.31791	3.87167	3.64323	4.73763	3.31435	0	0
DB03560.3conf	1.23436	2.25204	3.10146	3.95736	5.04521	6.21843	6.77586	0	0	0	132.895	202.775	206.009	163.183	196.546	600.788	58.8162	0	0	0	374.321	589.224	611.999	518.842	508.609	861.86	385.649	0	0	0	9.7142	17.5575	24.1968	31.0257	39.5736	62.319	54.9836	0	0	0	2.47458	4.00949	4.32134	3.87776	3.64534	4.73768	3.32247	0	0
DB03588.1conf	1.24708	2.26246	3.08939	3.92643	4.72083	5.40153	6.22511	7.10471	8.07804	8.86195	128.128	192.102	197.059	257.476	309.637	250.14	150.528	95.6529	37.8652	9.00431	385.096	596.781	654.336	780.317	913.415	872.033	755.089	629.249	474.784	275.463	9.52193	17.1463	23.2105	29.5159	36.9854	41.7285	45.499	49.2867	55.3394	59.5387	2.61809	4.21465	4.77547	5.59956	6.38325	6.53539	6.48285	6.12632	5.38032
DB03588.2conf	1.24713	2.26258	3.08952	3.92637	4.71877	5.39693	6.21951	7.1013	8.0791	8.86308	128.136	192.114	197.04	257.41	309.517	250.032	150.496	95.6515	37.8678	9.00546	385.119	596.818	654.347	780.221	913.107	871.599	754.756	629.163	474.828	275.498	9.52228	17.1472	23.2112	29.514	36.9689	41.6938	45.4588	49.2639	55.3466	59.5463	2.61824	4.21491	4.77571	5.59921	6.38108	6.53169	6.47929	6.12497	5.38089
DB03588.3conf	1.24708	2.26246	3.08947	3.92688	4.72144	5.4026	6.22962	7.11018	8.08086	8.86134	128.129	192.104	197.081	257.491	309.683	250.205	150.571	95.6562	37.8633	9.00369	385.097	596.784	654.402	780.471	913.65	872.403	755.493	629.468	474.836	275.444	9.52196	17.1464	23.2111	29.5186	36.9876	41.7361	45.5299	49.3238	55.3582	59.5346	2.61809	4.21467	4.7759	5.60089	6.38528	6.53844	6.48698	6.12922	5.38129
DB03601.1conf	1.26768	2.27605	3.1123	4.02007	4.97116	5.97627	6.98925	7.95807	9.07587	10.1563	143.622	226.763	245.673	278.871	305.374	428.034	435.516	457.995	371.97	455.603	395.136	619.961	687.383	785.502	922.683	1172.69	1313.1	1285.34	1165.51	1046.15	10.0452	17.9524	24.8629	32.0028	38.3504	47.2672	55.8165	62.015	71.3269	80.7964	2.581	4.107	4.63682	5.4605	6.54816	8.13251	9.15302	9.27254	8.66464
DB03601.2conf	1.26764	2.27596	3.11224	4.02029	4.97192	5.97718	6.99242	7.96044	9.09423	10.2478	143.615	226.755	245.689	278.885	305.392	428.059	435.662	458.13	372.192	456.25	395.122	619.938	687.397	785.549	922.751	1172.84	1313.58	1286.14	1167.82	1052.72	10.0449	17.9517	24.8627	32.0053	38.356	47.2741	55.8576	62.0358	71.4419	81.4301	2.58093	4.10684	4.63681	5.46079	6.54873	8.13377	9.15501	9.27886	8.68859
DB03601.3conf	1.26759	2.27589	3.11219	4.02019	4.97177	5.97703	6.99151	7.95864	9.09268	10.2472	143.609	226.752	245.683	278.879	305.391	428.053	435.628	458.077	372.131	456.167	395.104	619.931	687.388	785.541	922.75	1172.79	1313.45	1285.94	1167.64	1052.64	10.0445	17.9512	24.8622	32.0041	38.3548	47.273	55.8518	62.0224	71.4284	81.4238	2.58081	4.10679	4.63677	5.46076	6.54872	8.13333	9.15383	9.27735	8.68738
DB03604.1conf	1.35038	2.36881	3.23793	4.06133	4.93084	5.57544	6.49224	7.44832	8.03163	8.89603	445.557	792.749	1186.1	2945.91	1499.01	2779.36	7742.44	2017.94	1146.72	1364.35	502.177	808.462	959.408	1194.07	1430.33	1770.88	2026.19	1840.09	1649.06	1691.99	10.7559	18.8393	26.2145	31.9542	38.7856	44.8917	50.547	58.9359	63.2721	72.3258	4.16597	7.00493	8.80408	13.2403	14.639	17.1251	27.0026	16.1192	14.259
DB03604.2conf	1.35043	2.36882	3.23738	4.06498	4.93407	5.58783	6.4978	7.42816	7.98464	8.85065	445.627	792.788	1186.11	2949.39	1500.85	2784.3	7782.11	2023.77	1149.13	1378.42	502.204	808.472	959.335	1197.97	1431.47	1773.61	2031.39	1840.67	1646.66	1699.56	10.7563	18.8395	26.2106	31.9908	38.8104	44.9786	50.5922	58.8226	62.9654	72.0884	4.16632	7.00508	8.80354	13.3193	14.6526	17.16	27.1119	16.1237	14.1911
DB03604.3conf	1.35038	2.36877	3.23809	4.05797	4.89136	5.49413	6.40982	7.38118	7.92883	8.64052	445.537	792.751	1186	2944.67	1489.89	2750.65	7538.81	1988.38	1109.46	1280.24	502.169	808.456	959.273	1192.34	1422.98	1755.88	1992.64	1813.23	1604.43	1610.79	10.756	18.839	26.2151	31.9182	38.4781	44.3005	49.9263	58.264	62.3199	70.0065	4.16583	7.00491	8.80379	13.2275	14.5588	16.9395	26.3632	15.8772	13.9426
DB03606.1conf	1.25527	2.19313	3.01511	3.91315	4.67271	5.58342	6.40555	7.09231	7.95896	9.37751	121.842	158.413	156.478	206.089	274.974	300.309	300.791	227.05	171.226	151.727	345.232	473.281	502.387	664.658	879.122	947.367	1039	909.817	727.762	673.067	9.74819	16.9322	23.0896	29.7062	35.6648	43.1565	49.051	51.5227	57.4413	70.9992	2.33262	3.33529	3.72223	4.88374	6.41512	6.93297	7.93914	7.64479	6.48231
DB03606.2conf	1.25526	2.19319	3.01526	3.91311	4.66947	5.56653	6.36475	7.04383	7.93416	9.35284	121.84	158.423	156.493	205.556	274.35	299.848	300.259	227.104	171.129	151.153	345.233	473.302	502.428	664.173	877.47	944.532	1034.84	907.286	726.603	670.845	9.74806	16.9327	23.0907	29.6958	35.6084	43.0333	48.7765	51.1967	57.2838	70.8228	2.33264	3.33542	3.7225	4.88378	6.40752	6.90883	7.89806	7.61309	6.46745
DB03606.3conf	1.25533	2.19327	3.01534	3.91436	4.67203	5.56214	6.32771	6.94978	7.8758	9.46248	121.85	158.43	156.538	205.569	276.401	301.326	299.188	226.763	172.309	154.45	345.251	473.323	502.538	664.418	878.843	944.776	1027.2	900.568	728.53	680.56	9.74863	16.9334	23.0915	29.7052	35.626	43.1188	48.5528	50.5384	56.9037	71.6341	2.33273	3.33555	3.72313	4.88598	6.40746	6.89145	7.83176	7.53883	6.46567
DB03610.1conf	1.27271	2.27145	3.11973	3.95258	5.07415	6.2534	6.79107	0	0	0	167.463	317.534	297.706	301.177	343.585	1451.07	130.052	0	0	0	390.935	598.795	660.444	598.803	616.593	1099.19	503.785	0	0	0	10.6903	20.4747	26.0887	35.1159	47.3006	79.8461	70.4098	0	0	0	2.38833	3.61678	4.11398	3.4743	3.13046	3.82094	2.52223	0	0
DB03610.2conf	1.27287	2.27166	3.12005	3.95315	5.07471	6.25404	6.79149	0	0	0	167.495	317.564	297.742	301.205	343.59	1451.23	130.06	0	0	0	390.98	598.839	660.508	598.864	616.63	1099.3	503.816	0	0	0	10.6919	20.4768	26.0915	35.1213	47.3053	79.8546	70.4141	0	0	0	2.38852	3.61706	4.11433	3.47463	3.13077	3.8213	2.52238	0	0
DB03610.3conf	1.27279	2.2716	3.1201	3.95317	5.07477	6.25446	6.79205	0	0	0	167.477	317.55	297.741	301.207	343.604	1451.25	130.07	0	0	0	390.965	598.839	660.52	598.874	616.651	1099.36	503.858	0	0	0	10.691	20.4759	26.0919	35.1211	47.3057	79.858	70.42	0	0	0	2.3885	3.61708	4.11444	3.47473	3.13088	3.82173	2.52259	0	0
DB03660.1conf	1.26528	2.22919	3.05477	3.75882	4.53789	5.53141	6.59882	8.07022	9.48119	0	246.547	389.759	417.971	303.11	461.766	592.966	1393.95	4584.35	1212.83	0	387.367	567.106	614.452	592.673	764.277	875.425	996.757	1725.29	1718.75	0	9.92799	17.1037	23.419	28.9543	34.1127	43.1003	51.3235	63.1683	68.27	0	2.98649	4.64999	5.47753	5.27179	6.33655	8.15535	10.5523	22.066	33.8227
DB03660.2conf	1.26538	2.22935	3.05495	3.75927	4.53789	5.53287	6.60012	8.07381	9.5007	0	246.556	389.787	418.048	303.452	462.895	594.535	1395.36	4625.37	1215.33	0	387.401	567.148	614.593	593.225	765.966	877.859	999.505	1731.58	1722.29	0	9.92877	17.1049	23.4205	28.9576	34.1267	43.1518	51.3903	63.2559	68.4105	0	2.98667	4.65031	5.47859	5.27449	6.34229	8.16158	10.565	22.0754	33.8922
DB03660.3conf	1.2653	2.22927	3.05486	3.75911	4.5375	5.53344	6.60147	8.07716	9.50962	0	246.589	389.768	418.018	303.527	463.258	595.276	1396.57	4641.81	1216.47	0	387.388	567.111	614.58	593.355	766.506	878.756	1000.78	1734.5	1723.91	0	9.92808	17.1042	23.4197	28.9563	34.1285	43.1673	51.4195	63.3045	68.4747	0	2.98677	4.65009	5.47843	5.27477	6.34403	8.16488	10.5742	22.088	33.9241
DB03667.1conf	1.24221	2.21877	3.06436	3.97569	4.85075	5.86318	6.89239	7.77389	8.89096	10.0021	143.396	223.255	256.998	321.513	351.313	379.978	502.624	207.871	46.6814	10.1627	353.935	530.162	622.337	744.356	801.931	1049.52	1334.04	938.722	524.351	310.902	10.2321	18.2305	25.8063	33.4898	41.1284	48.6886	55.8496	61.1622	62.3487	67.1986	2.24871	3.40927	4.0068	4.76188	5.14478	6.93396	9.17739	7.59736	5.75516
DB03667.2conf	1.24224	2.21882	3.06517	3.96871	4.73412	5.51394	6.63802	7.3017	8.12503	9.81326	143.402	223.251	257.082	320.995	339.171	363.964	455.941	199.601	45.5094	9.9709	353.944	530.17	622.224	738.921	780.784	1013.2	1271.95	885.659	496.826	305.033	10.2324	18.2307	25.8166	33.4371	39.8263	45.7311	53.3564	56.8748	57.2148	65.93	2.24875	3.40937	4.00585	4.72383	5.03311	6.7133	8.84197	7.19746	5.38113
DB03667.3conf	1.24227	2.21884	3.06451	3.95113	4.69314	5.54443	6.57336	7.20348	7.90741	9.72537	143.409	223.258	256.831	318.584	334.972	359.629	445.051	196.127	45.044	9.8816	353.947	530.166	621.108	734.702	777.252	1009.25	1254.24	869.988	488.371	302.301	10.2328	18.2311	25.8174	33.2943	39.4392	46.0093	52.7059	55.8585	55.7386	65.3395	2.24874	3.4093	3.99853	4.69963	5.01776	6.70473	8.75778	7.096	5.27162
DB03669.1conf	1.23844	2.20376	3.00107	3.84633	4.68608	5.64183	6.7499	7.99134	0	0	123.138	166.832	165.137	167.671	189.462	210.656	432.477	153.037	0	0	350.834	497.262	515.301	559.074	563.002	566.325	598.216	592.826	0	0	9.67918	17.0686	23.1404	29.364	35.6189	46.3555	63.3302	82.8542	0	0	2.35795	3.48106	3.76184	4.27197	4.29951	4.00037	3.59157	2.96801	0
DB03669.2conf	1.23849	2.20385	3.00169	3.84916	4.68633	5.60115	6.6151	7.65589	0	0	123.148	166.845	165.748	169.584	192.399	213.111	443.067	146.613	0	0	350.848	497.279	515.974	561.209	565.762	566.36	594.912	567.94	0	0	9.67969	17.0694	23.1469	29.4138	35.7006	46.184	62.6051	79.3762	0	0	2.358	3.48113	3.76373	4.27608	4.297	3.9668	3.49971	2.84342	0
DB03669.3conf	1.23847	2.20386	3.00174	3.85025	4.68976	5.60033	6.60747	7.63683	0	0	123.144	166.839	165.758	169.594	192.345	213.029	442.71	146.248	0	0	350.844	497.269	516.025	561.388	565.836	566.102	594.306	566.526	0	0	9.6795	17.0694	23.1472	29.4213	35.7232	46.1754	62.5498	79.1786	0	0	2.35799	3.48109	3.76408	4.2778	4.29864	3.96514	3.49416	2.83635	0
DB03722.1conf	1.251	2.21003	3.07915	3.99973	4.81387	5.715	6.55745	0	0	0	122.124	173.223	195.444	197.045	136.557	40.5152	6.66279	0	0	0	361.538	528.206	631.594	685.578	556.76	350.474	203.83	0	0	0	9.54972	16.7142	23.1155	30.1677	35.7156	42.4386	44.056	0	0	0	2.47912	3.74632	4.61237	5.22721	4.69177	3.52067	2.91553	0	0
DB03722.2conf	1.25101	2.21004	3.07919	3.99979	4.81398	5.71508	6.55721	0	0	0	122.126	173.222	195.445	197.047	136.563	40.5165	6.66255	0	0	0	361.542	528.208	631.595	685.584	556.769	350.477	203.823	0	0	0	9.54981	16.7143	23.1157	30.1681	35.7163	42.4394	44.0544	0	0	0	2.47914	3.74634	4.61239	5.22725	4.69183	3.52066	2.91542	0	0
DB03722.3conf	1.25103	2.21007	3.07913	3.99958	4.81373	5.71484	6.5572	0	0	0	122.128	173.226	195.439	197.045	136.559	40.5149	6.66254	0	0	0	361.55	528.212	631.581	685.564	556.755	350.468	203.822	0	0	0	9.54992	16.7146	23.1153	30.1666	35.7146	42.4374	44.0543	0	0	0	2.47919	3.74636	4.61229	5.22706	4.69169	3.52059	2.91542	0	0
DB03728.1conf	1.2804	2.30555	3.14744	4.02681	4.74684	5.58327	6.24597	0	0	0	180.937	310.239	327.929	314.381	378.23	1529.04	223.191	0	0	0	419.471	673.555	718.8	699.117	690.514	1050.81	781.752	0	0	0	10.3203	18.6509	25.3604	33.6981	40.445	53.8618	56.2587	0	0	0	2.81589	4.66817	5.23063	5.05689	4.8433	6.58861	9.07919	0	0
DB03728.2conf	1.2805	2.30576	3.14681	4.02166	4.73611	5.57612	6.24343	0	0	0	180.956	310.257	327.778	314.24	378.174	1529.03	223.1	0	0	0	419.512	673.606	718.581	698.554	689.985	1050.55	781.435	0	0	0	10.3212	18.6525	25.3534	33.6531	40.369	53.8135	56.2358	0	0	0	2.81614	4.66854	5.22984	5.05286	4.83736	6.58512	9.07551	0	0
DB03728.3conf	1.28043	2.30569	3.14699	4.02317	4.7394	5.57913	6.24679	0	0	0	180.936	310.246	327.821	314.285	378.212	1529.08	223.22	0	0	0	419.489	673.595	718.649	698.727	690.186	1050.72	781.855	0	0	0	10.3205	18.6518	25.3553	33.6662	40.3926	53.8344	56.2661	0	0	0	2.81601	4.66847	5.2301	5.05409	4.83941	6.58696	9.08038	0	0
DB03753.1conf	1.25258	2.21888	3.09085	3.93455	4.7266	5.64576	6.46683	7.44491	8.35322	9.17168	129.971	189.942	231.947	258.059	272.158	287.238	336.76	402.024	401.581	302.327	371.952	554.575	687.734	783.051	828.737	858.056	1118.12	1290.5	1283.52	1142.99	9.67346	17.1677	23.7825	30.8381	36.7065	43.9244	48.0692	57.4123	64.1796	69.8718	2.50174	3.82508	4.81666	5.53039	5.97304	6.39443	8.41712	9.4389	9.52972
DB03753.2conf	1.25263	2.21898	3.0908	3.93085	4.71066	5.62088	6.42381	7.41589	8.33945	9.13804	129.978	189.954	231.961	257.823	271.894	287.544	336.183	401.557	400.8	301.169	371.973	554.604	687.56	781.975	826.692	855.271	1114.29	1287.95	1280.5	1137.36	9.67387	17.1686	23.7842	30.8181	36.5967	43.7636	47.7702	57.2065	64.0793	69.6298	2.50187	3.82527	4.81501	5.52138	5.9543	6.36652	8.37973	9.41521	9.50662
DB03753.3conf	1.25261	2.21895	3.0902	3.92151	4.67657	5.58124	6.40388	7.40553	8.33694	9.13447	129.974	189.94	231.987	257.33	271.112	285.254	335.139	401.264	400.858	301.326	371.963	554.582	687.155	779.702	823.12	852.06	1111.99	1286.6	1280.32	1137.31	9.67365	17.1682	23.7843	30.7647	36.3617	43.467	47.6174	57.083	64.063	69.6074	2.50181	3.82518	4.81108	5.50199	5.92146	6.33969	8.36355	9.40818	9.50406
DB03764.1conf	1.23964	2.19815	3.10033	3.90302	4.5936	5.39504	5.79315	6.04603	0	0	144.578	212.221	286.161	262.461	216.959	172.562	59.4637	6.14316	0	0	337.311	524.692	664.913	649.085	563.346	488.696	388.977	187.933	0	0	10.5701	18.2416	26.2315	32.9786	37.5065	43.74	47.6886	40.62	0	0	2.08972	3.29774	4.16641	4.2763	4.11747	3.78187	3.26437	2.68814	0
DB03764.2conf	1.23959	2.198	3.10218	3.90859	4.59907	5.47236	6.24666	6.73677	0	0	144.572	212.222	286.587	263.447	222.795	182.686	66.4224	6.84499	0	0	337.295	524.672	665.405	650.306	567.527	505.727	429.235	209.404	0	0	10.5698	18.2406	26.2528	33.0526	37.6891	44.4639	51.7699	45.2607	0	0	2.08964	3.29754	4.16771	4.27822	4.12559	3.86333	3.56027	2.99525	0
DB03764.3conf	1.23966	2.19812	3.10401	3.92117	4.61272	5.48009	6.5382	7.36241	0	0	144.584	212.215	286.898	257.505	226.017	190.49	70.7337	7.48068	0	0	337.312	524.681	666.285	646.759	566.717	521.915	455.428	228.851	0	0	10.5705	18.2414	26.2667	33.1391	37.4631	45.046	54.3339	49.4641	0	0	2.08971	3.29769	4.1734	4.28725	4.13144	3.90811	3.76072	3.27342	0
DB03781.1conf	1.28684	2.27153	3.10021	3.90463	4.45903	5.06062	5.91543	7.01187	7.75169	7.96602	177.361	288.005	340.236	440.69	433.582	412.309	461.986	835.111	930.899	1020.79	406.186	615.265	693.002	868.132	1021.05	1019.55	1039.19	1440.21	2008.09	1934.1	10.4114	18.5421	26.1209	32.3589	34.82	39.6217	47.1917	60.1121	65.3143	65.356	2.7003	4.15154	4.79436	6.27939	7.31534	7.51808	7.70169	10.0495	14.1003
DB03781.2conf	1.28689	2.27169	3.10062	3.90574	4.45229	5.0718	5.92474	6.99863	7.67442	7.83296	177.365	288.026	340.368	441.607	435.699	414.781	463.776	837.197	927.597	1017.06	406.209	615.31	693.209	869.241	1023.73	1023.06	1041.37	1437.03	1990.98	1912.15	10.4118	18.5434	26.1259	32.3744	34.7927	39.7252	47.2857	60.0557	64.7584	64.4216	2.70044	4.15186	4.79556	6.28551	7.33065	7.54417	7.71941	10.0237	13.9723
DB03781.3conf	1.2869	2.27164	3.09986	3.8977	4.46189	5.00193	5.87237	7.01661	7.79851	8.05095	177.369	288.026	339.928	434.593	418.608	394.942	448.578	809.231	905.806	976.039	406.209	615.305	691.879	859.774	1000.83	995.321	1021.12	1426.6	1987.72	1898.47	10.412	18.5431	26.1201	32.2691	34.6732	38.9259	46.5667	59.7566	65.3841	65.3984	2.70041	4.15178	4.78745	6.23734	7.2181	7.38812	7.61097	10.0256	14.0563
DB03783.1conf	1.22589	2.15799	3.00315	3.90148	4.76695	5.66927	6.95974	7.88631	8.8062	9.64691	117.404	160.855	173.791	217.599	217.15	164.248	256.171	359.108	287.709	84.4017	326.087	442.709	537.199	722.09	771.075	660.222	745.121	1209.37	1154.04	746.069	9.58265	16.8371	23.8793	29.5885	35.5464	41.7562	51.9602	64.0826	66.4145	71.5775	2.19734	3.07237	3.79694	5.33757	6.01861	5.52105	5.98257	8.69008	9.33766
DB03783.2conf	1.22587	2.15797	3.00364	3.90152	4.76365	5.64884	6.92705	7.8367	8.68373	9.57588	117.403	160.853	173.763	217.469	216.745	163.842	254.891	353.568	284.348	83.7307	326.079	442.705	537.183	721.587	769.354	657.803	740.913	1195.18	1140.51	740.105	9.58256	16.837	23.8826	29.5905	35.528	41.6145	51.7313	63.6384	65.411	71.0522	2.19727	3.07233	3.79713	5.33418	6.00514	5.49877	5.94885	8.60105	9.23444
DB03783.3conf	1.22589	2.158	3.00384	3.90389	4.77018	5.66273	6.94544	7.86765	8.76517	9.63089	117.406	160.854	173.805	217.812	217.142	164.073	255.68	357.498	286.999	84.2702	326.088	442.704	537.297	722.392	770.875	659.264	743.441	1204.89	1150.34	744.55	9.58273	16.8372	23.8843	29.6099	35.5825	41.7133	51.86	63.919	66.0903	71.4711	2.19733	3.07233	3.79782	5.33901	6.01616	5.51233	5.96866	8.66059	9.30679
DB03788.1conf	1.24691	2.21716	3.09931	3.86644	4.62258	5.42144	5.99521	6.90994	7.63219	8.31928	124.725	183.436	208.052	205.177	244.204	288.96	301.387	319.097	349.647	451.575	368.753	553.123	679.114	721.402	836.183	985.038	1006.52	1108.59	1208.71	1485.84	9.59863	16.8975	23.6769	28.6015	34.3066	40.6396	44.3692	52.7952	57.6504	62.2717	2.50012	3.86031	4.92837	5.4549	6.27196	7.34783	7.61341	8.35514	9.09877
DB03788.2conf	1.24694	2.21726	3.09961	3.8708	4.65963	5.42915	5.97364	6.79643	7.20776	7.74773	124.729	183.443	208.204	204.495	241.588	283.642	292.263	303.177	320.275	412.755	368.768	553.149	679.442	722.333	835.442	977.963	985.748	1056	1113.53	1343.46	9.59884	16.8983	23.68	28.635	34.5161	40.5978	44.1041	51.889	54.6012	57.9213	2.50023	3.86049	4.93021	5.46809	6.29311	7.33162	7.50406	7.99513	8.40717
DB03788.3conf	1.2469	2.21715	3.09927	3.86823	4.65241	5.41426	5.97485	6.83737	7.39081	8.0113	124.724	183.439	208.132	203.561	239.707	281.88	293.076	309.322	329.672	422.077	368.75	553.132	679.076	720.623	832.214	975.629	990.444	1076.64	1151	1392.94	9.59856	16.8974	23.6788	28.6141	34.4361	40.4348	44.0677	52.139	55.8893	59.762	2.5001	3.86036	4.92778	5.4592	6.27807	7.32467	7.54116	8.14369	8.69901
DB03793.1conf	1.23452	2.25168	3.06893	3.93878	4.69093	5.30992	5.59593	0	0	0	132.924	207.944	197.42	213.904	187.757	51.9929	5.68583	0	0	0	374.378	582.053	589.64	581.303	524.958	365.109	173.943	0	0	0	9.71575	17.672	23.6142	31.5933	38.9352	42.6562	37.5961	0	0	0	2.47488	3.98714	4.20271	4.03672	3.62305	3.19907	2.48802	0	0
DB03793.2conf	1.23455	2.25178	3.06912	3.93933	4.69196	5.31052	5.59592	0	0	0	132.924	207.939	197.425	213.912	187.764	51.9947	5.68581	0	0	0	374.394	582.075	589.67	581.356	525.008	365.133	173.942	0	0	0	9.71577	17.6724	23.6155	31.5976	38.9423	42.6605	37.596	0	0	0	2.47502	3.98737	4.20298	4.03718	3.62361	3.19935	2.48802	0	0
DB03793.3conf	1.23441	2.25142	3.06866	3.93872	4.69118	5.31026	5.59658	0	0	0	132.906	207.911	197.402	213.888	187.747	51.9926	5.68648	0	0	0	374.332	581.98	589.586	581.276	524.951	365.122	173.963	0	0	0	9.71477	17.6698	23.6122	31.5928	38.9364	42.6583	37.6004	0	0	0	2.4746	3.98669	4.20233	4.03656	3.62314	3.19928	2.48831	0	0
DB03808.1conf	1.23199	2.19478	2.99569	3.78295	4.41237	5.29675	6.13586	6.92243	7.57293	8.30332	118.126	162.379	168.413	178.96	176.234	225.274	274.776	297.001	291.29	323.779	338.126	484.443	530.094	602.207	641.485	756.546	983.341	1104.49	1051.53	1112.65	9.59252	16.8591	22.8486	28.7025	32.7493	39.2804	46.2242	51.1021	55.7232	62.1351	2.28972	3.42913	3.88758	4.56704	5.05577	5.9555	7.58238	8.70085	8.39147
DB03808.2conf	1.23196	2.19469	2.99617	3.79702	4.48959	5.36235	6.24539	7.03354	7.69426	8.5062	118.121	162.375	167.952	178.827	176.01	226.794	277.952	303.36	297.728	333.696	338.111	484.426	531.279	606.252	647.648	765.599	998.066	1123.52	1073.48	1141.37	9.59227	16.8585	22.8463	28.7239	33.233	39.629	47.0077	51.904	56.7062	63.627	2.28963	3.42901	3.89977	4.61393	5.12729	6.04693	7.70416	8.84521	8.55149
DB03808.3conf	1.23194	2.19461	2.99591	3.77666	4.31408	5.0767	5.8237	6.47721	7.131	7.93753	118.119	162.365	166.491	174.21	169.354	215.545	261.195	284.418	282.793	316.856	338.102	484.401	527.832	591.951	620.315	720.712	924.725	1037.46	999.651	1072.31	9.59214	16.8578	22.8438	28.5602	31.9352	37.6164	43.9982	47.973	52.7221	59.5943	2.28956	3.42885	3.88146	4.51674	4.91059	5.68436	7.11749	8.12628	7.9103
DB03819.1conf	1.23563	2.2566	3.07462	3.9092	4.66683	5.47325	6.21186	7.6344	0	0	142.262	225.731	259.33	294.56	262.72	133.18	37.1708	7.75704	0	0	357.385	583.094	634.246	665.862	619.327	498.245	348.023	237.306	0	0	10.2431	18.2782	25.0027	32.8325	39.8613	44.4384	45.5713	51.2915	0	0	2.27865	3.81934	4.16539	4.31285	4.07977	3.85293	3.60939	3.39435	0
DB03819.2conf	1.23572	2.25685	3.07397	3.91091	4.75645	5.37271	6.43525	7.63898	0	0	142.276	225.745	259.25	294.869	251.114	133.23	37.4496	7.7617	0	0	357.43	583.157	634.123	668.016	615.337	495.4	355.173	237.448	0	0	10.2437	18.2799	24.9964	32.8582	40.2614	43.7535	47.0805	51.3222	0	0	2.27897	3.81983	4.16488	4.33855	4.11309	3.81081	3.70943	3.39639	0
DB03819.3conf	1.23562	2.25659	3.07496	3.91179	4.65126	5.20668	6.16693	7.63782	0	0	142.262	225.74	259.376	294.791	250.321	131.52	37.1701	7.76051	0	0	357.384	583.097	634.359	665.126	607.046	485.078	346.799	237.412	0	0	10.243	18.2783	25.0053	32.8587	39.3528	42.3616	45.2768	51.3144	0	0	2.27865	3.8193	4.1662	4.3129	4.04665	3.72766	3.58996	3.39587	0
DB03839.1conf	1.22371	2.19081	2.99899	3.68904	4.45928	5.35125	6.33216	7.28922	7.82611	8.71047	121.173	177.864	174.593	151.204	239.3	276.438	272.783	453.962	74.0025	8.85039	335.773	494.676	524.762	517.166	676.825	760.26	684.758	758.377	465.882	270.754	9.80381	17.0629	23.4721	28.7231	33.7521	43.346	51.2735	65.8073	64.6117	58.521	2.21603	3.42334	3.80543	3.89922	4.93538	5.29098	4.82903	4.82682	3.87366
DB03839.2conf	1.2237	2.19082	2.99898	3.69392	4.50344	5.50228	6.53717	7.61563	8.46403	9.33274	121.17	177.861	175.19	151.694	238.419	272.33	271.183	440.497	74.492	9.48266	335.767	494.683	525.09	518.363	680.491	765.638	691.515	773.068	485.176	290.097	9.80367	17.0628	23.4758	28.7791	34.0684	44.2985	52.5127	68.2936	68.8686	62.7017	2.21601	3.42341	3.80527	3.90802	4.98559	5.40378	4.96722	5.01526	4.15634
DB03839.3conf	1.22361	2.19059	2.9989	3.68924	4.44168	5.31252	6.2364	7.16941	7.73762	8.60896	121.157	177.853	174.337	150.738	238.232	275.333	270.762	453.242	73.5242	8.74725	335.732	494.637	524.569	516.215	673.678	754.413	677.25	749.569	461.822	267.599	9.80302	17.0612	23.4712	28.7157	33.6199	43.058	50.5999	64.7977	63.9464	57.839	2.21578	3.42302	3.80516	3.89404	4.91126	5.23981	4.75465	4.75384	3.832
DB03884.1conf	1.24457	2.24485	3.0644	3.8599	4.82561	5.6806	6.4574	7.16355	7.48747	0	134.351	204.309	205.333	200.707	322.544	400.689	286.646	69.3532	7.60775	0	375.584	562.347	592.086	634.956	821.809	951.797	793.038	493.039	232.739	0	9.79158	17.6434	24.2162	29.749	37.8484	48.785	55.6504	57.2934	50.3043	0	2.48016	3.8227	4.21895	4.63848	5.54568	5.90605	5.24284	4.35197	3.32902
DB03884.2conf	1.24464	2.24498	3.06348	3.84213	4.67349	5.25964	5.85529	6.71276	7.70181	0	134.361	204.323	205.335	193.933	297.329	350.884	239.019	60.9276	7.82554	0	375.612	562.369	589.624	617.688	766.412	850.113	693.418	454.011	239.401	0	9.79215	17.6446	24.2144	29.6574	36.5966	44.9966	49.9477	52.7489	51.7444	0	2.48033	3.82283	4.19959	4.52863	5.21738	5.34013	4.70964	4.12795	3.42433
DB03884.3conf	1.24458	2.24489	3.06378	3.84945	4.72644	5.39035	6.03314	6.82712	7.59432	0	134.352	204.317	205.425	196.3	305.453	366.263	253.309	63.3277	7.71631	0	375.588	562.351	590.5	623.489	784.055	881.205	722.889	464.365	236.06	0	9.79165	17.6438	24.2151	29.7033	37.0362	46.1834	51.6479	53.9648	51.0221	0	2.48018	3.8227	4.20599	4.56488	5.32144	5.51121	4.86441	4.18072	3.37653
DB03897.1conf	1.23298	2.21984	3.02031	3.79458	4.59384	5.3791	5.89636	6.51233	7.55629	6.70938	125.033	183.545	163.493	158.832	227.946	328.569	293.684	511.52	121.86	6.81715	353.452	520.828	536.048	566.459	658.931	819.654	730.462	689.78	619.719	208.553	9.7468	17.259	23.49	29.0143	34.2867	44.9044	50.8942	57.0654	71.5669	45.0767	2.3467	3.61037	3.909	4.33311	4.87453	5.32311	4.61859	4.34021	4.04086
DB03897.2conf	1.23306	2.22002	3.02063	3.79019	4.61649	5.72677	6.52467	7.25315	8.5426	8.24204	125.044	183.564	163.915	164.697	245.907	360.147	325.01	571.143	137.766	8.37444	353.485	520.876	537.299	575.62	692.296	890.83	810.41	773.743	700.61	256.194	9.7474	17.2605	23.4904	28.9856	34.7039	48.0256	56.1156	63.6007	80.9084	55.3739	2.34691	3.61067	3.91615	4.37262	5.03242	5.74254	5.15125	4.87396	4.56831
DB03897.3conf	1.23301	2.21989	3.02029	3.79276	4.59507	5.42357	5.98353	6.61113	7.6389	6.79539	125.04	183.546	163.519	159.423	230.095	332.161	296.954	517.487	123.192	6.90455	353.46	520.838	536.054	567.176	662.702	828.209	739.727	698.841	626.494	211.226	9.74717	17.2594	23.4898	29.0049	34.3272	45.3106	51.5909	57.8843	72.3493	45.6546	2.34673	3.61046	3.90887	4.33469	4.89118	5.37413	4.6856	4.40378	4.08504
DB03898.1conf	1.25584	2.23659	3.078	3.83245	4.5153	5.65083	6.55368	7.08697	7.25362	0	159.399	259.867	315.594	279.715	340.946	601.417	396.651	61.3965	7.37014	0	371.984	578.044	654.953	666.824	678.622	848.931	720.47	402.951	225.47	0	10.3433	18.009	25.2493	31.3797	36.364	49.8934	60.2426	57.4862	48.7332	0	2.4503	3.94956	4.60067	4.90191	5.05397	5.94591	4.94607	3.4743	3.22505
DB03898.2conf	1.25591	2.23671	3.07773	3.82903	4.51052	5.66686	6.58805	7.16055	7.47413	0	159.416	259.884	315.439	279.237	337.509	617.738	396.234	61.2221	7.59419	0	372.012	578.076	654.549	665.799	677.848	850.914	720.874	404.398	232.324	0	10.3439	18.0101	25.2469	31.3473	36.2984	49.9243	60.4593	57.9352	50.2147	0	2.45047	3.94977	4.59831	4.89617	5.0563	5.91511	4.94918	3.50553	3.32309
DB03898.3conf	1.25587	2.2366	3.07788	3.83487	4.55252	5.75748	6.79242	7.42215	8.59045	0	159.406	259.886	315.65	279.96	329.146	583.325	397.254	64.6945	8.72844	0	371.989	578.059	654.937	667.999	676.977	838.867	734.229	423.337	267.023	0	10.3437	18.0093	25.249	31.4098	36.6125	50.2333	61.8643	60.2768	57.7146	0	2.45027	3.94963	4.60055	4.91022	5.06459	5.8719	5.09236	3.64097	3.81942
DB03941.1conf	1.22081	2.15596	2.92708	3.70672	4.55783	5.43806	6.44876	7.41525	8.05073	8.58942	96.0745	112.421	105.56	107.965	133.691	170.583	192.999	220.824	227.508	174.25	319.536	415.845	425.343	484.296	581.746	730.421	833.014	937.576	999.42	829.169	9.10763	15.7102	21.0892	26.5238	32.2184	39.1356	46.3756	53.5151	58.811	62.6954	2.2903	3.19687	3.45921	4.09444	4.93606	6.07531	6.98106	7.8403	8.41656
DB03941.2conf	1.22085	2.15607	2.9274	3.70773	4.55172	5.46784	6.2164	6.83385	7.81056	8.34168	96.0822	112.428	105.62	108.304	131.177	161.116	182.937	210.903	217.397	172.055	319.556	415.868	425.494	484.944	577.825	703.888	781.799	889.758	968.234	806.756	9.10795	15.7111	21.0916	26.5306	32.1827	39.272	44.6656	49.5684	56.8294	60.6811	2.29042	3.19705	3.46012	4.09759	4.92103	5.91995	6.5626	7.37777	8.19511
DB03941.3conf	1.22085	2.15607	2.92818	3.71273	4.58311	5.51193	6.23218	6.86464	7.71962	8.36197	96.079	112.426	105.835	108.919	132.181	162.588	183.104	211.548	215.923	170.455	319.555	415.871	426.017	487.153	582.325	709.684	784.505	885.727	962.575	804.315	9.10788	15.711	21.0974	26.57	32.4045	39.5796	44.7906	49.8026	56.3772	60.6525	2.29044	3.19708	3.46317	4.1133	4.95878	5.96763	6.58932	7.3414	8.12157
DB03946.1conf	1.23836	2.2772	3.10928	3.90952	4.75958	5.78159	6.40658	6.37554	0	0	148.39	264.831	287.417	253.298	319.523	407.926	80.4395	6.47796	0	0	373.948	632.786	675.687	623.112	600.256	642.345	448.314	198.176	0	0	10.3606	18.8768	26.0975	33.3477	40.8524	54.1573	56.5099	42.8339	0	0	2.32201	3.98196	4.27084	3.96617	3.77973	3.83092	3.28953	2.83465	0
DB03946.2conf	1.23836	2.27724	3.10661	3.89526	4.72835	5.55394	5.92023	6.18947	0	0	148.388	264.841	286.9	252.885	317.196	403.005	79.934	6.2889	0	0	373.953	632.812	674.876	621.529	594.638	619.511	433.159	192.392	0	0	10.3606	18.8772	26.0706	33.2234	40.5872	51.7724	53.2404	41.5837	0	0	2.32207	3.98212	4.26728	3.9548	3.73705	3.7023	3.07323	2.75192	0
DB03946.3conf	1.23833	2.27721	3.1074	3.90454	4.80465	5.5661	6.00619	6.55844	0	0	148.385	264.826	287.128	253.697	317.763	403.464	80.1171	6.6638	0	0	373.941	632.793	675.197	624.414	597.397	621.38	436.153	203.861	0	0	10.3603	18.8767	26.0797	33.4139	41.1116	51.9405	53.8353	44.0627	0	0	2.32199	3.98206	4.26847	3.96456	3.77179	3.70965	3.11201	2.91597	0
DB03978.1conf	1.2225	2.18332	3.00521	3.73863	4.70253	5.3772	6.41262	7.43317	7.96758	0	115.303	157.517	156.141	140.064	227.871	216.023	247.577	366.033	36.6691	0	334.545	481.96	513.205	504.41	712.197	683.145	632.767	753.406	343.966	0	9.58418	16.6341	22.9469	28.1205	35.1767	41.9171	50.4434	68.7531	58.735	0	2.26073	3.42771	3.84323	3.95388	5.39046	5.14909	4.69828	4.80868	3.71297
DB03978.2conf	1.22241	2.18311	3.00416	3.72249	4.5134	4.93871	5.77293	6.68808	6.80238	0	115.289	157.507	153.578	130.374	200.474	183.93	209.593	286.772	27.4916	0	334.517	481.922	509.095	485.131	650.944	603.324	550.317	642.311	280.806	0	9.58341	16.6325	22.9329	27.9271	33.5125	38.2372	45.1355	60.8073	49.4505	0	2.26057	3.42742	3.82557	3.85312	5.02775	4.63379	4.17281	4.24614	3.14721
DB03978.3conf	1.2225	2.18332	3.00477	3.73949	4.75391	5.49451	6.62277	7.66874	8.39136	0	115.302	157.507	156.503	140.192	226.193	211.648	245.583	348.101	35.2691	0	334.546	481.941	512.481	502.639	709.33	682.863	634.752	758.84	350.969	0	9.58411	16.634	22.9461	28.1561	35.5737	42.6665	51.7194	70.7722	61.2487	0	2.26075	3.42761	3.83661	3.94128	5.39266	5.20874	4.81357	4.89457	3.89046
DB03992.1conf	1.22602	2.18959	2.98464	3.70798	4.53273	5.65811	6.63872	7.43485	8.51739	9.56118	124.471	179.105	185.399	193.003	263.481	339.339	361.253	314.773	217.474	60.0773	334.744	482.754	510.934	546.783	746.403	964.502	1078.11	953.503	785.976	522.678	9.81756	17.249	23.4879	30.1852	35.8883	44.748	50.8225	57.8199	65.8983	71.4579	2.20291	3.33074	3.63926	3.85893	5.27433	6.92398	7.9065	7.11677	6.35876
DB03992.2conf	1.22595	2.18944	2.98524	3.70676	4.48421	5.59738	6.55358	7.30141	8.35434	9.37683	124.461	179.089	184.907	192.23	262.408	342.621	364.16	319.914	222.829	60.9295	334.715	482.719	510.462	544.49	742.271	961.114	1074.44	951.649	784.518	519.446	9.81706	17.2476	23.4913	30.1552	35.5101	44.3397	50.2515	57.0425	64.9996	70.4439	2.20272	3.33051	3.63752	3.84697	5.23396	6.87024	7.83367	7.02751	6.26153
DB03992.3conf	1.22596	2.18944	2.98564	3.70506	4.42046	5.35526	6.37239	7.08446	8.12333	9.14345	124.463	179.098	184.598	189.037	252.619	342.416	361.201	319.205	223.191	60.5402	334.719	482.725	509.922	539.939	726.048	937.318	1053.78	936.289	771.967	509.964	9.81714	17.2479	23.4947	30.1248	34.8667	42.314	48.8457	55.5823	63.4625	68.9083	2.20273	3.33051	3.63502	3.82731	5.13246	6.6721	7.64854	6.85247	6.10245
DB04017.1conf	1.26004	2.1952	2.98908	3.7227	4.59324	5.35135	6.12786	6.93993	7.58235	8.31128	150.877	207.326	240.74	289.794	248.335	267.137	426.09	520.92	464.97	614.154	355.01	490.101	551.223	604.051	701.205	765.494	1105.6	1326.77	1285.62	1348.11	9.90451	17.1894	23.1002	28.4708	34.3843	40.3048	46.8504	52.9553	58.0383	61.3296	2.4851	3.5918	4.27071	4.90649	5.67097	6.19489	8.80002	10.6634	10.9729
DB04017.2conf	1.25999	2.19504	2.98598	3.67036	4.20376	4.84591	5.55264	6.19624	6.91929	7.95137	150.87	207.305	236.934	286.384	230.348	243.636	390.973	463.616	436.02	601.963	354.995	490.05	544.36	581.977	649.164	689.756	995.638	1200.63	1201.17	1327.77	9.90402	17.188	23.0682	28.0157	31.6727	36.397	42.6287	47.4838	52.719	58.8004	2.48504	3.59143	4.23794	4.75621	5.2606	5.5858	7.90586	9.58698	10.1248
DB04017.3conf	1.26004	2.19507	2.98535	3.66261	4.18942	4.77438	5.29009	5.89886	6.61238	7.48255	150.885	207.337	236.916	284.572	225.116	235.895	373.795	441.729	412.447	566.32	355.016	490.097	544.224	579.237	637.145	664.802	950.12	1142.09	1136.12	1246.71	9.9045	17.1885	23.063	27.9515	31.532	35.8306	40.6898	45.1864	50.3746	55.3502	2.48518	3.59171	4.23685	4.73876	5.1832	5.40788	7.56081	9.13215	9.60528
DB04029.1conf	1.21564	2.17067	2.99074	3.73279	4.6079	5.2873	5.90327	6.26578	5.98017	0	110.028	150.399	147.739	134.531	186.262	202.603	125.422	34.5456	6.07624	0	326.172	464.015	495.576	503.355	609.846	670.488	525.959	339.961	185.886	0	9.43593	16.3788	22.6799	28.1597	33.7986	40.1884	44.1703	45.2406	40.1776	0	2.23643	3.36733	3.79014	3.99364	4.81606	5.24835	4.57258	3.6402	2.65886
DB04029.2conf	1.21562	2.17065	2.99044	3.72526	4.56329	5.42711	6.30589	7.12106	7.68999	0	110.024	150.391	147.38	132.863	183.135	199.025	124.517	38.0227	7.81352	0	326.167	464.005	494.867	500.847	608.56	682.062	555.243	390.443	239.034	0	9.43577	16.3786	22.677	28.0687	33.438	40.9812	46.7124	50.887	51.6649	0	2.23641	3.3673	3.78772	3.98585	4.82869	5.4237	4.93783	4.23917	3.41907
DB04029.3conf	1.21565	2.1707	2.99109	3.73407	4.58826	5.42259	6.42913	7.48656	8.51842	0	110.031	150.401	147.61	137.19	197.437	224.368	146.293	43.705	8.65526	0	326.179	464.018	496.559	509.339	631.8	721.688	598.293	426.933	264.784	0	9.43608	16.3791	22.681	28.1281	33.7406	41.4382	48.2636	54.022	57.2307	0	2.23647	3.36735	3.79875	4.0293	4.92633	5.56295	5.1389	4.53237	3.7874
DB04051.1conf	1.22993	2.19124	2.96357	3.7481	4.63121	5.53915	6.30749	7.02628	7.31738	7.53205	110.413	140.892	119.5	133.775	171.443	213.872	292.077	358.831	297.393	75.7583	340.585	462.279	462.25	532.825	655.53	794.426	901.255	965.106	821.741	525.062	9.36486	16.4201	21.9139	27.5036	34.1133	41.3932	46.7136	56.0124	60.6755	60.8592	2.36196	3.41747	3.64123	4.29256	5.22352	6.22712	6.83184	6.7167	5.65354
DB04051.2conf	1.23004	2.19155	2.96357	3.74342	4.59079	5.36081	5.93175	6.45638	6.66564	6.76018	110.431	140.906	119.102	131.299	165.376	200.824	270.24	329.799	272.512	68.7903	340.629	462.33	461.411	527.186	636.697	752.34	834.946	885.741	749.916	472.892	9.36581	16.4224	21.9135	27.4612	33.7648	40.0735	43.8756	51.5186	55.3367	54.8039	2.36222	3.41788	3.63703	4.26079	5.09984	5.92205	6.3475	6.15642	5.145
DB04051.3conf	1.22997	2.19139	2.96393	3.74744	4.60808	5.53819	6.59053	7.55895	8.427	9.50855	110.42	140.898	119.561	133.803	166.053	213.253	298.694	375.918	318.054	87.7651	340.601	462.3	462.433	531.315	649.667	799.995	938.146	1030.43	918.876	647.001	9.36519	16.4212	21.9167	27.5012	33.9926	40.9413	48.7057	59.8918	68.9138	75.0205	2.36205	3.41764	3.6423	4.28051	5.19481	6.32225	7.15941	7.26283	6.52038
DB04052.1conf	1.21949	2.16334	3.09666	3.85944	4.60089	6.00448	6.59256	0	0	0	106.848	154.624	174.787	108.265	59.4702	40.518	6.69847	0	0	0	336.336	492.945	617.161	488.489	325.966	331.156	204.922	0	0	0	9.25742	16.0461	23.2928	28.2005	33.3328	45.6114	44.2919	0	0	0	2.34702	3.54184	4.62834	4.16895	3.13805	3.24646	2.93114	0	0
DB04052.2conf	1.21951	2.16334	3.09662	3.85929	4.60064	6.00448	6.59307	0	0	0	106.851	154.63	174.789	108.263	59.4718	40.5207	6.69899	0	0	0	336.339	492.946	617.149	488.468	325.956	331.167	204.937	0	0	0	9.25767	16.0462	23.2928	28.1995	33.3312	45.6118	44.2953	0	0	0	2.34702	3.54179	4.6282	4.16875	3.1379	3.24651	2.93137	0	0
DB04052.3conf	1.21949	2.16337	3.09665	3.85952	4.60102	6.00478	6.59331	0	0	0	106.851	154.616	174.782	108.265	59.4763	40.5236	6.69922	0	0	0	336.333	492.925	617.146	488.492	325.974	331.187	204.945	0	0	0	9.25758	16.0463	23.2927	28.2011	33.334	45.6143	44.2969	0	0	0	2.34696	3.54173	4.62826	4.16898	3.13808	3.24667	2.93147	0	0
DB04066.1conf	1.23265	2.25686	3.07207	3.88039	4.77322	5.78112	6.52171	7.3012	8.52199	8.20853	134.327	216.494	196.477	199.01	313.633	427.13	363.801	651.762	137.434	8.3404	370.691	587.988	611.121	651.686	821.243	1003.81	873.725	853.015	698.919	255.152	9.83528	17.8633	24.0582	29.7855	36.6616	49.4061	56.6029	66.0479	80.7132	55.1487	2.4227	3.95824	4.33351	4.80715	5.66661	6.23042	5.42648	5.12595	4.55729
DB04066.2conf	1.23254	2.25663	3.07193	3.88059	4.77324	5.78093	6.52077	7.30215	8.52311	8.20403	134.31	216.467	196.462	198.996	313.607	427.097	363.783	651.743	137.452	8.33582	370.651	587.924	611.087	651.667	821.196	1003.73	873.666	853.044	699.011	255.012	9.83437	17.8614	24.057	29.7862	36.6614	49.4043	56.596	66.0539	80.7238	55.1185	2.42246	3.95783	4.33332	4.80717	5.66641	6.22987	5.42595	5.12648	4.55788
DB04066.3conf	1.2326	2.25673	3.07249	3.88369	4.78035	5.78465	6.52483	7.31367	8.53364	8.21284	134.319	216.472	196.522	199.068	313.701	427.203	363.838	651.814	137.622	8.34477	370.672	587.939	611.245	652.053	821.646	1004.1	874.081	853.695	699.875	255.286	9.83482	17.8622	24.0614	29.8094	36.7108	49.4335	56.6267	66.1332	80.8235	55.1776	2.42258	3.95795	4.33435	4.81051	5.67094	6.23286	5.42977	5.13383	4.56352
DB04080.1conf	1.24733	2.27064	3.07393	3.81048	4.50655	5.39804	6.52092	7.38233	0	0	141.087	228.411	234.529	331.746	295.635	230.39	60.5666	7.50092	0	0	376.467	593.053	643.407	723.815	734.358	644.898	443.52	229.47	0	0	10.0657	18.2872	24.7987	31.4826	38.0496	45.3192	51.5688	49.5979	0	0	2.42386	3.9471	4.30906	4.68964	4.70596	4.40094	3.98996	3.28228	0
DB04080.2conf	1.24733	2.27064	3.07417	3.81788	4.55329	5.45662	6.6177	7.55587	0	0	141.089	228.409	234.912	333.417	296.324	230.701	61.0211	7.67725	0	0	376.47	593.052	643.915	726.408	738.644	648.829	449.23	234.865	0	0	10.0658	18.2872	24.802	31.577	38.4592	45.7238	52.2313	50.7638	0	0	2.42388	3.94711	4.31105	4.70424	4.73908	4.44396	4.05468	3.35944	0
DB04080.3conf	1.24731	2.27062	3.07413	3.81805	4.55581	5.46284	6.67936	7.66693	0	0	141.084	228.401	234.959	333.348	296.353	230.896	61.3173	7.79009	0	0	376.46	593.04	643.966	726.649	739.174	650.411	452.891	238.317	0	0	10.0656	18.2869	24.802	31.5762	38.4622	45.7738	52.6545	51.51	0	0	2.42382	3.94704	4.31116	4.70668	4.74569	4.45763	4.09596	3.40882	0
DB04110.1conf	1.24419	2.22056	3.1206	3.89791	4.90642	5.99336	6.60708	0	0	0	143.163	223.53	263.699	251.382	258.301	94.5859	6.71321	0	0	0	356.705	561.063	666.419	589.532	623.501	508.379	205.373	0	0	0	10.1955	17.7796	25.193	32.0899	40.5084	55.5528	44.3894	0	0	0	2.31508	3.67884	4.4389	3.96764	4.09891	3.50294	2.93759	0	0
DB04110.2conf	1.24426	2.22073	3.12063	3.89778	4.9063	5.99348	6.60848	0	0	0	143.177	223.538	263.692	251.34	258.298	94.5874	6.71464	0	0	0	356.73	561.084	666.408	589.501	623.485	508.393	205.416	0	0	0	10.1962	17.7809	25.1931	32.0879	40.5066	55.5537	44.3988	0	0	0	2.31521	3.67898	4.43888	3.96762	4.09886	3.50307	2.93822	0	0
DB04110.3conf	1.24429	2.22074	3.12062	3.89768	4.90613	5.99329	6.60853	0	0	0	143.182	223.536	263.664	251.316	258.29	94.5843	6.71469	0	0	0	356.745	561.097	666.383	589.47	623.466	508.378	205.418	0	0	0	10.1964	17.7809	25.1925	32.0867	40.505	55.5519	44.3992	0	0	0	2.31532	3.67911	4.43887	3.96749	4.09876	3.50298	2.93824	0	0
DB04120.1conf	1.22154	2.20272	3.09422	3.86476	4.86218	6.06384	6.60227	0	0	0	120.755	189.68	212.093	130.736	95.5803	49.1965	6.70832	0	0	0	345.794	536.476	599.592	466.094	417.436	369.228	205.223	0	0	0	9.66671	16.9861	24.5402	29.7508	37.3149	47.3286	44.3571	0	0	0	2.30443	3.65722	4.22175	3.66982	3.56079	3.41781	2.93545	0	0
DB04120.2conf	1.22156	2.20275	3.0943	3.86475	4.86197	6.06361	6.60228	0	0	0	120.758	189.685	212.085	130.732	95.5788	49.1963	6.70834	0	0	0	345.802	536.495	599.6	466.082	417.422	369.221	205.224	0	0	0	9.66682	16.9863	24.5406	29.7503	37.3134	47.327	44.3572	0	0	0	2.30448	3.65736	4.22188	3.66977	3.56065	3.41771	2.93546	0	0
DB04120.3conf	1.22154	2.20273	3.09423	3.86466	4.86217	6.06374	6.60206	0	0	0	120.755	189.692	212.093	130.738	95.5797	49.1948	6.70812	0	0	0	345.796	536.489	599.593	466.089	417.44	369.219	205.217	0	0	0	9.66667	16.9863	24.5404	29.7499	37.3151	47.3276	44.3557	0	0	0	2.30445	3.65725	4.22175	3.66976	3.56081	3.41774	2.93536	0	0
DB04123.1conf	1.31497	2.31586	3.12001	3.86024	4.5527	5.17154	5.82325	6.70585	7.80916	8.98777	304.56	411.597	427.874	401.693	541.972	707.777	1396.74	897.799	2639.59	6978.67	416.824	583.625	621.5	686.14	806.767	1017.04	1173.4	1160.75	1329.22	2119.05	10.2384	18.3233	24.5214	29.5408	35.6736	41.6565	44.5847	52.9508	62.7422	73.1112	3.50422	4.90532	5.61506	6.18784	6.89568	9.76436	10.9585	11.4061	19.4473
DB04123.2conf	1.31496	2.2708	3.11643	3.92407	4.74334	5.62618	6.27675	6.94815	7.3761	7.82564	304.563	410.931	428.241	404.069	546.414	704.703	1379.28	958.21	2420.34	6313.25	416.823	579.481	623.639	698.961	841.518	1061.13	1193.3	1165	1257.1	1909.78	10.2384	17.9287	24.5395	29.9592	37.092	44.64	47.5403	54.1329	59.0006	64.0633	3.50426	4.87337	5.62675	6.29821	7.16892	10.1483	11.2043	11.8928	18.7281
DB04123.3conf	1.3149	2.27073	3.11508	3.90865	4.7996	5.70134	6.629	7.55971	8.52446	9.48351	304.523	410.938	428.553	407.333	559.967	732.456	1438.7	1023.27	2816.55	7487.82	416.8	579.471	623.46	701.7	856.188	1101.66	1285.99	1294.11	1443.77	2270.07	10.2378	17.928	24.518	29.8962	37.6584	45.4115	50.3713	59.3479	68.3644	77.3578	3.50404	4.87333	5.62696	6.30377	7.27161	10.5094	12.0461	12.9356	21.1871
DB04149.1conf	1.25526	2.19315	3.01427	3.90762	4.67758	5.63623	6.49651	7.15096	7.86677	9.06158	121.839	158.42	156.385	208.169	278.355	302.041	300.867	221.94	168.2	157.516	345.225	473.283	502.062	666.372	885.904	956.032	1043.32	900.901	712.88	666.366	9.74802	16.9325	23.0835	29.7012	35.8285	43.5947	49.6804	51.8507	56.6973	68.9204	2.33258	3.33527	3.7199	4.88131	6.44096	6.99706	7.99914	7.61477	6.35818
DB04149.2conf	1.25521	2.193	3.0133	3.89147	4.62131	5.52143	6.26315	6.82602	7.56262	9.0329	121.834	158.408	155.957	206.104	272.438	290.506	289.291	216.862	166.696	157.133	345.202	473.25	500.982	659.932	868.466	923.967	997.658	867.461	699.54	665.511	9.74773	16.9314	23.0751	29.5822	35.4159	42.679	47.8475	49.5477	54.6023	68.6862	2.33241	3.33505	3.71358	4.83779	6.32113	6.78387	7.65328	7.29784	6.20016
DB04149.3conf	1.25519	2.193	3.01356	3.90242	4.66757	5.63538	6.48832	7.0695	7.63868	8.65935	121.831	158.408	156.25	208.582	280.491	303.51	297.107	214.253	160.869	151.116	345.199	473.249	501.694	665.782	886.785	956.6	1032.74	876.645	684.575	637.36	9.74758	16.9313	23.0779	29.6765	35.8106	43.7105	49.6568	51.2071	54.9938	65.9044	2.3324	3.33503	3.71759	4.8718	6.42894	6.98303	7.92967	7.44386	6.12568
DB04166.1conf	1.23434	2.25046	3.07261	3.93961	4.7022	5.39499	5.77673	0	0	0	132.824	208.135	197.501	214.271	188.482	52.5515	5.86953	0	0	0	374.483	582.518	590.359	582.216	527.793	370.897	179.563	0	0	0	9.71053	17.6622	23.6379	31.5855	39.0294	43.2594	38.8108	0	0	0	2.47658	3.98909	4.2092	4.04404	3.64459	3.25993	2.56841	0	0
DB04166.2conf	1.23423	2.25016	3.07187	3.93665	4.69636	5.39331	5.77927	0	0	0	132.808	208.117	197.402	214.175	188.443	52.551	5.87211	0	0	0	374.437	582.445	590.166	581.876	527.522	370.87	179.641	0	0	0	9.70969	17.6601	23.6315	31.5596	38.9877	43.2476	38.8278	0	0	0	2.47626	3.98853	4.20814	4.04166	3.64164	3.25946	2.56954	0	0
DB04166.3conf	1.23436	2.25047	3.07156	3.93305	4.68817	5.39124	5.78247	0	0	0	132.829	208.145	197.293	214.088	188.442	52.5603	5.87536	0	0	0	374.489	582.521	590.03	581.509	527.231	370.872	179.741	0	0	0	9.71079	17.6625	23.6274	31.5275	38.9307	43.2348	38.8493	0	0	0	2.47659	3.98906	4.20775	4.03904	3.63781	3.25897	2.57096	0	0
DB04179.1conf	1.25601	2.25279	3.16401	4.21099	5.23958	6.36163	0	0	0	0	138.199	203.6	190.173	165.251	41.7026	6.46382	0	0	0	0	391.899	602.091	628.32	655.319	410.311	197.743	0	0	0	0	9.7314	17.449	23.9833	31.5902	37.455	42.7404	0	0	0	0	2.60797	4.11776	4.5957	5.18041	4.17279	2.82846	0	0	0
DB04179.2conf	1.25605	2.25285	3.16401	4.21087	5.23941	6.36131	0	0	0	0	138.206	203.605	190.17	165.258	41.7028	6.4635	0	0	0	0	391.912	602.097	628.307	655.311	410.301	197.733	0	0	0	0	9.73173	17.4495	23.9833	31.5894	37.4542	42.7382	0	0	0	0	2.60805	4.11778	4.59561	5.18025	4.17263	2.82832	0	0	0
DB04179.3conf	1.25606	2.25296	3.16428	4.21122	5.23978	6.36163	0	0	0	0	138.206	203.615	190.187	165.259	41.7036	6.46382	0	0	0	0	391.928	602.146	628.38	655.357	410.322	197.743	0	0	0	0	9.73169	17.4502	23.9853	31.5918	37.4565	42.7404	0	0	0	0	2.60819	4.11816	4.59616	5.18073	4.17291	2.82846	0	0	0
DB04202.1conf	1.26598	2.26214	3.16349	4.06196	4.88666	6.04491	7.10463	7.95644	9.26151	9.98781	145.973	229.901	288.232	316.431	330.265	431.05	489.278	386.837	572.851	474.427	393.783	628.061	786.011	872.985	950.255	1242.54	1433.02	1236.25	1590.74	1588.02	10.0521	18.001	25.2075	32.4888	38.2009	48.3213	55.2411	61.2235	73.4898	79.9476	2.5575	4.12041	5.21616	5.9645	6.58297	8.54814	10.3088	9.11978	10.9914
DB04202.2conf	1.26605	2.26224	3.16359	4.06213	4.88687	6.04531	7.10536	7.95737	9.26223	9.98964	145.987	229.905	288.234	316.438	330.282	431.086	489.298	386.854	572.904	474.486	393.802	628.072	786.028	873.013	950.296	1242.64	1433.13	1236.33	1590.91	1588.32	10.0528	18.0019	25.2082	32.4901	38.2023	48.3254	55.2464	61.2299	73.4954	79.9609	2.55756	4.12048	5.21632	5.96471	6.58325	8.54869	10.3097	9.12051	10.9926
DB04202.3conf	1.26605	2.26225	3.16366	4.06218	4.88723	6.04377	7.09801	7.9482	9.25505	9.97267	145.987	229.915	288.24	316.516	330.106	430.797	489.187	386.729	572.454	473.869	393.804	628.095	786.044	873.095	950.184	1241.79	1432.08	1235.59	1589.24	1585.37	10.0528	18.002	25.2088	32.4917	38.2057	48.2975	55.1948	61.1733	73.4427	79.8382	2.55759	4.12061	5.21642	5.96485	6.58336	8.5447	10.2999	9.11274	10.9801
DB04208.1conf	1.23428	2.16228	3.03856	3.79523	4.51703	5.50235	6.04301	6.67655	7.68489	7.67949	124.528	170.031	213.727	222.007	213.069	232.715	256.733	317.437	232.397	91.3433	330.831	464.793	617.895	690.175	697.446	747.552	673.59	766.86	749.055	549.543	9.86977	17.3017	24.158	29.6814	35.0682	42.8443	46.9416	51.9869	62.6335	65.787	2.16465	3.13209	4.2832	4.94776	5.16068	5.59849	5.08937	5.76185	5.52922
DB04208.2conf	1.23425	2.16226	3.03851	3.78788	4.4343	5.23938	5.82418	6.72201	6.84309	6.76809	124.522	170.024	212.166	209.454	192.441	201.592	206.368	249.046	193.009	80.7592	330.821	464.788	614.519	670.085	655.324	689.909	619.636	679.828	635.696	494.558	9.86947	17.3014	24.1569	29.5482	34.0823	40.4843	44.4184	50.7556	54.7838	57.6979	2.16461	3.13209	4.2663	4.86176	4.95097	5.29303	4.91874	5.47464	4.82738
DB04208.3conf	1.23424	2.16217	3.03865	3.78581	4.44514	5.31578	5.79275	6.70322	7.01453	7.05756	124.521	170.025	212.479	213.855	199.442	211.911	221.461	266.165	209.902	88.4497	330.814	464.776	615.342	676.238	667.863	705.028	632.384	700.351	670.576	529.388	9.86945	17.3009	24.1569	29.5564	34.3222	41.2424	44.5564	51.0439	56.3015	60.9584	2.16456	3.13195	4.27076	4.88379	5.00319	5.35078	4.92019	5.53973	5.02847
DB04228.1conf	1.2262	2.2123	3.04728	3.78096	4.56282	5.69743	6.38955	7.20489	0	0	132.567	214.791	226.95	244.975	272.749	314.482	54.8133	7.32063	0	0	342.443	539.064	593.973	612.122	659.806	632.673	377.606	223.955	0	0	10.1577	17.8004	24.8748	30.7205	38.3188	49.2289	51.1652	48.4058	0	0	2.17197	3.53206	4.00801	4.14109	4.3918	4.26638	3.33933	3.20339	0
DB04228.2conf	1.22615	2.21224	3.04751	3.78735	4.59823	5.6791	6.21112	7.22759	0	0	132.56	214.782	227.213	245.081	272.898	313.698	53.4799	7.34369	0	0	342.428	539.045	594.229	613.249	661.368	629.633	369.266	224.66	0	0	10.1572	17.7999	24.8797	30.7828	38.6031	49.0629	49.7184	48.5583	0	0	2.17189	3.53195	4.00898	4.15003	4.40645	4.24376	3.26731	3.21348	0
DB04228.3conf	1.2261	2.2122	3.04751	3.78232	4.56081	5.62516	6.12235	6.69996	0	0	132.55	214.777	227.035	245.572	273.36	314.885	52.4128	6.80759	0	0	342.417	539.048	594.341	613.067	659.94	626.444	361.809	208.26	0	0	10.1567	17.7993	24.8756	30.7359	38.3804	48.7127	48.9932	45.0134	0	0	2.17187	3.53199	4.01049	4.14523	4.38029	4.20091	3.20371	2.97889	0
DB04242.1conf	1.23662	2.26515	3.08969	3.91067	4.73323	5.54608	6.51928	6.24584	0	0	141.148	237.635	234.42	219.073	220.01	563.287	105.136	6.34618	0	0	374.175	608.547	630.969	584.872	547.07	713.449	534.669	194.144	0	0	10.0588	18.302	24.8623	32.1523	38.9701	51.9685	61.7452	41.9625	0	0	2.39384	3.98464	4.23622	3.96097	3.6413	4.0859	3.4863	2.77698	0
DB04242.2conf	1.23647	2.26486	3.08984	3.91263	4.73728	5.54798	6.51879	6.26801	0	0	141.122	237.614	234.485	219.109	220.017	563.241	105.128	6.3687	0	0	374.121	608.493	631.048	585.064	547.234	713.448	534.63	194.833	0	0	10.0574	18.2996	24.8645	32.1697	38.9983	51.98	61.7406	42.1114	0	0	2.39354	3.98425	4.23644	3.9624	3.64334	4.08649	3.48604	2.78684	0
DB04242.3conf	1.23649	2.26492	3.09024	3.91444	4.74093	5.5502	6.52064	6.29187	0	0	141.125	237.612	234.545	219.178	220.034	563.207	105.158	6.39295	0	0	374.134	608.507	631.161	585.284	547.421	713.506	534.781	195.575	0	0	10.0576	18.2999	24.8681	32.1853	39.0245	51.9941	61.7581	42.2717	0	0	2.39364	3.98441	4.23704	3.96393	3.64538	4.08757	3.48703	2.79745	0
DB04256.1conf	1.23402	2.2068	3.06522	3.71124	4.40866	5.41505	6.53491	7.24436	6.88281	6.45001	128.965	210.441	237.2	190.416	174.746	237.086	663.858	472.991	49.8512	6.55362	348.091	543.647	646.126	577.12	558.676	678.83	1236.52	830.256	358.392	200.49	9.95354	17.475	24.3986	29.7782	34.0779	41.483	56.7413	71.7427	54.0492	43.3341	2.26671	3.63878	4.43773	4.11176	4.22565	4.99171	7.25573	4.67319	3.31589
DB04256.2conf	1.234	2.20675	3.0647	3.70509	4.38459	5.57768	6.83893	7.36786	7.35391	8.37446	128.963	210.432	237.048	191.055	176.369	239.411	667.613	477.816	54.9093	8.50898	348.076	543.614	646.124	577.565	563.306	693.69	1257.25	844.369	388.469	260.309	9.95345	17.4747	24.3903	29.725	33.9694	42.6599	58.8709	72.7724	58.0484	56.2635	2.26659	3.63855	4.43793	4.11171	4.24868	5.13263	7.46757	4.78406	3.55266
DB04256.3conf	1.23396	2.20666	3.06672	3.71375	4.39865	5.57995	6.83602	7.36404	7.30144	8.30055	128.957	210.428	237.45	191.332	176.438	239.393	667.401	479.503	56.834	8.43389	348.066	543.609	646.69	578.501	563.927	693.68	1257.38	846.02	393.505	258.012	9.9531	17.4739	24.4111	29.8018	34.0703	42.6756	58.8423	72.7262	58.0562	55.7669	2.26654	3.63851	4.44021	4.11814	4.25563	5.13297	7.46773	4.79576	3.54114
DB04274.1conf	1.26774	2.27079	3.10473	4.03346	4.9712	5.95357	6.97678	7.98984	9.04987	10.2512	139.856	214.249	231.856	280.676	302.537	380.067	387.526	340.873	226.706	65.6952	395.91	609.203	673.156	795.956	936.189	1133.58	1281.38	1232.38	992.548	662.33	9.88465	17.6855	24.3851	31.795	38.2911	45.9935	53.8317	60.3505	67.0777	73.4288	2.62497	4.11048	4.63491	5.57172	6.68588	8.09162	9.34978	9.51366	8.43988
DB04274.2conf	1.26773	2.27075	3.10449	4.03179	4.96643	5.9493	6.97127	7.98538	9.04603	10.2491	139.856	214.24	231.781	280.598	302.43	379.947	387.398	340.767	226.685	65.6949	395.905	609.19	673.011	795.625	935.759	1133.08	1280.87	1231.98	992.339	662.277	9.88461	17.6851	24.3827	31.7811	38.2572	45.9604	53.791	60.3145	67.0485	73.4144	2.62493	4.11043	4.63419	5.5692	6.68207	8.0876	9.34545	9.51051	8.4378
DB04274.3conf	1.26773	2.27075	3.10474	4.03396	4.97237	5.95532	6.97988	7.9924	9.05222	10.2529	139.856	214.243	231.884	280.705	302.585	380.119	387.601	340.938	226.733	65.6998	395.905	609.191	673.195	796.06	936.349	1133.83	1281.65	1232.62	992.696	662.395	9.88463	17.6852	24.3855	31.8	38.2998	46.0069	53.8541	60.3715	67.0958	73.4401	2.62493	4.11041	4.63504	5.57238	6.6871	8.09363	9.35221	9.51546	8.44123
DB04291.1conf	1.22407	2.2038	3.03557	3.78999	4.54126	5.37152	6.24031	6.91464	6.79221	0	126.46	195.585	204.647	185.896	190.503	244.619	365.076	58.8445	6.90132	0	341.176	520.618	567.97	572.429	551.496	602.266	636.14	389.583	211.127	0	9.92258	17.401	24.1521	30.2012	35.0155	43.9316	56.4084	55.8954	45.6332	0	2.21853	3.52283	3.98196	4.14768	4.10471	4.1957	4.07007	3.3835	3.0199
DB04291.2conf	1.224	2.20369	3.03423	3.78055	4.42458	5.51063	6.49614	7.17845	7.52801	0	126.446	195.577	204.475	184.996	190.449	245.613	366.584	60.3912	7.64894	0	341.153	520.601	567.432	569.988	550.146	612.963	651.38	402.093	233.999	0	9.92183	17.4002	24.1421	30.0775	34.2158	44.8868	58.1998	57.9007	50.5766	0	2.21842	3.52272	3.97836	4.13523	4.07543	4.30944	4.23715	3.50842	3.34705
DB04291.3conf	1.2241	2.20398	3.03494	3.78743	4.45726	5.56116	6.59326	7.16469	7.81447	0	126.464	195.6	204.627	185.339	190.603	245.745	366.224	61.5199	7.94	0	341.187	520.665	567.766	571.499	552.618	616.79	656.337	405.516	242.903	0	9.92272	17.4024	24.1484	30.1335	34.4561	45.2349	58.8286	58.0164	52.5012	0	2.21861	3.52316	3.98028	4.1472	4.10069	4.35171	4.30146	3.50912	3.47441
DB04292.1conf	1.21664	2.14135	2.94553	3.6074	4.3108	5.11728	5.74189	6.708	7.60738	7.73975	103.786	135.552	132.661	121.753	184.575	221.436	171.512	232.972	280.052	235.559	309.2	422.104	466.751	465.279	623.678	772.589	674.706	797.14	938.471	827.638	9.43629	16.1606	22.1188	26.6721	31.5907	38.5564	42.4857	49.1949	59.1706	57.9936	2.13835	3.09408	3.62495	3.75841	4.85767	5.97783	5.57604	6.48827	7.41359
DB04292.2conf	1.21659	2.14126	2.94519	3.61095	4.40032	5.52043	6.36129	7.37387	8.30918	8.84318	103.779	135.541	133.522	124.659	191.576	230.273	179.755	244.418	295.588	265.434	309.182	422.077	467.661	472.517	653.374	832.444	735.634	864.197	1029.14	940.824	9.43594	16.1599	22.1178	26.7211	32.2561	41.3236	46.6696	53.8513	64.049	65.6586	2.13824	3.09391	3.62755	3.80105	5.08498	6.52054	6.17845	7.12104	8.21333
DB04292.3conf	1.21661	2.14128	2.94571	3.61536	4.42795	5.55567	6.42935	7.46465	8.41683	9.02679	103.781	135.549	133.785	124.039	188.822	225.725	177.52	242.139	289.566	261.409	309.185	422.09	468.133	472.94	652.497	831.835	738.047	868.748	1035.01	943.16	9.43607	16.1601	22.1222	26.7548	32.3984	41.4342	46.9981	54.441	64.5563	66.6473	2.13825	3.09397	3.63001	3.8101	5.1046	6.56309	6.24077	7.19745	8.32363
DB04308.1conf	1.22408	2.20388	3.03533	3.79057	4.46717	5.5801	6.63793	7.31818	8.33405	0	126.46	195.618	204.741	185.545	190.687	245.644	366.244	63.4903	8.46793	0	341.181	520.684	567.988	572.17	553.5	618.17	660.47	416.403	259.054	0	9.9226	17.4017	24.1521	30.1651	34.5381	45.3682	59.1298	59.3782	55.992	0	2.21857	3.52321	3.98178	4.15143	4.10838	4.36749	4.34575	3.58819	3.70543
DB04308.2conf	1.22408	2.20386	3.03525	3.78879	4.46281	5.58472	6.64946	7.32791	8.34718	0	126.46	195.619	204.685	185.566	190.72	245.662	366.209	63.134	8.48127	0	341.179	520.678	567.962	572.083	553.535	618.593	660.838	415.471	259.462	0	9.92257	17.4016	24.1506	30.1514	34.5137	45.4015	59.212	59.3769	56.0802	0	2.21855	3.52316	3.9819	4.15027	4.10727	4.37184	4.35058	3.59033	3.71126
DB04308.3conf	1.22405	2.2038	3.03533	3.7906	4.46168	5.56344	6.60467	7.29344	8.21478	0	126.456	195.611	204.764	185.551	190.739	245.694	366.517	63.304	8.34674	0	341.171	520.675	568.001	572.039	553.046	617.039	658.832	415.091	255.346	0	9.92233	17.401	24.1523	30.1643	34.4973	45.256	58.9107	59.1826	55.1907	0	2.21851	3.52317	3.98173	4.15029	4.10328	4.35387	4.32424	3.57623	3.6524
DB04311.1conf	1.2106	2.13842	2.9154	3.68793	4.33172	5.10212	6.00167	6.42085	7.12626	7.70002	94.0363	105.677	94.3731	100.239	121.142	144.5	145.092	88.0451	34.3386	7.82371	312.124	406.399	409.551	461.884	544.062	631.08	666.98	519.125	398.493	239.345	9.06379	15.5432	20.7794	26.1601	30.7004	36.1978	43.0708	45.5875	49.5474	51.7323	2.24054	3.16107	3.41925	3.97338	4.65979	5.42906	5.89995	5.06168	4.48286
DB04311.2conf	1.21072	2.13867	2.91686	3.69386	4.3457	5.24111	6.11707	6.48877	7.12003	7.62416	94.0519	105.692	94.3242	101.635	123.831	147.338	146.726	88.2259	34.1512	7.74664	312.174	406.459	410.354	465.304	553.533	645.469	677.876	522.537	397.041	236.987	9.06468	15.5451	20.7883	26.1799	30.8483	37.1687	43.8779	46.0476	49.4963	51.2227	2.24089	3.16153	3.4256	3.99669	4.72387	5.55994	6.0047	5.10291	4.47042
DB04311.3conf	1.21068	2.13864	2.91769	3.72221	4.60068	5.54154	6.53883	7.02952	7.70572	8.21157	94.0472	105.686	96.3481	106.318	131.267	158.618	159.385	95.9724	37.0424	8.34348	312.16	406.44	414.389	480.936	582.634	687.041	731.179	567.767	430.547	255.246	9.06439	15.5449	20.7977	26.4301	32.6914	39.3346	46.9682	49.8948	53.5651	55.1691	2.24079	3.16141	3.44545	4.10668	4.96735	5.89936	6.45673	5.54033	4.84575
DB04312.1conf	1.26043	2.24099	3.07626	3.93248	4.77895	5.45375	5.80179	0	0	0	149.116	229.093	299.408	287.336	225.977	48.1168	5.89499	0	0	0	376.284	564.919	623.229	591.35	499.232	331.823	180.341	0	0	0	10.2807	18.3799	25.9333	34.6329	43.1951	43.4441	38.9791	0	0	0	2.39051	3.61269	3.89662	3.65361	3.29603	2.97867	2.57955	0	0
DB04312.2conf	1.26049	2.24105	3.07606	3.93304	4.78658	5.45751	5.80288	0	0	0	149.135	229.075	299.302	287.936	226.602	47.8957	5.8961	0	0	0	376.292	564.887	623.085	591.547	499.461	331.414	180.375	0	0	0	10.2816	18.3805	25.9302	34.6386	43.2284	43.4238	38.9865	0	0	0	2.39045	3.61254	3.89616	3.65438	3.30038	2.98137	2.58004	0	0
DB04312.3conf	1.26048	2.24094	3.07596	3.93372	4.79025	5.45953	5.80292	0	0	0	149.135	229.088	299.324	287.887	226.49	47.7844	5.89614	0	0	0	376.281	564.871	623.087	591.627	499.475	331.21	180.376	0	0	0	10.2815	18.3799	25.9302	34.6436	43.2418	43.4145	38.9867	0	0	0	2.39036	3.61231	3.89602	3.65515	3.30261	2.98276	2.58005	0	0
DB04325.1conf	1.2075	2.14106	2.94434	3.7649	4.48339	4.98038	5.65765	6.17737	0	0	97.4942	115.068	103.856	105.877	109.516	68.1852	27.0427	6.2766	0	0	316.429	425.639	436.877	470.199	500.588	402.899	314.693	192.016	0	0	9.10819	15.6504	21.1215	26.7437	32.1901	35.368	39.3292	41.5024	0	0	2.24883	3.2562	3.58997	4.05366	4.41999	3.92833	3.54551	2.74654	0
DB04325.2conf	1.20745	2.14094	2.94411	3.76294	4.46512	4.93059	5.60296	6.11803	0	0	97.4876	115.06	103.74	105.34	108.671	67.5762	26.7783	6.21631	0	0	316.406	425.607	436.691	469.132	497.587	399.247	311.593	190.171	0	0	9.10786	15.6495	21.1195	26.7237	32.0439	35.0152	38.9498	41.1037	0	0	2.24867	3.25597	3.58906	4.04764	4.39689	3.89201	3.51064	2.72015	0
DB04325.3conf	1.20743	2.14088	2.94427	3.77415	4.55827	5.15991	5.95274	6.58009	0	0	97.4852	115.056	104.528	108.244	113.728	71.7965	28.756	6.68579	0	0	316.399	425.597	437.748	475.141	513.675	420.553	333.347	204.534	0	0	9.10764	15.6491	21.1237	26.8367	32.782	36.6751	41.3925	44.2081	0	0	2.24862	3.25588	3.59322	4.08245	4.51768	4.08843	3.7482	2.92559	0
DB04379.1conf	1.22377	2.16963	3.04558	3.77698	4.39008	5.18756	6.02273	6.66242	0	0	110.683	146.855	166.275	148.375	142.096	143.036	103.314	31.032	0	0	325.783	466.671	577.531	560.725	550.27	578.307	464.283	288.868	0	0	9.32981	16.4794	22.6024	28.0957	32.1915	38.0804	44.2881	49.1811	0	0	2.26164	3.37517	4.36779	4.44603	4.49949	4.86757	4.21813	3.10696	0
DB04379.2conf	1.22379	2.16969	3.04623	3.78574	4.45821	5.2394	6.12982	6.83154	0	0	110.685	146.854	166.556	147.611	136.793	130.79	89.0213	26.4581	0	0	325.785	466.672	578.297	562.432	548.735	568.805	450.879	278.129	0	0	9.32999	16.4799	22.6076	28.1571	32.5774	38.1138	44.4272	49.4528	0	0	2.26165	3.37519	4.37235	4.46811	4.53924	4.90273	4.26763	3.15383	0
DB04379.3conf	1.22383	2.1697	3.04578	3.783	4.44828	5.27036	6.19093	6.92072	0	0	110.693	146.858	166.456	148.354	136.614	129.13	86.6219	25.6493	0	0	325.802	466.683	578.051	562.743	549.854	569.685	451.063	277.87	0	0	9.33033	16.4801	22.6038	28.1384	32.5668	38.308	44.7541	49.8881	0	0	2.26174	3.37526	4.3709	4.46551	4.54354	4.92878	4.30428	3.18812	0
DB04393.1conf	1.29711	2.31521	3.1638	4.0835	4.74919	5.29838	6.06458	7.16083	8.46406	10.0471	190.762	322.495	358.48	401.974	516.019	474.312	573.687	1022.7	1263.26	12626.2	432.771	689.693	742.617	855.868	1105.75	1205.33	1177.79	1418.8	1889.08	5063.46	10.4163	18.6164	26.1771	33.8346	37.8056	40.7239	46.6498	58.3077	77.5557	121.325	2.92795	4.76251	5.32199	6.17066	7.77593	8.94181	9.36085	11.9002	17.6905
DB04393.2conf	1.29712	2.31521	3.16384	4.08344	4.7464	5.29174	6.05137	7.14074	8.44287	10.0488	190.763	322.482	358.471	401.651	515.011	472.938	572.803	1018.82	1262.67	12628.4	432.769	689.683	742.621	855.553	1104.46	1203.14	1175.64	1416.16	1886.58	5064.31	10.4164	18.6163	26.1771	33.8288	37.7695	40.6456	46.5258	58.1419	77.365	121.346	2.92793	4.76243	5.32202	6.17035	7.77196	8.93313	9.34852	11.8845	17.6607
DB04393.3conf	1.29714	2.3152	3.16407	4.08553	4.75798	5.31419	6.08941	7.19447	8.49635	10.0445	190.779	322.492	358.511	402.518	517.576	476.344	575.24	1028.24	1264.14	12622.9	432.786	689.685	742.714	856.777	1108.51	1209.34	1181.61	1423.19	1892.88	5062.12	10.4167	18.6164	26.1792	33.8563	37.8891	40.8748	46.8664	58.5845	77.8461	121.293	2.92807	4.76242	5.3226	6.17473	7.78966	8.96303	9.38612	11.93	17.7359
DB04410.1conf	1.20908	2.13913	2.92685	3.74269	4.64717	5.58621	6.34702	7.26131	7.88588	0	95.523	109.603	100.455	108.257	135.005	142.889	89.1511	35.1414	8.01256	0	313.943	414.437	424.505	484.621	575.548	639.769	521.108	407.402	245.123	0	9.08187	15.5856	20.9214	26.6709	33.0019	40.2414	45.1258	50.4865	52.981	0	2.24376	3.20065	3.50599	4.12629	4.92822	5.60027	5.05766	4.57944	3.50616
DB04410.2conf	1.20907	2.13915	2.92689	3.74737	4.66227	5.45882	6.11759	6.89672	7.43154	0	95.5225	109.599	100.592	107.165	131.377	136.956	84.6283	33.2007	7.55092	0	313.94	414.431	424.571	483.194	566.521	618.934	497.956	385.726	231	0	9.08179	15.5858	20.9225	26.7127	33.0623	39.2873	43.4606	47.9426	49.9285	0	2.24374	3.20063	3.50603	4.12185	4.87765	5.43647	4.84645	4.34014	3.30416
DB04410.3conf	1.20908	2.13914	2.92704	3.74861	4.66889	5.37331	6.02797	6.81896	7.41172	0	95.5224	109.601	100.665	106.425	129.52	134.833	83.7323	33.0552	7.53079	0	313.942	414.434	424.407	481.548	560.234	608.493	491.055	383.037	230.384	0	9.08185	15.5857	20.9246	26.7323	33.0883	38.683	42.8321	47.4119	49.7954	0	2.24376	3.20064	3.50461	4.11277	4.83749	5.34451	4.77607	4.30425	3.29535
DB04415.1conf	1.24205	2.1941	2.98796	3.67584	4.38348	4.93732	5.68892	6.60854	7.53414	0	127.521	156.979	179.353	164.239	183.3	266.134	257.674	235.653	81.0186	0	340.627	465.487	496.71	493.704	583.798	730.403	671.181	606.118	432.989	0	9.65781	16.7026	22.7473	27.4733	32.4825	36.9407	42.398	48.9548	55.4543	0	2.39876	3.48357	3.87159	4.11586	4.96607	5.97215	6.05589	6.1615	5.48194
DB04415.2conf	1.24207	2.19415	2.98837	3.69862	4.59991	5.46319	6.35654	7.30164	8.04188	0	127.533	156.979	179.575	179.243	210.137	308.95	289.81	252.735	85.512	0	340.635	465.48	500.993	517.096	640.875	825.03	751.567	658.877	459.55	0	9.65803	16.703	22.7401	27.7739	34.3728	41.3095	47.7877	54.3104	59.1277	0	2.39884	3.48357	3.89753	4.24699	5.3372	6.61287	6.68211	6.67156	5.82328
DB04415.3conf	1.24198	2.19403	2.98843	3.69126	4.56309	5.38111	6.19825	7.09833	7.78112	0	127.511	156.966	182.318	168.744	195.613	277.54	250.659	209.705	71.7765	0	340.602	465.452	500.04	507.371	620.39	789.864	702.885	600.967	414.942	0	9.65726	16.702	22.7615	27.7126	33.8911	40.5369	46.2906	52.3148	56.4878	0	2.3986	3.48335	3.87979	4.17118	5.16182	6.33943	6.26547	6.14803	5.31585
DB04417.1conf	1.2483	2.26497	3.10228	3.96224	5.05072	6.21424	6.78544	0	0	0	155.682	250.246	254.182	237.293	296.66	1099.46	109.429	0	0	0	369.237	599.381	621.025	571.748	593.875	1081.85	556.498	0	0	0	10.4507	18.6323	25.4394	33.5032	43.8962	72.668	64.266	0	0	0	2.3389	3.83572	4.0339	3.67214	3.60344	4.18036	3.62863	0	0
DB04417.2conf	1.24828	2.26495	3.10206	3.96152	5.0507	6.21488	6.786	0	0	0	155.677	250.23	254.141	237.285	296.673	1099.56	109.438	0	0	0	369.234	599.366	620.96	571.697	593.885	1081.95	556.545	0	0	0	10.4504	18.6319	25.4371	33.4964	43.8958	72.6752	64.2714	0	0	0	2.33889	3.8357	4.03361	3.6718	3.60352	4.18079	3.62894	0	0
DB04417.3conf	1.24824	2.26481	3.10021	3.95515	5.04763	6.21433	6.78496	0	0	0	155.673	250.219	253.806	237.034	296.582	1099.47	109.421	0	0	0	369.209	599.321	620.412	570.983	593.587	1081.86	556.459	0	0	0	10.4503	18.6309	25.419	33.4358	43.867	72.6688	64.2615	0	0	0	2.33869	3.83537	4.03108	3.66765	3.60167	4.18042	3.62838	0	0
DB04429.1conf	1.26776	2.27082	3.1046	4.03222	4.95799	5.93005	6.9425	7.90206	9.04007	10.0392	139.862	214.25	231.785	264.814	283.604	359.365	394.252	396.309	331.363	303.991	395.918	609.207	673.027	789.441	912.283	1112.52	1288.15	1235.01	1117.46	1027.33	9.88488	17.6857	24.3837	31.6841	37.6653	45.4735	53.5739	59.4281	68.6247	79.0264	2.625	4.11051	4.6343	5.56756	6.64502	8.06261	9.35347	9.43813	8.71861
DB04429.2conf	1.26778	2.27085	3.10476	4.03342	4.96137	5.933	6.94586	7.89977	9.03872	10.0432	139.865	214.245	231.827	264.859	283.67	359.428	394.266	396.285	331.311	303.984	395.921	609.205	673.118	789.67	912.575	1112.83	1288.3	1234.87	1117.29	1027.49	9.88507	17.6858	24.3851	31.6938	37.6892	45.4962	53.598	59.4124	68.6089	79.0527	2.62501	4.11054	4.6348	5.56938	6.64769	8.0652	9.35518	9.43664	8.71783
DB04429.3conf	1.26774	2.2708	3.10497	4.03434	4.96277	5.93871	6.95906	7.91819	9.06402	10.1406	139.856	214.248	231.937	264.971	283.835	359.656	394.547	396.468	331.584	304.635	395.913	609.205	673.244	789.927	913.071	1113.81	1289.8	1236.47	1120.05	1034.66	9.88459	17.6855	24.3885	31.7064	37.7016	45.5391	53.7089	59.5409	68.78	79.7276	2.625	4.11051	4.63507	5.57043	6.6509	8.07308	9.36692	9.45284	8.74581
DB04436.1conf	1.23581	2.20502	3.02249	3.72333	4.548	5.51077	6.57431	7.53097	8.14927	9.15112	132.797	203.265	219.966	186.769	270.882	362.114	454.651	436.487	70.9223	9.29813	345.756	515.136	556.26	549.8	713.485	820.119	789.487	788.471	464.439	284.451	10.0931	17.6124	24.5943	30.1321	36.1475	46.4933	58.8603	70.1126	66.1619	61.4815	2.2213	3.42034	3.79467	3.88439	4.93585	5.31468	4.84301	4.88276	3.99701
DB04436.2conf	1.23572	2.20493	3.0224	3.72398	4.5511	5.51098	6.57335	7.53339	8.16144	9.15033	132.78	203.24	219.974	186.754	270.312	360.975	456.434	435.623	70.6152	9.29732	345.73	515.103	556.288	549.837	712.95	819.014	789.087	787.936	463.74	284.427	10.0923	17.6114	24.5931	30.1372	36.1638	46.4544	58.8123	70.1157	66.1855	61.4762	2.22118	3.42021	3.79486	3.88503	4.93579	5.3131	4.84246	4.88224	4.00051
DB04436.3conf	1.23586	2.20514	3.02289	3.72491	4.54846	5.46885	6.50436	7.4779	8.10333	9.17173	132.806	203.265	219.812	187.76	274.001	364.867	466.337	455.567	73.2404	9.31906	345.775	515.151	556.624	551.678	717.879	824.699	793.68	795.096	470.981	285.092	10.0935	17.6133	24.5958	30.1346	36.1894	46.2683	58.3497	69.7918	66.284	61.6199	2.22141	3.4205	3.79804	3.89366	4.94644	5.30191	4.81991	4.87746	3.99069
DB04448.1conf	1.26057	2.24111	3.07754	3.93827	4.75881	5.57183	6.09061	0	0	0	149.152	229.102	269.935	308.299	176.588	366.133	116.638	0	0	0	376.312	564.92	617.559	580.3	470.441	498.956	451.823	0	0	0	10.2824	18.3812	25.7309	35.0035	38.8493	53.3419	63.1474	0	0	0	2.39052	3.61266	3.89694	3.67569	3.34147	2.87137	2.26207	0	0
DB04448.2conf	1.26064	2.24127	3.0775	3.9331	4.73592	5.55668	6.08848	0	0	0	149.163	229.108	269.765	309.718	177.058	366.067	116.597	0	0	0	376.339	564.962	617.39	580.049	470.729	498.438	451.664	0	0	0	10.2829	18.3823	25.7276	34.9734	38.8026	53.2389	63.1253	0	0	0	2.39069	3.613	3.89679	3.66995	3.32695	2.86445	2.26128	0	0
DB04448.3conf	1.26055	2.24115	3.07725	3.93304	4.73776	5.55757	6.0881	0	0	0	149.145	229.089	269.746	309.727	177.012	366.035	116.589	0	0	0	376.313	564.926	617.338	580.04	470.701	498.438	451.636	0	0	0	10.2821	18.3812	25.7255	34.9725	38.8074	53.2428	63.1214	0	0	0	2.39057	3.61279	3.89644	3.66997	3.32801	2.86489	2.26114	0	0
DB04459.1conf	1.3489	2.37641	3.27207	4.27795	5.38732	6.44224	7.78634	0	0	0	229.204	406.938	619.881	706.839	775.518	553.489	278.234	0	0	0	481.055	775.013	964.679	1116.02	1142.42	1048.95	974.547	0	0	0	11.0142	19.8497	27.2358	36.4738	48.1349	57.7097	70.1331	0	0	0	3.21992	5.22195	6.77772	7.86811	8.60946	9.60371	11.3183	0	0
DB04459.2conf	1.34896	2.37658	3.2721	4.27803	5.38752	6.44248	7.78671	0	0	0	229.214	406.985	619.912	706.89	775.568	553.516	278.247	0	0	0	481.079	775.061	964.7	1116.08	1142.49	1049	974.594	0	0	0	11.0147	19.8512	27.2362	36.4746	48.1367	57.7115	70.1365	0	0	0	3.22008	5.22231	6.77791	7.86852	8.60992	9.60415	11.3188	0	0
DB04459.3conf	1.34894	2.37647	3.27202	4.27787	5.38744	6.44272	7.78721	0	0	0	229.209	406.969	619.913	706.873	775.583	553.556	278.265	0	0	0	481.064	775.026	964.675	1116.04	1142.5	1049.05	974.656	0	0	0	11.0147	19.8505	27.2357	36.4734	48.1361	57.7137	70.141	0	0	0	3.21992	5.22202	6.77771	7.86819	8.60996	9.60461	11.3196	0	0
DB04468.1conf	1.23558	2.19021	3.01975	3.84282	4.6341	5.32966	6.02637	6.8315	7.8442	8.66955	115.253	157.571	175.36	211.545	262.788	270.149	253.928	272.577	329.069	385.564	347.661	508.538	604.536	748.451	937.871	999.73	948.667	967.215	1146.57	1356.44	9.41289	16.5077	22.42	28.1888	33.9504	38.7763	43.7632	50.6327	59.6085	64.5239	2.40046	3.6382	4.49943	5.6366	7.05781	7.71575	7.51069	7.5867	8.76696
DB04468.2conf	1.2355	2.19001	3.01942	3.83478	4.60814	5.26586	5.94792	6.72233	7.67763	8.45403	115.241	157.561	175.033	210.359	260.327	267.21	250.898	269.563	320.379	365.579	347.628	508.499	603.74	745.37	930.61	989.513	936.851	951.978	1118.31	1293.11	9.41227	16.5062	22.4167	28.1251	33.7479	38.3039	43.1923	49.8579	58.4939	62.8653	2.40024	3.6379	4.49497	5.6168	7.00705	7.63625	7.41576	7.4556	8.54499
DB04468.3conf	1.23557	2.1902	3.02016	3.84432	4.64194	5.34547	6.09415	6.94718	7.96219	8.78033	115.253	157.57	175.384	211.787	264.096	272.718	256.688	275.992	332.266	389.797	347.657	508.534	604.618	749	940.928	1007.81	960.714	980.657	1160.23	1371	9.4129	16.5077	22.4231	28.2013	34.0106	38.9067	44.2551	51.4527	60.5576	65.3129	2.40042	3.63817	4.50006	5.63994	7.07595	7.77023	7.60836	7.70201	8.87374
DB04476.1conf	1.2286	2.25202	3.10414	3.9377	4.66486	5.39635	5.77619	0	0	0	139.329	241.01	282.285	282.118	212.511	49.002	5.86898	0	0	0	360.366	599.196	669.656	658.366	531.583	359.436	179.546	0	0	0	10.1171	18.2091	25.7912	33.3121	38.7591	42.2764	38.8071	0	0	0	2.2863	3.86693	4.28593	4.30245	3.84905	3.29129	2.56817	0	0
DB04476.2conf	1.22856	2.25188	3.10405	3.938	4.66627	5.40171	5.78738	0	0	0	139.324	240.998	282.281	282.169	212.563	49.0434	5.88035	0	0	0	360.345	599.15	669.634	658.43	531.788	359.732	179.893	0	0	0	10.1168	18.2081	25.7905	33.3155	38.7758	42.3183	38.8823	0	0	0	2.28614	3.86661	4.28576	4.30269	3.85007	3.29406	2.57314	0	0
DB04476.3conf	1.22856	2.25189	3.10312	3.93534	4.65051	5.26327	6.27855	0	0	0	139.322	241.005	282.142	282.284	210.76	50.2835	6.37941	0	0	0	360.345	599.169	669.381	658.173	526.238	360.883	195.161	0	0	0	10.1168	18.2082	25.7823	33.4833	38.387	41.5838	42.1822	0	0	0	2.28615	3.86673	4.28437	4.2789	3.83594	3.25505	2.79153	0	0
DB04484.1conf	1.21475	2.15815	2.95669	3.63734	4.26696	4.76318	5.33291	5.6984	5.27838	0	102.916	127.881	118.654	105.132	153.178	125.017	72.2141	21.1941	5.36318	0	317.321	437.21	450.59	428.926	565.2	508.615	394.198	252.21	164.072	0	9.36141	16.1562	21.8543	26.5407	31.1557	35.1063	38.7268	40.279	35.4626	0	2.2061	3.25014	3.59421	3.58252	4.60111	4.3334	3.7632	2.92723	2.34684
DB04484.2conf	1.21471	2.1581	2.95847	3.6707	4.59509	5.47788	6.55442	7.53626	8.60438	0	102.91	127.88	122.963	116.463	182.278	158.714	98.0268	30.7988	8.7426	0	317.31	437.203	456.593	454.551	641.669	614.192	505.374	351.52	267.456	0	9.36099	16.1557	21.8836	26.9313	33.808	40.6986	47.8974	53.4718	57.8082	0	2.20604	3.25008	3.61844	3.72501	5.11034	5.11704	4.72603	4.00032	3.82562
DB04484.3conf	1.21468	2.15797	2.95807	3.66632	4.57023	5.44233	6.51188	7.48958	8.54507	0	102.906	127.872	122.703	115.873	180.588	156.542	96.2229	30.3349	8.68234	0	317.294	437.174	455.919	452.116	635.653	607.618	500.188	348.372	265.613	0	9.36082	16.1548	21.8798	26.8958	33.6324	40.4191	47.5501	53.0927	57.4098	0	2.20592	3.24985	3.61457	3.70863	5.06669	5.07138	4.68944	3.97326	3.79925
DB04499.1conf	1.25474	2.24434	3.09415	3.95139	4.83214	5.77322	6.5167	0	0	0	127.175	147.702	167.198	162.803	121.289	37.3862	6.62138	0	0	0	368.619	505.114	579.053	589.73	518.939	374.57	202.563	0	0	0	9.66109	17.1187	22.7499	29.511	35.7989	41.4149	43.7822	0	0	0	2.48987	3.66278	4.38194	4.61361	4.39823	3.91272	2.89741	0	0
DB04499.2conf	1.25467	2.24433	3.0941	3.95089	4.83221	5.7735	6.51815	0	0	0	127.161	147.706	167.185	162.796	121.299	37.3914	6.62286	0	0	0	368.604	505.126	579.032	589.7	518.959	374.612	202.608	0	0	0	9.66031	17.1184	22.7494	29.507	35.7992	41.4171	43.792	0	0	0	2.48984	3.66287	4.38183	4.61336	4.39836	3.91308	2.89805	0	0
DB04499.3conf	1.25476	2.24447	3.0944	3.95152	4.83226	5.77344	6.51796	0	0	0	127.174	147.711	167.204	162.803	121.299	37.3908	6.62267	0	0	0	368.634	505.149	579.084	589.743	518.963	374.607	202.603	0	0	0	9.66107	17.1195	22.7517	29.5118	35.7997	41.4167	43.7907	0	0	0	2.49001	3.66306	4.3822	4.61375	4.3984	3.91304	2.89797	0	0
DB04500.1conf	1.23684	2.21991	3.0786	3.89492	4.85031	5.737	7.00026	7.78966	8.57313	8.44375	134.441	212.403	221.134	248.223	255.46	269.154	363.582	824.873	134.221	8.57939	357.207	539.152	630.839	698.526	768.676	773.589	945.679	1357.41	735.979	262.463	9.89031	17.7066	24.8155	30.7868	38.4755	44.4045	55.2827	70.7883	78.8338	56.729	2.32975	3.60419	4.30595	4.8519	5.49528	5.90022	6.51873	7.85919	5.16593
DB04500.2conf	1.23687	2.21996	3.07887	3.89603	4.85221	5.73847	7.00117	7.79033	8.5685	8.43964	134.443	212.414	221.169	248.282	255.522	269.188	363.662	824.906	134.15	8.57521	357.221	539.172	630.919	698.707	768.879	773.743	945.845	1357.39	735.575	262.335	9.89041	17.707	24.8179	30.7961	38.4899	44.4154	55.2895	70.7934	78.7916	56.7014	2.32986	3.6043	4.30641	4.85313	5.49687	5.9015	6.51978	7.85891	5.16302
DB04500.3conf	1.23699	2.22019	3.07935	3.89728	4.85375	5.73883	7.00128	7.79066	8.57058	8.44273	134.466	212.437	221.248	248.262	255.463	269.184	363.645	824.95	134.181	8.57836	357.263	539.219	631.026	698.77	768.833	773.717	945.829	1357.48	735.76	262.432	9.8916	17.709	24.8231	30.8077	38.4971	44.4164	55.2904	70.7965	78.8103	56.7222	2.33007	3.60459	4.30678	4.85375	5.49742	5.90154	6.51977	7.85943	5.16439
DB04533.1conf	1.21378	2.18687	3.09576	3.85579	4.84346	5.89111	6.60657	0	0	0	113.41	173.569	194.046	114.967	82.8534	34.6821	6.7127	0	0	0	334.099	513.035	591.172	459.298	411.618	303.649	205.357	0	0	0	9.47107	16.5453	23.8932	29.1204	35.4744	43.9724	44.386	0	0	0	2.27152	3.59979	4.32411	3.78676	3.78193	3.10068	2.93737	0	0
DB04533.2conf	1.21378	2.18688	3.09574	3.85582	4.84356	5.89078	6.60592	0	0	0	113.41	173.56	194.048	114.968	82.8509	34.6802	6.71203	0	0	0	334.095	513.024	591.17	459.305	411.616	303.631	205.337	0	0	0	9.47109	16.5453	23.893	29.1206	35.475	43.9699	44.3816	0	0	0	2.27149	3.59977	4.32409	3.78682	3.78195	3.10049	2.93708	0	0
DB04533.3conf	1.21373	2.18677	3.09507	3.85792	4.96386	5.8899	6.58729	0	0	0	113.399	173.554	194.024	115.418	82.9639	34.6608	6.69311	0	0	0	334.079	513.009	591.081	461.257	415.303	303.471	204.758	0	0	0	9.47058	16.5444	23.888	29.1891	36.2831	43.9631	44.2565	0	0	0	2.27143	3.59966	4.32334	3.79731	3.83502	3.09907	2.92879	0	0
DB04556.1conf	1.2116	2.13765	2.95541	3.65024	4.39581	5.09477	5.91914	6.61611	0	0	101.86	134.803	139.206	121.532	122.361	115.952	46.3186	6.72239	0	0	303.992	433.047	503.544	486.472	497.174	521.103	409.407	205.653	0	0	9.31762	16.1332	21.9162	26.4973	31.8979	37.6524	43.9711	44.4501	0	0	2.1219	3.14508	3.8893	4.0185	4.24623	4.50457	4.03906	2.94161	0
DB04556.2conf	1.21163	2.13773	2.95554	3.65093	4.39913	5.10174	5.92173	6.58867	0	0	101.863	134.803	139.242	121.618	122.376	115.505	46.0735	6.69451	0	0	304.002	433.055	503.63	486.76	497.68	521.17	408.577	204.8	0	0	9.31782	16.1338	21.9171	26.5027	31.921	37.6927	43.946	44.2657	0	0	2.12196	3.14516	3.8898	4.02051	4.25065	4.50996	4.03774	2.92941	0
DB04556.3conf	1.21162	2.13774	2.95565	3.6517	4.40405	5.11688	5.93888	6.58858	0	0	101.86	134.808	139.309	121.794	122.577	115.42	46.0164	6.69441	0	0	304.001	433.067	503.78	487.289	498.831	522.473	409.134	204.798	0	0	9.31762	16.1339	21.918	26.509	31.9565	37.7931	44.0381	44.2651	0	0	2.12199	3.14524	3.89062	4.02395	4.25966	4.52502	4.04851	2.92937	0
DB04569.1conf	1.23325	2.20187	3.0523	3.83444	4.73858	5.20237	6.0429	6.77503	0	0	127.399	165.722	166.693	159.007	242.155	261.688	235.172	64.3336	0	0	352.495	503.365	565.67	525.459	695.402	732.921	682.016	404.222	0	0	9.65843	17.4171	22.7354	29.1939	36.7274	41.8108	49.7401	55.9832	0	0	2.34136	3.53154	4.26323	3.99913	4.98319	5.10133	4.81063	3.35502	0
DB04569.2conf	1.23336	2.20213	3.05388	3.85103	4.8385	5.4294	6.39186	7.16489	0	0	127.413	165.75	167.083	161.557	249.829	272.579	244.857	66.8819	0	0	352.537	503.453	567.114	532.428	717.864	766.253	715.591	423.594	0	0	9.65921	17.419	22.7438	29.3089	37.5004	43.5697	52.4519	58.9945	0	0	2.34164	3.53214	4.27318	4.04581	5.14008	5.34657	5.07723	3.5412	0
DB04569.3conf	1.23325	2.20187	3.05012	3.81943	4.68774	5.08944	5.82182	6.49847	0	0	127.396	165.715	163.333	151.869	220.369	225.363	195.08	53.8402	0	0	352.497	503.361	561.282	514.092	664.44	677.724	614.019	361.206	0	0	9.65828	17.4169	22.6725	28.9206	36.0503	40.1687	46.7273	52.2648	0	0	2.3414	3.53156	4.25081	3.95897	4.87354	4.9099	4.57015	3.17113	0
DB04577.1conf	1.23336	2.17649	2.99462	3.81443	4.44469	5.19054	5.98594	6.6042	0	0	101.055	128.153	124.546	134.674	105.056	65.8911	28.3425	6.71029	0	0	332.547	465.79	493.823	553.38	516.35	428.953	344.756	205.283	0	0	9.21616	15.8603	21.4891	27.4676	31.7309	36.2486	41.2509	44.3701	0	0	2.37029	3.51532	3.96314	4.55635	4.55004	4.2267	3.89652	2.93631	0
DB04577.2conf	1.23341	2.17663	2.99466	3.81346	4.44136	5.20604	6.03015	6.66764	0	0	101.062	128.154	124.52	134.834	105.499	66.3413	28.5945	6.77475	0	0	332.566	465.804	493.788	553.447	517.186	430.974	347.517	207.255	0	0	9.21656	15.8613	21.489	27.4595	31.7157	36.3657	41.5598	44.7963	0	0	2.37041	3.51546	3.96302	4.55589	4.55367	4.24383	3.92663	2.96452	0
DB04577.3conf	1.23338	2.17653	2.99482	3.81468	4.44826	5.21537	6.02513	6.6453	0	0	101.057	128.157	124.507	134.96	105.494	66.2121	28.5118	6.75205	0	0	332.554	465.805	493.844	554.042	517.994	431.032	346.857	206.561	0	0	9.21624	15.8605	21.4898	27.4677	31.7613	36.4243	41.5212	44.6462	0	0	2.37034	3.51543	3.9636	4.56022	4.56218	4.24712	3.92066	2.95459	0
DB04583.1conf	1.25444	2.27518	3.13309	4.00375	4.85192	5.9297	6.84943	7.67461	8.69793	9.92595	137.176	220.233	239.235	280.597	349.303	413.53	399.265	438.645	593.221	764.364	399.252	647.647	750.58	880.54	1036.15	1160.5	1227.69	1426.19	1849.76	2144.09	9.68631	17.4363	23.744	30.4914	36.6755	46.3184	53.8496	58.9038	64.6402	76.6545	2.67417	4.45547	5.32182	6.27273	7.33661	8.21739	8.72901	10.3341	13.3217
DB04583.2conf	1.25449	2.27527	3.13383	4.00714	4.85694	5.93247	6.8512	7.65955	8.67507	9.91497	137.182	220.245	239.352	280.692	349.399	413.782	399.2	438.406	592.986	763.938	399.267	647.674	750.812	880.961	1036.51	1160.8	1227.43	1424.6	1848.21	2142.53	9.68666	17.4371	23.7507	30.5189	36.7108	46.344	53.8797	58.7947	64.4816	76.5719	2.67426	4.45564	5.32308	6.27604	7.33997	8.21918	8.72553	10.3193	13.3057
DB04583.3conf	1.25447	2.27524	3.13321	4.00422	4.85256	5.93017	6.8491	7.66158	8.67691	9.91627	137.18	220.241	239.254	280.614	349.324	413.58	399.221	438.454	593.039	764.099	399.262	647.661	750.612	880.601	1036.21	1160.51	1227.27	1424.71	1848.31	2142.67	9.68655	17.4369	23.7452	30.4954	36.6802	46.3233	53.8632	58.8127	64.4961	76.5862	2.67423	4.45554	5.32197	6.27316	7.33707	8.21709	8.72365	10.3198	13.3063
DB04584.1conf	1.22461	2.23662	3.07333	3.85717	4.61494	5.31981	6.11305	6.85411	7.28207	0	127.221	200.383	199.917	191.467	304.844	307.146	206.17	52.3291	7.39905	0	359.306	563.361	600.313	623.221	822.286	815.817	646.599	407.402	226.354	0	9.65102	17.3947	23.6891	29.7745	35.6301	43.2697	49.3823	52.8606	48.9243	0	2.38814	3.88382	4.36378	4.59951	5.74084	5.56765	4.77941	3.85807	3.2377
DB04584.2conf	1.22456	2.23653	3.07438	3.86407	4.65388	5.47607	6.38373	7.28446	8.22334	0	127.209	200.372	199.762	192.808	308.06	310.623	209.372	54.6175	8.35544	0	359.293	563.343	601.008	626.722	832.318	832.071	667.197	433.57	255.612	0	9.65043	17.3939	23.686	29.7832	35.9745	44.4328	51.3121	55.8596	55.2482	0	2.3881	3.88371	4.36881	4.62759	5.8109	5.7098	4.98265	4.1458	3.6562
DB04584.3conf	1.22468	2.23672	3.07429	3.86259	4.65173	5.48082	6.39347	7.30001	8.25373	0	127.231	200.402	199.71	192.813	308.189	310.79	209.508	54.697	8.38632	0	359.331	563.392	600.98	626.675	832.564	832.697	667.981	434.471	256.557	0	9.65158	17.3957	23.6843	29.7685	35.9624	44.4696	51.3827	55.9686	55.4524	0	2.38828	3.88397	4.36881	4.62733	5.81172	5.71478	4.99012	4.15574	3.66972
DB04586.1conf	1.28416	2.30925	3.15284	4.1373	5.05764	5.69782	0	0	0	0	258.027	459.394	664.388	429	102.635	5.78935	0	0	0	0	426.368	677.607	701.566	604.091	377.762	177.11	0	0	0	0	10.139	18.0107	25.0706	32.8345	38.2184	38.2806	0	0	0	0	3.07106	5.10485	5.65564	5.86117	4.36274	2.53333	0	0	0
DB04586.2conf	1.28411	2.30911	3.15266	4.13714	5.0574	5.69706	0	0	0	0	258.039	459.429	664.466	429.002	102.632	5.78858	0	0	0	0	426.349	677.585	701.56	604.085	377.741	177.086	0	0	0	0	10.1387	18.0098	25.0696	32.8336	38.2166	38.2755	0	0	0	0	3.07096	5.10472	5.65555	5.86117	4.36255	2.53299	0	0	0
DB04586.3conf	1.28414	2.30918	3.15394	4.12599	5.06966	5.7245	0	0	0	0	258.039	459.428	664.419	422.13	102.694	5.81646	0	0	0	0	426.358	677.588	701.686	593.834	378.471	177.939	0	0	0	0	10.1391	18.0102	25.0786	32.6187	38.3008	38.4599	0	0	0	0	3.07096	5.10479	5.65681	5.72006	4.37081	2.54519	0	0	0
DB04599.1conf	1.25515	2.20169	3.06612	3.98374	4.75816	5.56007	6.49036	7.52792	8.48339	9.04798	132.25	185.064	213.409	262.387	255.87	274.438	255.803	326.673	352.492	81.6116	354.255	504.692	597.709	735.942	844.615	892.59	851.27	929.278	1358.5	758.376	9.88144	17.4136	24.113	32.2609	36.8777	41.8783	48.4089	60.7412	67.5738	65.8151	2.34325	3.4334	4.12283	5.06489	6.17774	6.87054	6.68625	6.66785	10.2684
DB04599.2conf	1.25502	2.20147	3.0657	3.98182	4.75468	5.55994	6.49128	7.52089	8.41254	8.9372	132.229	185.047	213.361	262.354	255.904	274.465	255.803	325.701	348.103	80.3748	354.209	504.64	597.567	735.701	844.547	892.684	851.247	926.34	1344.25	748.113	9.88029	17.4118	24.1099	32.247	36.8548	41.879	48.4171	60.6951	67.0367	64.9723	2.34298	3.43305	4.12187	5.06265	6.17624	6.87102	6.68594	6.64737	10.1636
DB04599.3conf	1.25505	2.20156	3.06586	3.98245	4.75612	5.56286	6.49454	7.51853	8.37813	8.8831	132.232	185.056	213.39	262.403	256.056	274.582	255.833	325.239	345.915	79.7534	354.22	504.67	597.619	735.842	844.919	893.104	851.421	924.957	1337.23	742.996	9.88048	17.4125	24.1113	32.2525	36.8668	41.9036	48.4418	60.6804	66.7754	64.559	2.34307	3.43324	4.12216	5.06355	6.17858	6.87407	6.68757	6.63791	10.1123
DB04619.1conf	1.2326	2.2023	3.07281	3.97139	4.68294	5.70251	6.46033	0	0	0	116.249	163.774	168.7	173.074	117.579	36.8996	6.56411	0	0	0	361.178	520.979	581.604	619.122	515.246	377.186	200.811	0	0	0	9.26831	16.4541	23.3119	29.8254	34.7143	40.6467	43.4035	0	0	0	2.50689	3.72688	4.32081	4.79477	4.37754	3.95972	2.87235	0	0
DB04619.2conf	1.23258	2.20226	3.07286	3.97293	4.68567	5.7037	6.46099	0	0	0	116.245	163.756	168.727	173.104	117.594	36.9035	6.56477	0	0	0	361.164	520.938	581.652	619.301	515.377	377.242	200.832	0	0	0	9.26814	16.4537	23.3125	29.8374	34.7331	40.6549	43.4079	0	0	0	2.50679	3.72665	4.32102	4.79631	4.37906	3.96039	2.87264	0	0
DB04619.3conf	1.23253	2.20218	3.07262	3.97154	4.68326	5.70194	6.45955	0	0	0	116.238	163.758	168.692	173.06	117.565	36.8947	6.56331	0	0	0	361.151	520.929	581.567	619.109	515.209	377.14	200.787	0	0	0	9.26774	16.4532	23.3106	29.8266	34.7162	40.6425	43.3982	0	0	0	2.50672	3.72655	4.3205	4.79475	4.37738	3.95926	2.872	0	0
DB04638.1conf	1.22619	2.16115	3.06902	3.65401	4.49448	5.33875	6.63108	7.46468	7.70329	0	99.8513	152.529	169.6	143.61	163.778	108.024	238.486	90.3756	7.82704	0	320.533	483.81	607.208	501.084	601.638	541.702	982.23	856.473	239.447	0	9.28287	15.9472	22.9243	26.6558	34.6026	40.5853	46.7702	53.1309	51.7543	0	2.26444	3.47514	4.6012	3.95756	4.7426	4.58788	8.03316	8.31226	3.42498
DB04638.2conf	1.22623	2.16126	3.0692	3.65417	4.49501	5.33967	6.63129	7.46541	7.70409	0	99.8568	152.539	169.609	143.626	163.784	108.027	238.506	90.3844	7.82785	0	320.552	483.843	607.244	501.126	601.697	541.734	982.296	856.556	239.472	0	9.28316	15.948	22.9256	26.6572	34.6068	40.5914	46.7717	53.1361	51.7597	0	2.26458	3.47537	4.60148	3.95784	4.74314	4.58831	8.03363	8.31307	3.42534
DB04638.3conf	1.22619	2.16114	3.06896	3.65393	4.49453	5.33899	6.63093	7.46475	7.70339	0	99.8502	152.523	169.596	143.61	163.774	108.022	238.486	90.3764	7.82714	0	320.528	483.8	607.197	501.079	601.636	541.697	982.225	856.48	239.45	0	9.28285	15.947	22.9238	26.6554	34.6031	40.5868	46.7691	53.1314	51.755	0	2.26441	3.47509	4.60112	3.9575	4.74261	4.5879	8.03309	8.31233	3.42503
DB04639.1conf	1.23615	2.21635	3.04424	3.82491	4.66644	5.65333	6.78264	7.77142	8.59648	9.32213	120.815	174.633	178.74	181.866	237.776	246.383	268.372	412.024	471.568	377.12	361.592	540.71	595.773	655.582	809.379	870.897	980.711	1337.49	1417.68	1169.48	9.51909	16.7525	22.8921	28.7822	34.3401	42.2153	50.2794	57.373	65.406	72.1282	2.46378	3.8496	4.4365	4.9833	6.16224	6.73521	7.70073	10.1027	10.4559
DB04639.2conf	1.23614	2.21635	3.04452	3.82435	4.63412	5.60673	6.71408	7.73031	8.53613	9.20775	120.815	174.638	178.592	183.106	243.024	254.91	274.866	419.682	488.406	396.644	361.59	540.711	596.077	657.181	814.638	879.224	987.886	1346.88	1435.2	1189.01	9.519	16.7526	22.8932	28.7709	34.1752	42.1047	50.0889	57.1841	65.1809	71.8475	2.46377	3.84957	4.43924	4.98698	6.15986	6.72311	7.68016	10.11	10.4628
DB04639.3conf	1.23611	2.21628	3.04446	3.82478	4.64033	5.62673	6.73982	7.74722	8.56118	9.25444	120.811	174.636	178.686	183.098	242.586	253.913	274.182	419.203	486.606	394.163	361.581	540.703	596.057	657.16	814.705	879.296	988.074	1347.27	1435.22	1188.83	9.51884	16.752	22.8935	28.7793	34.2163	42.2182	50.2263	57.294	65.3386	72.0994	2.46371	3.84951	4.43873	4.98694	6.16539	6.73655	7.69512	10.1221	10.4827
DB04641.1conf	1.25597	2.29478	3.15006	4.00777	4.93717	5.9288	7.11636	7.82672	8.37525	0	148.386	257.589	280.745	301.46	324.639	422.387	563.002	112.472	8.50979	0	398.773	678.396	768.683	787.837	839.965	983.744	955.338	631.738	260.334	0	10.1585	18.341	25.1894	32.3223	39.8644	49.9489	63.0677	70.3558	56.2688	0	2.55733	4.42809	5.11339	5.3335	5.60602	6.17085	5.9101	4.57477	3.72374
DB04641.2conf	1.2559	2.29461	3.14984	4.00746	4.93682	5.92836	7.11625	7.82643	8.37548	0	148.373	257.578	280.73	301.449	324.628	422.381	562.963	112.467	8.51003	0	398.741	678.346	768.628	787.793	839.931	983.72	955.31	631.718	260.341	0	10.1579	18.3399	25.1879	32.32	39.8615	49.9456	63.066	70.3529	56.2704	0	2.55714	4.42772	5.11298	5.33314	5.60577	6.17062	5.91005	4.57467	3.72385
DB04641.3conf	1.25603	2.29486	3.15061	4.01037	4.94453	5.9437	7.10167	7.81012	8.31239	0	148.396	257.613	280.845	301.877	324.787	422.314	562.737	112.166	8.44592	0	398.785	678.414	768.838	788.311	840.732	983.782	954.241	629.993	258.38	0	10.159	18.3421	25.195	32.3507	39.9429	50.0462	62.9633	70.2006	55.8465	0	2.55737	4.42809	5.11406	5.33564	5.61038	6.17437	5.89939	4.56234	3.69579
DB04656.1conf	1.24894	2.21714	2.96926	3.67242	4.59995	5.42609	6.33142	7.0218	7.49948	8.16473	123.488	175.506	178.108	176.452	219.15	234.975	274.895	368.786	461.714	445.668	342.995	494.15	506.257	540.212	644.635	715.756	854.247	1103.13	1374.01	1323.38	9.93812	17.4534	23.4727	29.0332	36.1776	42.895	49.4656	54.607	57.4049	63.6538	2.26964	3.39048	3.58616	3.9159	4.73323	5.325	6.37943	8.03375	9.81577
DB04656.2conf	1.24896	2.21715	2.96974	3.67858	4.58103	5.4795	6.24854	6.98584	7.61946	8.37173	123.493	175.508	178.466	178.648	220.9	232.665	273.804	373.395	472.509	459.063	343	494.149	506.532	542.225	648.469	713.925	849.099	1115.71	1405.73	1361.7	9.93837	17.4536	23.4787	29.1059	36.1698	43.2787	48.6449	54.3051	58.3428	65.2656	2.26965	3.39046	3.58655	3.91675	4.74263	5.33267	6.35127	8.10699	10.0338
DB04656.3conf	1.24891	2.21707	2.96942	3.67479	4.56431	5.46735	6.22094	6.97582	7.69063	8.53499	123.486	175.504	177.63	177.418	218.724	227.25	266.059	371.486	478.744	471.335	342.986	494.137	505.691	540.069	644.89	707.785	840.914	1116.02	1424.8	1395	9.93798	17.4529	23.4729	29.0359	36.0049	43.0809	48.233	54.0606	58.8347	66.5471	2.26957	3.39038	3.58481	3.90909	4.72706	5.31368	6.33026	8.13219	10.1706
DB04665.1conf	1.26961	2.28607	3.14226	4.18895	5.20161	6.17851	7.16853	0	0	0	148.415	235.899	240.043	244.597	241.266	183.24	62.2844	0	0	0	404.46	630.447	686.961	771.693	778.897	622.629	408.199	0	0	0	9.98593	18.1889	24.6918	32.9088	39.9767	48.5565	58.1808	0	0	0	2.6402	4.18631	4.70334	5.51898	5.81698	4.84817	3.51537	0	0
DB04665.2conf	1.26962	2.28609	3.14235	4.18903	5.2015	6.17813	7.1681	0	0	0	148.414	235.883	240.046	244.585	241.243	183.232	62.2832	0	0	0	404.462	630.449	686.972	771.681	778.855	622.592	408.183	0	0	0	9.98592	18.1886	24.6924	32.9093	39.9756	48.5531	58.1778	0	0	0	2.64023	4.18643	4.70343	5.51898	5.81678	4.8479	3.51517	0	0
DB04665.3conf	1.26959	2.28602	3.14229	4.18902	5.20153	6.17813	7.16794	0	0	0	148.41	235.88	240.041	244.576	241.233	183.215	62.2772	0	0	0	404.449	630.434	686.964	771.671	778.836	622.567	408.159	0	0	0	9.98569	18.1881	24.6919	32.9091	39.9756	48.5529	58.1756	0	0	0	2.64014	4.18631	4.7034	5.51897	5.8167	4.84779	3.51506	0	0
DB04677.1conf	1.21168	2.14531	2.94236	3.62802	4.32249	4.97984	5.71996	6.56698	6.94877	7.51473	96.1496	118.044	115.596	106.211	121.418	138.091	120.128	118.063	89.0259	39.9371	307.972	419.93	469.396	474.99	530.189	642.186	624.632	672.582	587.819	477.218	9.06848	15.8494	21.3193	25.7856	30.5929	35.4272	40.0899	45.7878	48.0831	51.65	2.20798	3.17908	3.78074	4.04469	4.53979	5.51377	5.62404	6.23692	5.77854
DB04677.2conf	1.21173	2.14545	2.94281	3.63038	4.36499	5.24196	6.01739	7.28883	8.39087	9.80857	96.1576	118.052	116.513	109.567	127.7	150.113	139.072	148.696	115.663	51.2715	307.996	419.958	470.633	482.859	552.529	686.5	693.634	801.2	749.006	616.428	9.06889	15.8503	21.3234	25.8262	30.9417	37.2843	42.2512	50.962	58.2148	67.3851	2.20814	3.1793	3.78562	4.08703	4.69691	5.85894	6.14073	7.26924	7.26539
DB04677.3conf	1.21171	2.14539	2.94225	3.61876	4.25558	5.34403	6.25877	7.57269	8.49312	9.44077	96.1549	118.045	114.548	109.765	131.464	156.336	144.313	150.107	112.717	48.6426	307.987	419.936	467.565	478.794	559.567	711.473	721.392	820.303	740.336	587.986	9.06875	15.8499	21.3169	25.7019	30.2345	38.0431	43.9452	52.9209	58.8622	64.8329	2.20809	3.17915	3.77228	4.04836	4.71024	6.05052	6.38975	7.47975	7.22898
DB04713.1conf	1.26516	2.22897	3.05387	3.738	4.32262	4.95878	5.59898	6.50417	6.81715	0	246.485	389.64	415.15	290.892	430.051	551.672	1223.39	3730.43	872.048	0	387.31	567.015	609.787	569.778	695.203	772.46	852.063	1423.16	1235.82	0	9.92704	17.102	23.4073	28.7214	32.1868	38.339	43.3379	51.003	49.0874	0	2.98597	4.64906	5.45614	5.15387	5.93286	7.4821	9.31939	18.5734	24.3191
DB04713.2conf	1.26515	2.22894	3.05454	3.75224	4.50619	5.48824	6.50808	7.90872	9.14996	0	246.514	389.696	417.47	299.925	452.565	578.617	1366	4219.75	1170.46	0	387.321	567.04	613.123	586.702	748.319	852.374	964.827	1652.59	1658.71	0	9.92678	17.1017	23.4171	28.8989	33.7808	42.5419	50.2418	61.4874	65.885	0	2.98619	4.64936	5.47012	5.24143	6.26309	8.06103	10.341	21.6454	32.641
DB04713.3conf	1.26523	2.2291	3.05467	3.75269	4.50615	5.50075	6.53954	7.96697	9.25993	0	246.524	389.728	417.59	300.806	455.145	582.865	1376.34	4327.61	1184.53	0	387.349	567.083	613.42	588.058	752.44	859.193	974.956	1676.06	1678.64	0	9.92747	17.1029	23.4181	28.9055	33.813	42.6967	50.5875	62.0586	66.6769	0	2.98635	4.64973	5.47173	5.24688	6.27913	8.09072	10.4119	21.813	33.0334
DB04737.1conf	1.24314	2.25635	3.07489	3.90752	4.75144	5.63762	6.3128	0	0	0	129.276	188.189	196.922	200.897	207.019	154.885	50.7806	0	0	0	376.659	572.614	599.432	631.265	641.166	572.836	385.442	0	0	0	9.62347	17.3072	23.3461	29.7354	36.7155	43.598	47.6957	0	0	0	2.53713	3.99694	4.37355	4.69885	4.81767	4.66575	3.78482	0	0
DB04737.2conf	1.24311	2.25615	3.07415	3.90356	4.74277	5.63452	6.31283	0	0	0	129.271	188.171	196.608	200.719	207.041	154.902	50.7769	0	0	0	376.649	572.563	599.055	630.693	640.911	572.823	385.427	0	0	0	9.62319	17.3055	23.3357	29.6898	36.6547	43.5795	47.6955	0	0	0	2.53708	3.99661	4.37257	4.69603	4.81404	4.6648	3.78475	0	0
DB04737.3conf	1.24317	2.25638	3.07457	3.90475	4.74382	5.6352	6.31311	0	0	0	129.277	188.191	196.707	200.852	207.122	154.926	50.7835	0	0	0	376.674	572.623	599.249	631.03	641.16	572.924	385.463	0	0	0	9.62353	17.3073	23.3396	29.7023	36.6661	43.5861	47.6981	0	0	0	2.53727	3.99702	4.37358	4.69797	4.81556	4.66551	3.78502	0	0
DB04777.1conf	1.27413	2.26796	3.13807	3.95681	4.90291	5.9854	6.95296	7.54523	0	0	153.894	204.947	253.36	248.828	213.682	477.775	856.163	121.682	0	0	377.423	551.491	677.957	677.263	626.525	906.177	1218.79	618.812	0	0	10.4147	18.3115	24.6223	32.1114	39.3409	49.4408	71.7521	71.4621	0	0	2.42459	3.69064	4.59413	4.61682	4.49059	5.62031	5.71204	4.03495	0
DB04777.2conf	1.27409	2.26785	3.13741	3.95569	4.90491	5.98673	6.9534	7.54462	0	0	153.887	204.93	253.259	248.776	213.675	477.777	856.29	121.672	0	0	377.405	551.454	677.805	677.173	626.583	906.214	1218.9	618.762	0	0	10.4143	18.3105	24.6159	32.0988	39.3529	49.4496	71.7581	71.4563	0	0	2.42447	3.69041	4.59346	4.61667	4.49165	5.62086	5.71235	4.03462	0
[truncated: 1,129 more rows]
[truncated: 388 more columns]

## Sheet: similarity with metyltetraprole
Name	TDB1u	TDB2u	TDB3u	TDB4u	TDB5u	TDB6u	TDB7u	TDB8u	TDB9u	TDB10u	TDB1m	TDB2m	TDB3m	TDB4m	TDB5m	TDB6m	TDB7m	TDB8m	TDB9m	TDB10m	TDB1v	TDB2v	TDB3v	TDB4v	TDB5v	TDB6v	TDB7v	TDB8v	TDB9v	TDB10v	TDB1e	TDB2e	TDB3e	TDB4e	TDB5e	TDB6e	TDB7e	TDB8e	TDB9e	TDB10e	TDB1p	TDB2p	TDB3p	TDB4p	TDB5p	TDB6p	TDB7p	TDB8p	TDB9p
[truncated: 2,224 more rows]
[truncated: 396 more columns]
