# Supplementary material for: Search for Novel Lead Inhibitors of Yeast Cytochrome bc1, from Drugbank and COCONUT
Source: Molecules. 2021 Jul 16;26(14):4323. doi: 10.3390/molecules26144323 (PMC8307329; doi:10.3390/molecules26144323)
Supplement: Supplementary file 1 [file molecules-26-04323-s001.zip › molecules-1275410 pdf files/Supplementary_files/Supplementary_Table_S11.xlsx]

## Sheet: Stereochem info of chiral cent
No of comp	Coconut name		Chiral center (R/S or N which means does not have chiral center, in case of more chiral centers it is also mentioned)
1	CNP0003031		N
2	CNP0009760		S
3	CNP0020036		R
4	CNP0022864		N
5	CNP0022986		N
6	CNP0023371		N
7	CNP0024956		N
8	CNP0025775		N
9	CNP0026648		N
10	CNP0026725		N
11	CNP0027601		N
12	CNP0027672		N
13	CNP0028189		N
14	CNP0028493		N
15	CNP0028614		N
16	CNP0028956		N
17	CNP0029553		N
18	CNP0029558		N
19	CNP0030529		N
20	CNP0030866		N
21	CNP0031252		N
22	CNP0032637		N
23	CNP0032835		N
24	CNP0033604		N
25	CNP0033799		N
26	CNP0033874		N
27	CNP0034008		N
28	CNP0034082		N
29	CNP0035473		N
30	CNP0036557		R
31	CNP0036794		N
32	CNP0038047		N
33	CNP0038181		N
34	CNP0038468		N
35	CNP0038630		N
36	CNP0040094		N
37	CNP0041886		N
38	CNP0042005		R
39	CNP0043352		N
40	CNP0044192		N
41	CNP0046183		N
42	CNP0046525		N
43	CNP0046739		N
44	CNP0047104		N
45	CNP0047845		S
46	CNP0048157		S
47	CNP0048446		R
48	CNP0049103		N
49	CNP0049152		R
50	CNP0049369		N
51	CNP0049587		N
52	CNP0049802		N
53	CNP0050118		R
54	CNP0050362		N
55	CNP0050637		R
56	CNP0051251		N
57	CNP0051709		N
58	CNP0052013		N
59	CNP0052496		N
60	CNP0052954		R
61	CNP0053548		N
62	CNP0054050		S
63	CNP0054427		N
64	CNP0056487		N
65	CNP0059311		N
66	CNP0059688		N
67	CNP0059697		N
68	CNP0059710		N
69	CNP0059878		R
70	CNP0060514		R
71	CNP0060589		R
72	CNP0061106		R
73	CNP0065088		N
74	CNP0065497		N
75	CNP0066568		N
76	CNP0067168		N
77	CNP0071811		N
78	CNP0072230		S
79	CNP0075068		Instead of SSRS (here: https://coconut.naturalproducts.net/compound/coconut_id/CNP0075068 ) it is RSRS
80	CNP0077516		N
81	CNP0080523		N
82	CNP0083976		N
83	CNP0084910		N
84	CNP0085834		N
85	CNP0086414		N
86	CNP0087019		R
87	CNP0088651		N
88	CNP0090772		N
89	CNP0102651		N
90	CNP0103088		N
91	CNP0105092		N
92	CNP0105342		N
93	CNP0105647		N
94	CNP0105733		N
95	CNP0106353		N
96	CNP0106691		N
97	CNP0107050		N
98	CNP0108334		N
99	CNP0110204		N
100	CNP0110345		S
101	CNP0110529		SS
102	CNP0110811		N
103	CNP0110827		S
104	CNP0112702		N
105	CNP0113286		N
106	CNP0113437		N
107	CNP0113698		N
108	CNP0115077		N
109	CNP0115749		SR as in https://coconut.naturalproducts.net/compound/coconut_id/CNP0115749
110	CNP0116048		R
111	CNP0116874		N
112	CNP0117171		N
113	CNP0117181		N
114	CNP0117464		R
115	CNP0119040		N
116	CNP0119305		N
117	CNP0120344		N
118	CNP0120575		N
119	CNP0121637		R
120	CNP0121806		N
121	CNP0122022		N
122	CNP0122360		N
123	CNP0122666		N
124	CNP0124818		N
125	CNP0125303		N
126	CNP0126526		R
127	CNP0126609		N
128	CNP0126841		N
129	CNP0127848		N
130	CNP0128448		N
131	CNP0129208		N
132	CNP0129256		R
133	CNP0129278		N
134	CNP0129543		N
135	CNP0130441		S
136	CNP0132040		N
137	CNP0133188		N
138	CNP0135500		N
139	CNP0136552		N
140	CNP0136762		N
141	CNP0136830		N
142	CNP0137079		N
143	CNP0139045		Instead of SSRS (here: https://coconut.naturalproducts.net/compound/coconut_id/CNP0139045 ) it is RRRS
144	CNP0139580		R
145	CNP0140609		N
146	CNP0140999		R
147	CNP0141740		N
148	CNP0142846		N
149	CNP0143185		N
150	CNP0145666		N
151	CNP0146021		N
152	CNP0146345		N
153	CNP0146720		N
154	CNP0147538		RS the same as is also here:https://coconut.naturalproducts.net/compound/coconut_id/CNP0139045
155	CNP0148092		N
156	CNP0148413		N
157	CNP0149110		S
158	CNP0149370		N
159	CNP0149610		N
160	CNP0150001		N
161	CNP0150345		RS the same as is also here:https://coconut.naturalproducts.net/compound/coconut_id/CNP0139045
162	CNP0151647		N
163	CNP0151817		N
164	CNP0151924		N
165	CNP0152330		N
166	CNP0153168		N
167	CNP0153218		N
168	CNP0153569		N
169	CNP0153615		N
170	CNP0153898		R
171	CNP0154233		N
172	CNP0154948		N
173	CNP0155960		RS the same as is also here:https://coconut.naturalproducts.net/compound/coconut_id/CNP0155960
174	CNP0156491		N
175	CNP0156971		N
176	CNP0157732		N
177	CNP0158484		N
178	CNP0159885		N
179	CNP0160510		N
180	CNP0161335		N
181	CNP0161792		N
182	CNP0162836		N
183	CNP0162955		N
184	CNP0163346		N
185	CNP0164358		N
186	CNP0164679		Instead of S-(?)-S (here: https://coconut.naturalproducts.net/compound/coconut_id/CNP0164679 ) it is RRS (wth S closest to oxygen)
187	CNP0164687		N
188	CNP0164688		N
189	CNP0164926		N
190	CNP0166487		R
191	CNP0166507		N
192	CNP0167002		R
193	CNP0167760		N
194	CNP0167801		RS the same as is also here:https://coconut.naturalproducts.net/compound/coconut_id/CNP0167801
195	CNP0168273		N
196	CNP0168287		N
197	CNP0168661		N
198	CNP0169453		RS the same as is also here: https://coconut.naturalproducts.net/compound/coconut_id/CNP0169453
199	CNP0169508		N
200	CNP0169641		N
201	CNP0170095		S
202	CNP0170124		N
203	CNP0170351		N
204	CNP0170725		S
205	CNP0170751		N
206	CNP0172551		N
207	CNP0173626		N
208	CNP0173637		N
209	CNP0174448		S
210	CNP0175644		S
211	CNP0175687		N
212	CNP0176136		N
213	CNP0177102		N
214	CNP0177324		N
215	CNP0177394		N
216	CNP0178199		N
217	CNP0178303		N
218	CNP0178726		N
219	CNP0179857		RS the same as is also here: https://coconut.naturalproducts.net/compound/coconut_id/CNP0179857
220	CNP0180041		N
221	CNP0180113		N
222	CNP0180381		N
223	CNP0180950		N
224	CNP0181779		N
225	CNP0183642		N
226	CNP0183848		N
227	CNP0185380		S
228	CNP0186833		N
229	CNP0186864		N
230	CNP0187026		N
231	CNP0187123		N
232	CNP0187713		RS
233	CNP0188853		N
234	CNP0189063		N
235	CNP0189297		N
236	CNP0189359		N
237	CNP0189961		R
238	CNP0190847		N
239	CNP0191444		N
240	CNP0191530		N
241	CNP0192381		N
242	CNP0192467		N
243	CNP0193963		N
244	CNP0195005		N
245	CNP0196001		N
246	CNP0197158		S
247	CNP0197164		N
248	CNP0198096		N
249	CNP0198967		N
250	CNP0199977		N
251	CNP0200313		N
252	CNP0200324		N
253	CNP0200975		N
254	CNP0203220		N
255	CNP0204293		N
256	CNP0204589		N
257	CNP0205979		N
258	CNP0206508		R
259	CNP0206596		N
260	CNP0206880		N
261	CNP0207061		S
262	CNP0208365		N
263	CNP0208484		N
264	CNP0209348		R
265	CNP0210610		S(S)R instead of S(-)S in https://coconut.naturalproducts.net/compound/coconut_id/CNP0210610
266	CNP0211102		N
267	CNP0211954		N
268	CNP0214130		N
269	CNP0214181		RS the same as is also here: https://coconut.naturalproducts.net/compound/coconut_id/CNP0214181
270	CNP0214441		N
271	CNP0214560		N
272	CNP0217464		S
273	CNP0219327		N
274	CNP0219712		N
275	CNP0220279		N
276	CNP0222219		R
277	CNP0222276		N
278	CNP0224477		N
279	CNP0224817		SR (with S closer to COO and NH groups)
280	CNP0225075		N
281	CNP0225797		N
282	CNP0225805		N
283	CNP0226899		S
284	CNP0227942		N
285	CNP0229278		N
286	CNP0231024		N
287	CNP0231152		N
288	CNP0231556		N
289	CNP0233159		RS the same as is also here: https://coconut.naturalproducts.net/compound/coconut_id/CNP0233159
290	CNP0233307		S
291	CNP0233693		RS the same as is also here: https://coconut.naturalproducts.net/compound/coconut_id/CNP0233693
292	CNP0233913		N
293	CNP0235372		N
294	CNP0235692		N
295	CNP0235693		N
296	CNP0236012		N
297	CNP0236027		N
298	CNP0236561		N
299	CNP0236918		N
300	CNP0238046		N
301	CNP0238496		N
302	CNP0238946		N
303	CNP0239785		N
304	CNP0240985		N
305	CNP0241357		N
306	CNP0241590		N
307	CNP0242878		N
308	CNP0242914		N
309	CNP0244910		N
310	CNP0245942		N
311	CNP0246606		RS the same as R here: https://coconut.naturalproducts.net/compound/coconut_id/CNP0246606 but not metnioned S (here)
312	CNP0247176		N
313	CNP0247896		N
314	CNP0248012		N
315	CNP0248516		RS the same as is also here: https://coconut.naturalproducts.net/compound/coconut_id/CNP0248516
316	CNP0248535		N
317	CNP0249278		N
318	CNP0249537		N
319	CNP0249775		N
320	CNP0251463		N
321	CNP0251688		N
322	CNP0251747		N
323	CNP0251782		N
324	CNP0252534		N
325	CNP0252845		N
326	CNP0253291		N
327	CNP0253415		N
328	CNP0255290		N
329	CNP0255390		R
330	CNP0255517		S
331	CNP0255528		N
332	CNP0255897		N
333	CNP0256216		S
334	CNP0256350		N
335	CNP0257208		N
336	CNP0257420		N
337	CNP0257563		N
338	CNP0258002		N
339	CNP0259226		N
340	CNP0259355		N
341	CNP0260191		N
342	CNP0260363		R
343	CNP0261325		N
344	CNP0261459		N
345	CNP0261625		N
346	CNP0261959		N
347	CNP0266463		N
348	CNP0266739		S
349	CNP0267411		N
350	CNP0267585		N
351	CNP0267799		N
352	CNP0267986		R
353	CNP0268102		N
354	CNP0269366		N
355	CNP0269808		N
356	CNP0270827		N
357	CNP0271624		N
358	CNP0271787		N
359	CNP0271922		N
360	CNP0271943		RSSS instead of RRSR or SRSR mentioned here: https://coconut.naturalproducts.net/compound/coconut_id/CNP0271943
361	CNP0272394		R
362	CNP0272931		N
363	CNP0273263		N
364	CNP0273622		N
365	CNP0274615		N
366	CNP0274873		S
367	CNP0275362		N
368	CNP0275734		S
369	CNP0275795		N
370	CNP0275880		S
371	CNP0276834		N
372	CNP0277924		N
373	CNP0278555		S
374	CNP0278720		R
375	CNP0279046		S
376	CNP0279438		N
377	CNP0280146		N
378	CNP0280743		N
379	CNP0282241		N
380	CNP0282733		N
381	CNP0282755		N
382	CNP0284256		R
383	CNP0284317		N
384	CNP0284717		RS the same as is also here: https://coconut.naturalproducts.net/compound/coconut_id/CNP0284717
385	CNP0284860		N
386	CNP0285046		R
387	CNP0285399		N
388	CNP0285907		N
389	CNP0286223		N
390	CNP0286505		R
391	CNP0287155		S
392	CNP0287201		RS the same as one of the mentioned here: https://coconut.naturalproducts.net/compound/coconut_id/CNP0287201
393	CNP0288472		N
394	CNP0288520		N
395	CNP0288528		N
396	CNP0288969		N
397	CNP0289242		R
398	CNP0289922		N
399	CNP0290312		N
400	CNP0290448		R
401	CNP0290644		N
402	CNP0291940		N
403	CNP0292061		N
404	CNP0292157		R
405	CNP0292827		RS the same as is also here: https://coconut.naturalproducts.net/compound/coconut_id/CNP0292827
406	CNP0293051		RS the same as is also here: https://coconut.naturalproducts.net/compound/coconut_id/CNP0293051
407	CNP0293611		N
408	CNP0293964		N
409	CNP0294247		N
410	CNP0294912		N
411	CNP0295030		N
412	CNP0295631		N
413	CNP0295764		S
414	CNP0296339		N
415	CNP0296453		N
416	CNP0297328		N
417	CNP0297704		N
418	CNP0297844		N
419	CNP0298653		N
420	CNP0298812		N
421	CNP0298987		N
422	CNP0301160		RS the same as is also here: https://coconut.naturalproducts.net/compound/coconut_id/CNP0301160
423	CNP0301223		N
424	CNP0301248		N
425	CNP0301493		N
426	CNP0301836		N
427	CNP0302090		N
428	CNP0302109		N
429	CNP0302250		R
430	CNP0302450		N
431	CNP0303155		N
432	CNP0303282		S
433	CNP0303358		N
434	CNP0303510		S
435	CNP0304461		N
436	CNP0305337		N
437	CNP0305450		R
438	CNP0305725		S
439	CNP0305902		N
440	CNP0306237		N
441	CNP0307358		N
442	CNP0307531		N
443	CNP0307964		N
444	CNP0308228		N
445	CNP0308495		N
446	CNP0308535		N
447	CNP0309117		N
448	CNP0309930		N
449	CNP0310486		N
450	CNP0310624		N
451	CNP0310893		N
452	CNP0312037		S
453	CNP0312316		N
454	CNP0312317		N
455	CNP0313294		N
456	CNP0313765		N
457	CNP0314082		N
458	CNP0314722		N
459	CNP0314784		N
460	CNP0314937		S
461	CNP0316199		N
462	CNP0317738		N
463	CNP0317871		S
464	CNP0317881		N
465	CNP0318153		N
466	CNP0318693		SSS similar or the same as here (SS) : https://coconut.naturalproducts.net/compound/coconut_id/CNP0318693
467	CNP0319107		N
468	CNP0319137		N
469	CNP0319752		R
470	CNP0319841		N
471	CNP0320104		N
472	CNP0321911		N
473	CNP0322481		R
474	CNP0322484		S
475	CNP0322590		RS the same as is also here: https://coconut.naturalproducts.net/compound/coconut_id/CNP0322590
476	CNP0322618		N
477	CNP0322920		S
478	CNP0324167		N
479	CNP0324819		N
480	CNP0324870		S
481	CNP0328080		N
482	CNP0329011		N
483	CNP0329202		N
484	CNP0329613		N
485	CNP0329931		N
486	CNP0329942		N
487	CNP0330035		N
488	CNP0330305		N
489	CNP0330416		N
490	CNP0330896		N
491	CNP0331332		N
492	CNP0332056		N
493	CNP0332665		N
494	CNP0333213		N
495	CNP0333901		N
496	CNP0334106		N
497	CNP0334656		N
498	CNP0335078		N
499	CNP0335120		N
500	CNP0335601		N
501	CNP0335962		N
502	CNP0336001		N
503	CNP0336247		RS the similar as is also here: https://coconut.naturalproducts.net/compound/coconut_id/CNP0336247
504	CNP0336544		N
505	CNP0336571		N
506	CNP0336645		N
507	CNP0336771		N
508	CNP0336988		N
509	CNP0337225		N
510	CNP0337669		N
511	CNP0337914		N
512	CNP0338032		N
513	CNP0338195		N
514	CNP0338414		N
515	CNP0338727		N
516	CNP0338823		N
517	CNP0338925		N
518	CNP0339011		N
519	CNP0339095		N
520	CNP0339556		R
521	CNP0339949		N
522	CNP0339954		N
523	CNP0340308		N
524	CNP0340494		N
525	CNP0340591		N
526	CNP0341406		N
527	CNP0341500		N
528	CNP0341674		R
529	CNP0341940		N
530	CNP0341993		S
531	CNP0342106		N
532	CNP0342156		N
533	CNP0342227		R
534	CNP0342497		N
535	CNP0342879		N
536	CNP0343345		N
537	CNP0345386		N
538	CNP0345446		N
539	CNP0345501		N
540	CNP0345511		N
541	CNP0345520		N
542	CNP0345522		N
543	CNP0345527		N
544	CNP0345817		N
545	CNP0345858		N
546	CNP0346054		N
547	CNP0346262		S
548	CNP0346656		N
549	CNP0347449		N
550	CNP0347567		N
551	CNP0348185		R
552	CNP0348940		N
553	CNP0349028		RS the same as is also here: https://coconut.naturalproducts.net/compound/coconut_id/CNP0349028
554	CNP0349474		N
555	CNP0349568		S
556	CNP0349622		S
557	CNP0349980		R
558	CNP0350573		N
559	CNP0351213		N
560	CNP0351233		R
561	CNP0351841		N
562	CNP0351852		N
563	CNP0351941		S
564	CNP0352585		N
565	CNP0352831		N
566	CNP0353557		N
567	CNP0354236		N
568	CNP0354272		N
569	CNP0356046		N
570	CNP0356271		N
571	CNP0356483		N
572	CNP0357626		N
573	CNP0357726		N
574	CNP0357736		N
575	CNP0358133		N
576	CNP0358752		N
577	CNP0360005		N
578	CNP0360198		N
579	CNP0360679		N
580	CNP0360712		RR
581	CNP0360770		R
582	CNP0360995		N
583	CNP0361365		N
584	CNP0361400		N
585	CNP0361420		N
586	CNP0361528		N
587	CNP0361614		N
588	CNP0361628		N
589	CNP0361634		N
590	CNP0361682		N
591	CNP0361698		N
592	CNP0361895		RR
593	CNP0361960		R
594	CNP0362732		N
595	CNP0362816		S
596	CNP0362907		N
597	CNP0363565		R
598	CNP0363693		R
599	CNP0363829		N
600	CNP0363850		N
601	CNP0364092		N
602	CNP0364174		N
603	CNP0364473		R
604	CNP0364533		N
605	CNP0364658		N
606	CNP0364733		R
607	CNP0364867		N
608	CNP0366129		R
609	CNP0366152		N
610	CNP0366273		N
611	CNP0366279		N
612	CNP0366583		N
613	CNP0366658		N
614	CNP0366701		N
615	CNP0366780		N
616	CNP0366932		N
617	CNP0366945		N
618	CNP0367026		N
619	CNP0367057		N
620	CNP0367308		N
621	CNP0367443		N
622	CNP0367995		R
623	CNP0368035		N
624	CNP0368362		R
625	CNP0368556		N
626	CNP0368605		SSS similar or the same as here (S) : https://coconut.naturalproducts.net/compound/coconut_id/CNP0368605
627	CNP0368860		N
628	CNP0369012		R
629	CNP0369135		N
630	CNP0369303		R
631	CNP0369483		N
632	CNP0369575		N
633	CNP0370216		N
634	CNP0370458		N
635	CNP0370643		N
636	CNP0371161		N
637	CNP0371291		N
638	CNP0371660		N
639	CNP0371736		N
640	CNP0372021		N
641	CNP0372468		N
642	CNP0372544		N
643	CNP0372926		N
644	CNP0372936		N
645	CNP0373003		N
646	CNP0373105		N
647	CNP0373346		N
648	CNP0373397		N
649	CNP0373539		N
650	CNP0373557		N
651	CNP0373616		N
652	CNP0373832		S
653	CNP0373858		N
654	CNP0374208		N
655	CNP0374225		N
656	CNP0374228		N
657	CNP0374252		N
658	CNP0374333		N
659	CNP0374335		N
660	CNP0374393		N
661	CNP0374507		N
662	CNP0374526		N
663	CNP0374560		N
664	CNP0374582		N
665	CNP0374605		N
666	CNP0374610		N
667	CNP0374619		N
668	CNP0374702		N
669	CNP0374728		N
670	CNP0374729		N
671	CNP0374731		N
672	CNP0374744		N
673	CNP0374803		N
674	CNP0374822		N
675	CNP0374838		N
676	CNP0374840		N
677	CNP0374856		N
678	CNP0374882		N
679	CNP0374925		N
680	CNP0374956		N
681	CNP0375006		N
682	CNP0375008		N
683	CNP0375069		N
684	CNP0375081		N
685	CNP0375194		N
686	CNP0375229		N
687	CNP0375239		N
688	CNP0375275		N
689	CNP0375306		N
690	CNP0375396		N
691	CNP0375418		N
692	CNP0375427		N
693	CNP0375574		N
694	CNP0375604		N
695	CNP0375613		N
696	CNP0375615		N
697	CNP0375672		N
698	CNP0375683		R
699	CNP0375765		N
700	CNP0375785		N
701	CNP0375815		N
702	CNP0375886		N
703	CNP0375939		N
704	CNP0375946		N
705	CNP0376027		N
706	CNP0376055		N
707	CNP0376153		N
708	CNP0376206		S
709	CNP0376225		N
710	CNP0376267		N
711	CNP0376334		N
712	CNP0376354		N
713	CNP0376368		N
714	CNP0376397		N
715	CNP0376424		N
716	CNP0376434		N
717	CNP0376538		N
718	CNP0376593		N
719	CNP0376637		N
720	CNP0376645		R
721	CNP0376683		N
722	CNP0376711		N
723	CNP0376721		N
724	CNP0376774		N
725	CNP0376782		N
726	CNP0376798		N
727	CNP0376848		S
728	CNP0376860		N
729	CNP0376910		N
730	CNP0376926		N
731	CNP0376928		N
732	CNP0377320		N
733	CNP0377441		RS (https://coconut.naturalproducts.net/compound/coconut_id/CNP0377441)
734	CNP0377610		S
735	CNP0377643		N
736	CNP0377650		N
737	CNP0378191		N
738	CNP0378261		SS
739	CNP0378307		R
740	CNP0378370		S
741	CNP0378510		N
742	CNP0378570		S
743	CNP0379489		N
744	CNP0379904		N
745	CNP0380570		RS ( https://coconut.naturalproducts.net/compound/coconut_id/CNP0380570 )
746	CNP0380898		RS ( the same as here https://coconut.naturalproducts.net/compound/coconut_id/CNP0380898 )
747	CNP0380903		RS ( https://coconut.naturalproducts.net/compound/coconut_id/CNP0380903 )
748	CNP0380945		RS ( https://coconut.naturalproducts.net/compound/coconut_id/CNP0380903 )
749	CNP0381031		RS ( the same as here https://coconut.naturalproducts.net/compound/coconut_id/CNP0381031 )
750	CNP0381042		RS ( https://coconut.naturalproducts.net/compound/coconut_id/CNP0381042 )
751	CNP0381055		RS ( the same as here https://coconut.naturalproducts.net/compound/coconut_id/CNP0381055 )
752	CNP0381149		RS ( the same as here https://coconut.naturalproducts.net/compound/coconut_id/CNP0381149 )
753	CNP0381262		RS ( https://coconut.naturalproducts.net/compound/coconut_id/CNP0381262 )
754	CNP0381273		RS ( the same as here https://coconut.naturalproducts.net/compound/coconut_id/CNP0381273 )
755	CNP0381446		RS ( the same as here https://coconut.naturalproducts.net/compound/coconut_id/CNP0381446 )
756	CNP0381573		RS ( https://coconut.naturalproducts.net/compound/coconut_id/CNP0381573 )
757	CNP0381667		RS ( https://coconut.naturalproducts.net/compound/coconut_id/CNP0381667 )
758	CNP0381815		RS ( the same as here https://coconut.naturalproducts.net/compound/coconut_id/CNP0381815 )
759	CNP0381891		RS ( https://coconut.naturalproducts.net/compound/coconut_id/CNP0381891 )
760	CNP0382000		RS ( https://coconut.naturalproducts.net/compound/coconut_id/CNP0382000 )
761	CNP0382030		RS ( the same as here https://coconut.naturalproducts.net/compound/coconut_id/CNP0382030 )
762	CNP0382163		N
763	CNP0382243		N
764	CNP0382982		N
765	CNP0383137		N
766	CNP0383346		N
767	CNP0383622		S
768	CNP0384275		N
769	CNP0384607		N
770	CNP0384766		S
771	CNP0386174		N
772	CNP0386271		N
773	CNP0386607		N
774	CNP0386699		N
775	CNP0387386		N
776	CNP0387640		N
777	CNP0387802		N
778	CNP0387816		N
779	CNP0387923		N
780	CNP0388021		N
781	CNP0388146		N
782	CNP0388453		N
783	CNP0388473		R
784	CNP0388753		N
785	CNP0388941		N
786	CNP0389232		R
787	CNP0389263		N
788	CNP0389402		N
789	CNP0389856		N
790	CNP0389932		N
791	CNP0390077		N
792	CNP0391020		RS ( https://coconut.naturalproducts.net/compound/coconut_id/CNP0391020 )
793	CNP0391292		N
794	CNP0391320		S
795	CNP0391361		N
796	CNP0391430		N
797	CNP0391618		N
798	CNP0391627		N
799	CNP0391634		N
800	CNP0392090		RS ( https://coconut.naturalproducts.net/compound/coconut_id/CNP0392090 )
801	CNP0392185		S
802	CNP0392345		S
803	CNP0392378		R
804	CNP0392413		N
805	CNP0392560		N
806	CNP0392866		N
807	CNP0392931		S
808	CNP0392999		S
809	CNP0393009		N
810	CNP0393139		N
811	CNP0393350		N
812	CNP0393366		N
813	CNP0393375		N
814	CNP0393455		N
815	CNP0394063		S
816	CNP0395280		S
817	CNP0396971		N
818	CNP0397061		N
819	CNP0397531		N
820	CNP0397646		N
821	CNP0397838		R
822	CNP0398207		N
823	CNP0398208		R
824	CNP0398219		N
825	CNP0398625		N
826	CNP0399434		N
827	CNP0400307		N
828	CNP0401894		N
829	CNP0401992		N	Note: We refer to the compound taken on 2/2/2021
830	CNP0402520		N	Note: We refer to the compound taken on 2/2/2021
831	CNP0402922		S	Note: We refer to the compound taken on 2/2/2021
832	CNP0402931		N	Note: We refer to the compound taken on 2/2/2021
833	CNP0402985		N	Note: We refer to the compound taken on 2/2/2021
834	CNP0403030		N	Note: We refer to the compound taken on 2/2/2021
835	CNP0403205		N	Note: We refer to the compound taken on 2/2/2021
836	CNP0403984		S	Note: We refer to the compound taken on 2/2/2021
837	CNP0404297		R	Note: We refer to the compound taken on 2/2/2021
838	CNP0404576		N	Note: We refer to the compound taken on 2/2/2021
839	CNP0404588		N	Note: We refer to the compound taken on 2/2/2021
840	CNP0405047		R	Note: We refer to the compound taken on 2/2/2021
841	CNP0405143		N	Note: We refer to the compound taken on 2/2/2021
842	CNP0405290		S	Note: We refer to the compound taken on 2/2/2021
843	CNP0405374		N	Note: We refer to the compound taken on 2/2/2021
844	CNP0405776		N	Note: We refer to the compound taken on 2/2/2021
845	CNP0406011		R	Note: We refer to the compound taken on 2/2/2021
846	CNP0406621		R	Note: We refer to the compound taken on 2/2/2021
847	CNP0407248		N	Note: We refer to the compound taken on 2/2/2021
848	CNP0407299		N	Note: We refer to the compound taken on 2/2/2021
849	CNP0407363		N	Note: We refer to the compound taken on 2/2/2021
850	CNP0408369		N	Note: We refer to the compound taken on 2/2/2021
851	CNP0409541		N	Note: We refer to the compound taken on 2/2/2021
852	CNP0409659		N	Note: We refer to the compound taken on 2/2/2021
853	CNP0410602		N	Note: We refer to the compound taken on 2/2/2021
854	CNP0412077		N	Note: We refer to the compound taken on 2/2/2021
855	CNP0413164		N	Note: We refer to the compound taken on 2/2/2021
856	CNP0414300		N	Note: We refer to the compound taken on 2/2/2021
857	CNP0415707		N	Note: We refer to the compound taken on 2/2/2021
858	CNP0416335		N	Note: We refer to the compound taken on 2/2/2021
859	CNP0418486		N	Note: We refer to the compound taken on 2/2/2021
860	CNP0421746		N	Note: We refer to the compound taken on 2/2/2021
861	CNP0427016		N	Note: We refer to the compound taken on 2/2/2021
862	CNP0434682		N	Note: We refer to the compound taken on 2/2/2021
863	CNP0437062		N	Note: We refer to the compound taken on 2/2/2021
