# Supplementary material for: Search for Novel Lead Inhibitors of Yeast Cytochrome bc1, from Drugbank and COCONUT
Source: Molecules. 2021 Jul 16;26(14):4323. doi: 10.3390/molecules26144323 (PMC8307329; doi:10.3390/molecules26144323)
Supplement: Supplementary file 1 [file molecules-26-04323-s001.zip › molecules-1275410 pdf files/Supplementary_files/Supplementary_Table_S2.xlsx]

## Sheet: Sheet1
		HSC	SHB				ONLY ester or amide carbonyl oxygen atom bound to amide glu272 considered in SHB!									EVEN carbonyl oxygen atoms were NOT considered if they were not ester or amide!
CNP0009760		31.22
CNP0020036		38.86	34.84	13	2.2
CNP0025775		38.16	/
CNP0030866		39.58	34.26	1	2.6
CNP0031252		36.77	34.64	3	2.2
CNP0033799		37.76	/
CNP0035473		33.75
CNP0038047		38.46	/
CNP0038468		38.63	/
CNP0040094		37.67	/
CNP0046183		37.84	/
CNP0048157		38.24	32.84	1	2.2
CNP0049103		42.69	42.69	80	2.2
CNP0049802		46.32	/
CNP0050637		38.11	/
CNP0052954		37.25	/
CNP0059311		37.91	/
CNP0060514		39.3	/
CNP0060589		38.29	/
CNP0061106		38.43	34.57	1	2.2
CNP0066568		34.12
CNP0067168		40.6	/
CNP0072230		34.23
CNP0083976		41.76	41.76	5	2.2
CNP0102651		36.43	/
CNP0105092		44.6	40.02	3	2.2
CNP0108334		29.4
CNP0110811		27.99
CNP0113437		30.57
CNP0113698		38.83	/
CNP0117171		32.83
CNP0119040		39.27	29.31	1	2.2
CNP0122360		33.03
CNP0125303		39.27	29.61	1	2.2
CNP0127848		38.66	38.66	72	2.2
CNP0128448		36.16
CNP0132040		30.98
CNP0135500		37.15	/
CNP0136552		44.08	40.23	3	2.6
CNP0139580		33.76
CNP0140609		38.76	38.76	17	2.2
CNP0140999		42.25	41.29	12	2.2
CNP0146720		37.07	/
CNP0151647		35.77
CNP0151817		36.91	32.37	6	2.2
CNP0153569		40.71	40.71	68	2.2
CNP0158484		33.31
CNP0159885		43.45	/
CNP0162836		45.41	/
CNP0164358		35.19
CNP0167760		40.42	34.21	1	2.2
CNP0173626		35.56
CNP0175687		38.88	25.84	1	3	VERY weak SHB result relatively compared to HSC and therefore NOT recommended for MD
CNP0176136		37.91	37.64	9	2.2
CNP0178726		29.7
CNP0180950		40.79	40.79	9	2.2
CNP0186833		36.76	36.76	39	2.2
CNP0189297		39.5	30.68	2	2.2	weak SHB result relatively compared to HSC
CNP0189961		41.2	33.35	3	2.2	weak SHB result relatively compared to HSC
CNP0191444		45.2	36.38	1	2.2	weak SHB result relatively compared to HSC
CNP0191530		43.49	43.49	20	2.2
CNP0196001		29.61
CNP0197164		43.09	/
CNP0198967		44.94	/
CNP0205979		42.8	42.8	17	2.2
CNP0208365		43.53	/
CNP0209348		35.6
CNP0211954		43.83	/
CNP0217464		40.31	/
CNP0235693		28.44
CNP0238496		41.01	27.79	1	2.2	VERY weak SHB result relatively compared to HSC and therefore NOT recommended for MD
CNP0241357		39.3	/
CNP0245942		38.69	38.08	15	2.2
CNP0247176		36.23	/
CNP0247896		38.37	38.37	78	2.2
CNP0251463		37.66	26.1	1	2.2	weak SHB result relatively compared to HSC
CNP0251688		43.06	/
CNP0252845		31.75
CNP0253291		39.2	/
CNP0253415		44.82	/
CNP0255517		33.1
CNP0255528		33.15
CNP0255897		34.13
CNP0257208		31.5
CNP0258002		35.34
CNP0259355		41.69	/
CNP0260363		30.96
CNP0267986		34.24
CNP0269808		44.15	/
CNP0270827		28.51
CNP0271922		43.72	/
CNP0272394		33.72
CNP0272931		40.18	38.77	1	2.2
CNP0274873		38.23	32.99	1	2.2
CNP0280743		37.69	30.1	1	2.2	weak SHB result relatively compared to HSC
CNP0282241		42.1	/
CNP0286223		36.6	/
CNP0286505		36.35	/
CNP0289922		35.86
CNP0290448		31.5
CNP0294912		41.71	/
CNP0295030		42.68	/
CNP0295631		38.09	36.46	5	2.2
CNP0297704		37.34	/
CNP0298653		41.1	/
CNP0301248		37	36.38	32	2.2
CNP0302090		41.5	29.16	1	2.2	weak SHB result relatively compared to HSC
CNP0303155		31.74
CNP0304461		37.09	35.72	28	2.2
CNP0305337		41.76	/
CNP0305725		36.93	35.85	6	2.2
CNP0306237		39.17	39.17	22	2.2
CNP0308535		37.42	/
CNP0309117		30.29
CNP0314722		35.56
CNP0314784		34.28
CNP0314937		31.87
CNP0316199		39.41	39.41	24	2.2
CNP0319107		36.2	/
CNP0319752		29.24
CNP0324167		37.53	37.53	15	2.2
CNP0329202		39.26	/
CNP0330305		46.43	37.46	1	2.2
CNP0330896		38.57	38.57	33	2.2
CNP0333901		45.25	/
CNP0334656		42.89	/
CNP0335962		39.73	/
CNP0336571		37.41	/
CNP0336645		40.31	/
CNP0337225		39.46	29.35	1	2.2
CNP0337669		34.3
CNP0338195		39.16	/
CNP0338925		42.36	/
CNP0339011		29.49
CNP0339949		41.96	/
CNP0340308		40.11	38.81	2	2.2
CNP0341500		38.17	/
CNP0341674		32.1
CNP0341940		40.8	34.83	2	3
CNP0342156		45.51	40.33	1	2.2
CNP0342497		38.74	33.05	2	3
CNP0345446		44.19	44.08	12	2.2
CNP0345511		35.8
CNP0345522		32.74
CNP0345817		39.29	38.24	2	2.2
CNP0345858		41.83	/
CNP0347567		30.59
CNP0351852		42.03	/
CNP0354236		42.18	/
CNP0357726		45.87	/
CNP0360198		33.97
CNP0361420		36.33	36.33	5	2.2
CNP0361528		33.22
CNP0361614		38.71	32.19	6	2.2
CNP0363693		33.88
CNP0363850		41.6	/
CNP0364174		37.75	37.75	42	2.2
CNP0364473		37.79	37.48	12	2.2
CNP0366583		44.41	/
CNP0366932		42.63	41.02	2	2.2
CNP0366945		35.9
CNP0367308		37.68	30.98	1	2.2
CNP0367995		30.28
CNP0368860		43.08	43.08	12	2.2
CNP0369575		35.48
CNP0371161		42.88	/
CNP0372021		30.43
CNP0372936		39.86	/
CNP0373616		39.85	/
CNP0374333		37.43	/
CNP0374335		34.92
CNP0374393		40.08	/
CNP0374605		43.7	/
CNP0374728		42.41	/
CNP0374822		42.63	/
CNP0374856		31.27
CNP0374882		32.12
CNP0374956		31.85
CNP0375008		34.49
CNP0375194		40.16	/
CNP0375239		41.62	39.12	1	2.2
CNP0375306		43.87	/
CNP0375396		46.46	/
CNP0375604		42.5	/
CNP0375613		28.67
CNP0375765		43.12	/
CNP0375886		32.64
CNP0376027		35.53
CNP0376153		42.01	/
CNP0376225		35.49
CNP0376354		43.57	/
CNP0376774		41.27	/
CNP0376798		42.83	/
CNP0376926		40.19	/
CNP0382982		43.22	35.83	1	2.2
CNP0384766		33.88
CNP0387816		36.44	28.58	3	2.2
CNP0388453		36.32	/
CNP0388941		34.45
CNP0389232		31.67
CNP0390077		36.25	/
CNP0395280		35.2
CNP0397838		37.45	/
CNP0398625		31.45
CNP0400307		37.03	37.03	17	2.2
CNP0403984		39.5	32.58	1	2.2
CNP0405047		41.3	35.27	1	3
CNP0405290		32.25
CNP0406011		30.01
CNP0406621		37.26	31.44	3	2.2
CNP0415707		28.76
