# Supplementary material for: Search for Novel Lead Inhibitors of Yeast Cytochrome bc1, from Drugbank and COCONUT
Source: Molecules. 2021 Jul 16;26(14):4323. doi: 10.3390/molecules26144323 (PMC8307329; doi:10.3390/molecules26144323)
Supplement: Supplementary file 1 [file molecules-26-04323-s001.zip › molecules-1275410 pdf files/Supplementary_files/Supplementary_Table_S4_rev.ods]

## Sheet: Sheet1
									Compound	Total H2.2	H2.2 Glu272	H3.0 Glu272	P-L Eint/kJ/mol (E/HAC)(f)	Compound	Total H2.2	H2.2 Glu272	H3.0 Glu272	Protein-ligand E(int)/kJ/mol
									azoxystrobin*	4368	4368	8852	-228±18 (7.60)	dimoxystrobin	6082	6038	9974	-226±13 (9.42)
	-228±18		7.6	6.65	ttest	0.019068378			metominostrobin	3461	3348	7398	-156±15 (7.43)	flufenoxystrobin**	8432	8432	9953	-221±14 (8.19)
	-156±15		7.43		Two samples, two tailed, equal variances,				Pyraclostrobin	1668	1668	5865	-195±15 (7.22)
	-195±15		7.22						kresoxim-methyl	7638	7638	9934	-206±12 (8.96)	DB04930	0	0	2	173±10 (6.65)		173
	-206±12		8.96	6.81					trifloxystrobin	8503	8503	10000	-232±14 (8.00)	DB07831	572	571	741	169±13 (5.45)		169
	-232±14		8	7.07					orysastrobin	1063	1063	1515	-192±13 (6.86)	DB07831(e)	398	391	520	-175±13 (5.65)		-175
	-192±13		6.86	7.23					picoxystrobin	228	228	1520	-183±13 (7.03)	DB07831(a)	1548	0	0	-211±13 (6.81)		-211
	-183±13	7.03	7.03						pyrametostrobin	574	574	6954	-205±13 (7.32)	DB07943	2501	2365	8250	198±13 (7.07)		198
	-205±13		7.32						pyribencarb	6332	6321	9938	-203±12 (8.12)	DB08439 (C=O)	5950	5950	9779	-188 ±13 (7.23)		-188
	-203±12		8.12						triclopyricarb	29	29	1271	-156±11 (6.50)	DB08439 (S=O)	3989	3989	11090	174±11 (6.69)		174
	-156±11		6.5	6.61					Stigmatellin(b)	1343	1	50	-219±17 (5.92)	DB08557	3670	385	1472	-185±12 (6.61)		-185
	-219±17		5.92	6.62					methyltetraprole	9510	9510	10001	-233±12 (8.32)	DB14668	4328	4328	6738	172±16 (6.62)		172
	-233±12		8.32						famoxadone	3578	3398	9760	-202±11 (7.21)	DB14668(a)	0	0	0	-158±11 (6.08)		-158
	-202±11		7.21	7.35					pyraoxystrobin	1311	1311	7909	-219±15 (7.55)	DB07181	17144	6483	9984	191±14 (7.35)		191
	-219±15		7.55						fenaminstrobin	4995	4995	9227	-227±14 (7.83)	DB08242	254	212	2170	175±12 (6.48)		175
	-227±14		7.83	6.48					coumoxystrobin(c)	3055	27	104	-172±22 (5.38)	DB09199	0	0	0	152±11 (5.63)		152
	-172±22		5.38	5.63					enoxastrobin	8194	8194	9995	-247±16 (8.82)
	-247±16		8.82						mandestrobin	5246	5229	9823	187±12 (8.13)
	187±12		8.13	6.716666667
			9.42
			8.19
			7.165
			7.55		ttest
			7.5905		Two samples, two tailed, equal variances,
			7.6			0.095756023
			7.43
			7.22
			8.96	6.81	DB07831(a)
			8	7.07	DB07943
			6.86	7.23	DB08439 (C=O)
			7.03
			7.32
			8.12
			6.5	6.61	DB08557
			5.92	6.62	DB14668
			8.32
			7.21	7.35	DB07181
			7.55	6.8	DB12812
			7.83
			5.38
			8.82
			8.13
			9.42
			8.19
											Best rate conformations:
			30	18	0.60			DB04930	26	10	0.384615385
			21	15	0.71			deleted -weaker conformation	31	13
			27	15	0.56			deleted -weaker conformation	31	13
			23	12	0.52			DB07831	31	13	0.419354839
			29	14	0.48			DB07943	28	13	0.464285714
			28	13	0.46			DB08439	26	11	0.423076923
			26	13	0.50			deleted -weaker conformation	26	11
			28	13	0.46			DB07274	31	13
			25	12	0.48			deleted -weaker conformation	31	12
			24	11	0.46			DB08557	28	12	0.428571429
			37	17	0.46			DB14668	26	16	0.615384615
			28	12	0.43			deleted -weaker conformation	26	11
			28	11	0.39			DB07181	26	14	0.538461538
			29	15	0.52			DB12812	30	17
			29	14	0.48			DB8242	27	12	0.444444444
			32	22	0.69			DB09199	27	11	0.407407407
			28	16	0.57
			23	12	0.52						0.458400255	0.46
			24	13	0.54
			27	14	0.52
					0.518149235	0.52		0.46+0.52=0.98	0.98
								(a) fungicide average:	7.57
								(b) fungicide average st err:	0.52
								(c) Hit compound aver st err	0.46
								(d) tolerance from the mean (a)+(b)	0.98
								Hit compound elimination cut-off (a)-(d)	6.59
				-7.6	0.6
				-7.43	0.71
				-7.22	0.56
				-8.96	0.52
				-8	0.48
				-6.86	0.46
				-7.03	0.5
				-7.32	0.46
				-8.12	0.48
				-6.5	0.46
				-5.92	0.46
				-7.21	0.39
				-7.55	0.52
				-5.38	0.69
				-8.82	0.57
				-8.13	0.52
				-8.32	0.43
				-9.42	0.54
				-8.19	0.54
				-7.83	0.48
				-7.5905	0.5185
