# Supplementary material for: Search for Novel Lead Inhibitors of Yeast Cytochrome bc1, from Drugbank and COCONUT
Source: Molecules. 2021 Jul 16;26(14):4323. doi: 10.3390/molecules26144323 (PMC8307329; doi:10.3390/molecules26144323)
Supplement: Supplementary file 1 [file molecules-26-04323-s001.zip › molecules-1275410 pdf files/Supplementary_files/Supplementary_Table_S5.ods]

## Sheet: Sheet1
	coul	vdW	Total int E	coul RMSD	vdW RMSD	RMSD tot	HAC	Etot/HAC	RMSDtot/HAC	RMSD	To H bond det		H2.2 tot	H2.2 Glu272	H3.0Glu272	Tyr-132Oside	H2.6 Glu272	To QMMM
CNP0020036	-6,85	-169,15	-176	5,64	13,46	14,5938754277	26	-6,7692307692	0,5613029011	4,59
CNP0030866	-10,88	-146,11	-156,99	4,16	9,23	10,1241542857	25	-6,2796	0,4049661714	/
CNP0031252	-11,13	-167,63	-178,76	3,7	8,99	9,7216305217	28	-6,3842857143	0,3472010901	/
CNP0048157	-17,47	-172,13	-189,6	7,54	12,31	14,4356399235	25	-7,584	0,5774255969	2,39	YES	CNP0048157	682	254	2376	4831	1126	YES
CNP0049103	-8,7	-176,75	-185,45	6,77	9,25	11,4627832571	27	-6,8685185185	0,424547528	2,18	YES	CNP0049103	361	361	1767	0	1072	YES
CNP0061106	-23,84	-149,72	-173,56	8,06	8,64	11,8158029774	25	-6,9424	0,4726321191	1,48	YES	CNP0061106	5079	5079	9618	3474	8519	YES
CNP0083976	-19,62	-168,8	-188,42	9,01	10,63	13,9347407583	26	-7,2469230769	0,5359515676	1,95	YES	CNP0083976	3639	3639	6367	9382	5660	YES
CNP0105092	-14,05	-176,77	-190,82	11,79	10,84	16,0159202046	28	-6,815	0,5719971502	2,16	YES	CNP0105092	4252	4252	6130	600	5677	YES
CNP0119040	-35,88	-170,4	-206,28	11,1	17,02	20,3197047223	30	-6,876	0,6773234907	4,3
CNP0125303	-24,19	-134,84	-159,03	9,54	9,92	13,7629212015	26	-6,1165384615	0,5293431231	/
CNP0127848	-6,99	-167,38	-174,37	4,37	9,67	10,6115880056	29	-6,0127586207	0,3659168278	/
CNP0136552	-5,36	-167,59	-172,95	4,86	10,23	11,3257450086	30	-5,765	0,3775248336	/
CNP0140609	-3,79	-140,58	-144,37	3,31	10,1	10,6285511713	27	-5,347037037	0,3936500434	/
CNP0140999	-7,61	-183,33	-190,94	4,2	9,35	10,25	27	-7,0718518519	0,3796296296	1,84	YES	CNP0140999	108	108	240	4	170	NO!
CNP0151817	-15,01	-201,83	-216,84	6,25	10,56	12,2709453589	30	-7,228	0,409031512	1,72	YES	CNP0151817	282	282	2979	703	1271	YES
CNP0153569	-27,99	-167,92	-195,91	11,12	15,14	18,7849407771	27	-7,2559259259	0,6957385473	2,93	YES	CNP0153569	8886	8625	9796	9023	9689	YES
CNP0167760	-16,52	-172,59	-189,11	10,37	11,52	15,499912903	28	-6,7539285714	0,553568318	2,42	YES	CNP0167760	904	904	5378	10562	2990	YES
CNP0176136	-7,25	-186,06	-193,31	3,91	12,19	12,8017264461	30	-6,4436666667	0,4267242149	/
CNP0180950	-6,16	-170,61	-176,77	5,19	12,03	13,1017937703	28	-6,3132142857	0,4679212061	/
CNP0186833	-5,74	-165,75	-171,49	3,47	9,84	10,4339110596	25	-6,8596	0,4173564424	2,78	YES	CNP0186833	23	23	185	447	75	NO!
CNP0189297	-23,06	-158,44	-181,5	6,66	11,57	13,3499250934	31	-5,8548387097	0,4306427449	/
CNP0189961	-9,68	-168,16	-177,84	4,15	11,04	11,7942401197	27	-6,5866666667	0,4368237081	/
CNP0191444	-21,83	-174,59	-196,42	8,34	9,5	12,6414239704	29	-6,7731034483	0,4359111714	1,61	YES	CNP0191444	2054	2054	4717	14379	3586	YES
CNP0191530	-3,93	-179,18	-183,11	4,89	14,42	15,2265721684	31	-5,9067741935	0,4911797474	/
CNP0205979	-1,92	-150,57	-152,49	4,31	10,78	11,6096726913	27	-5,6477777778	0,4299878775	/
CNP0245942	-10,5	-153,45	-163,95	4,41	11,23	12,0648663482	26	-6,3057692308	0,4640333211	/
CNP0247896	-28,39	-163,4	-191,79	8,91	12,52	15,3667986256	27	-7,1033333333	0,5691406898	4,5
CNP0251463	-6,77	-142,68	-149,45	7,03	9,34	11,6900171086	29	-5,1534482759	0,4031040382	/
CNP0272931	-26,94	-166,26	-193,2	7,54	11,48	13,7347005792	27	-7,1555555556	0,508692614	3,42
CNP0274873	-2,43	-153,74	-156,17	5,08	12,13	13,1507908507	26	-6,0065384615	0,5057996481	/
CNP0280743	-16,7	-129,33	-146,03	17,24	10,16	20,0110769325	25	-5,8412	0,8004430773	/
CNP0295631	-6,61	-155,2	-161,81	10,02	10,04	14,1845690805	24	-6,7420833333	0,5910237117	2,36	YES	CNP0295631	902	902	2428	0	1895	YES
CNP0301248	-4,2	-164,95	-169,15	4,29	10,36	11,2131039414	27	-6,2648148148	0,415300146	/
CNP0302090	-4,72	-156,29	-161,01	3,64	10,32	10,9431256961	29	-5,5520689655	0,3773491619	/
CNP0304461	-9,28	-160	-169,28	9,34	9,43	13,2725468543	25	-6,7712	0,5309018742	2,52	YES	CNP0304461	1222	1222	2481	5101	2011	YES
CNP0305725	-10,42	-197,35	-207,77	5,09	10,83	11,966494892	30	-6,9256666667	0,3988831631	1,84	YES	CNP0305725	43	43	485	4159	196	NO!
CNP0306237	-5,01	-163,75	-168,76	3,34	9,3	9,8815788212	25	-6,7504	0,3952631528	2,4	YES	CNP0306237	38	38	420	1266	169	NO!
CNP0316199	-30,67	-157,75	-188,42	8,17	10,55	13,3435902215	29	-6,4972413793	0,4601238007	/
CNP0324167	-6,38	-166,6	-172,98	3,34	8,39	9,0303765149	25	-6,9192	0,3612150606	2,12	YES	CNP0324167	1	1	16	2	4	NO!
CNP0330305	-1,06	-160,14	-161,2	3,19	10,33	10,8113366426	30	-5,3733333333	0,3603778881	/
CNP0330896	-15,41	-159,82	-175,23	13,07	9,55	16,1872604229	25	-7,0092	0,6474904169	1,71	YES	CNP0330896	4051	4051	4939	544	4776	YES
CNP0337225	-9,58	-122,99	-132,57	9,45	12,14	15,3844759417	30	-4,419	0,5128158647	/
CNP0340308	-6,23	-164,62	-170,85	5,5	10,34	11,7117718557	26	-6,5711538462	0,4504527637	/
CNP0341940	-5,38	-155,71	-161,09	4,47	9,91	10,8714764407	29	-5,5548275862	0,374878498	/
CNP0342156	-20,77	-178,53	-199,3	7,03	10,65	12,7610109317	31	-6,4290322581	0,4116455139	/
CNP0342497	-16,68	-163,85	-180,53	13,28	10,42	16,8800118483	27	-6,6862962963	0,625185624	3,21
CNP0345446	-4,37	-177,92	-182,29	6,19	10,44	12,1371207459	29	-6,285862069	0,418521405	/
CNP0345817	-2,88	-184,55	-187,43	4,24	10,38	11,2125822182	27	-6,9418518519	0,4152808229	4,03
CNP0361420	-18,09	-181,42	-199,51	8,19	11,65	14,2407373405	29	-6,8796551724	0,4910599083	2,6	YES	CNP0361420	2153	2153	5962	572	4644	YES
CNP0361614	-7,29	-121,73	-129,02	6,67	10,58	12,5070100344	26	-4,9623076923	0,4810388475	/
CNP0364174	-17,51	-165,56	-183,07	6,11	9,79	11,540199305	24	-7,6279166667	0,4808416377	1,63	YES	CNP0364174	1251	1251	7533	14163	4708	YES
CNP0364473	-32,91	-161,5	-194,41	7,21	9,1	11,6100861323	26	-7,4773076923	0,4465417743	1,83	YES	CNP0364473	6910	6910	9890	5945	9453	YES
CNP0366932	-3,09	-165,85	-168,94	3,71	11,48	12,064596968	27	-6,257037037	0,4468369247	/
CNP0367308	-9	-151,12	-160,12	8,69	12,73	15,4132735005	24	-6,6716666667	0,6422197292	3,31
CNP0368860	-9,19	-172,67	-181,86	3,55	9,94	10,5549088106	29	-6,2710344828	0,3639623728	/
CNP0375239	-29,16	-191,12	-220,28	7,05	12,8	14,6130934439	29	-7,595862069	0,5038997739	2,81	YES	CNP0375239	9458	9455	10003	4515	9985	YES
CNP0382982	-6,41	-136,91	-143,32	6,96	13,82	15,4736550304	28	-5,1185714286	0,5526305368	/
CNP0387816	-3,86	-155,14	-159	5,23	9,29	10,6610037051	27	-5,8888888889	0,3948519891	/
CNP0400307	-9,91	-143,25	-153,16	12,11	11,57	16,748641736	25	-6,1264	0,6699456694	/
CNP0403984	0,48	-154,93	-154,45	3,3	13,64	14,0335170218	27	-5,7203703704	0,5197598897	/
CNP0405047	-13,33	-150,7	-164,03	4,81	9,98	11,0786506399	28	-5,8582142857	0,3956660943	/
CNP0406621	-6,86	-173,99	-180,85	5,34	13,25	14,2855906423	29	-6,2362068966	0,4926065739	/
