# Supplementary material for: Search for Novel Lead Inhibitors of Yeast Cytochrome bc1, from Drugbank and COCONUT
Source: Molecules. 2021 Jul 16;26(14):4323. doi: 10.3390/molecules26144323 (PMC8307329; doi:10.3390/molecules26144323)
Supplement: Supplementary file 1 [file molecules-26-04323-s001.zip › molecules-1275410 pdf files/Supplementary_files/Supplementary_Table_S6_rev.xlsx]

## Sheet: Sheet1
	interaction energy															H bonds				H bonds 10 ns
	1 ns					10 ns			40 ns			100 ns				1ns				10 ns
	average	st dev	2 x st dev	aver-2stdev	aver+2stdev	average	st dev	1ns aver	average	st dev	1ns aver	average	st dev			Total H2.2	Glu272 H2.2	Glu272 H3.0		Total H2.2	Glu272 H2.2	Glu272 H3.0
kresoxim-methyl	-206	12	24	-230	-182	-196	16
metominostrobin	-156	15	30	-186	-126	-195	12	Statistically significant difference p<0.05
dimoxystrobin	-226	13	26	-252	-200	-221	12
stigmatellin	-219	17	34	-253	-185	-230	14	-219	-258	19	-219	-247	17		stigmatellin	0.1343	0.0001	0.005		0.0006	0	0
famoxadone	-202	11	22	-224	-180	-198	12	-202	-180	12	-202	-178	12		famoxadone	0.3578	0.3398	0.976		0.425	0.422	0.945
DB07831	-211	13	26	-237	-185	-196	13
DB08557	-185	13	26	-211	-159	-180	18	-185	-173	12	-185	-176	26		DB08557	0.367	0.0385	0.1472		0.426	0.159	0.282
DB14668	-172	16	32	-204	-140	-188	14	-172	-173	14	-172	-186	13		DB14668	0.4328	0.4328	0.6738		0.756	0.756	0.953
DB04930	-173	10	20	-193	-153	-174	12
DB08242	-175	12	24	-199	-151	-194	14
DB07943	-198	13	26	-224	-172	-170	35	Comment if stdev from 10ns is taken then result of 1ns would be within 2stdev.The similar is true for the upper yellow highlighted case of 40 ns stigmatellin simulation
mandestrobin	-189	12	24	-213	-165	-186	14
trifloxystrobin	-232	13	26	-258	-206	-255	17	-232	-258	13	-232	-254	13		trifloxystrobin	0.8503	0.8503	1		0.414	0.414	0.973
Coumoxystrobin	-172	21	42	-214	-130	-157	25
Enoxastrobin	-257	16	32	-289	-225	-259	22	-257	-244	16	-257	-250	14		Enoxastrobin	0.8194	0.8194	0.9995		0.683	0.683	0.98
Fenaminstrobin	-227	14	28	-255	-199	-218	16	-227	-207	16	-227	-249	13		Fenaminstrobin	0.4995	0.4995	0.9227		0.221	0.214	0.535
metyltetraprole	-233	12	24	-257	-209	-242	12	-233	-241	16	-233	-234	13		metyltetraprole	0.951	0.951	1		0.883	0.883	1
Pyraclostrobin	-195	15	30	-225	-165	-215	11
Pyraoxystrobin	-219	15	30	-249	-189	-231	21
pyribencarb	-203	12	24	-227	-179	-214	13
DB08439 CO	-188	11	22	-210	-166	-201	13	-188	-175	13	-188	-193	13		DB08439 CO	0.595	0.595	0.9779		0.583	0.583	0.995
DB07181	-191	14	28	-219	-163	-171	16
DB12812	-204	17	34	-238	-170	-212	19
Azoxystrobin	-228	18	36	-264	-192	-255	16
DB07274	-192	13	26	-218	-166	-194	14
orysastrobin	-192	13	26	-218	-166	-194	14
picoxystrobin	-183	13	26	-209	-157	-195	13
Pyrametostrobin	-205	14	28	-233	-177	-187	14
triclopyricarb	-156	10	20	-176	-136	-156	13
flufenoxystrobin	-221	14	28	-249	-193	-173	15	Statistically significant difference p<0.05
DB09199	-152	12	24	-176	-128	-162	13
		1 ns vs. 10 ns						1 ns vs 40 ns			1 ns vs 100 ns
Paired TTEST between averages		0.562471						0.927445			0.344309
					Conclusion: In only two out of 31 cases the difference between 1ns and 20 ns is statistically significantly different p<0.05. But this is probable since we were considering 31 cases, 2/31 is 6,4%, close to 5% margin. In addition, the group difference between 1 ns and 10 ns runs, and between 1ns and 40 ns, and 1 ns and 100 ns runs, do not show any significant systematic change in either decrease o…
