# Supplementary material for: Search for Novel Lead Inhibitors of Yeast Cytochrome bc1, from Drugbank and COCONUT
Source: Molecules. 2021 Jul 16;26(14):4323. doi: 10.3390/molecules26144323 (PMC8307329; doi:10.3390/molecules26144323)
Supplement: Supplementary file 1 [file molecules-26-04323-s001.zip › molecules-1275410 pdf files/Supplementary_files/Supplementary_Table_S7_rev.xlsx]

## Sheet: QoI and DB hits post MD
	TOP scored conformations in GOLD										TOP scored conformations in Autodock4											TOP scored Gold conformations but under condition of											OPTIMIZATION AND ENERGY AT DEF2-SVP GCP B97-D3 GRID6
	GOLD top scored conformations, with 10 flexible sidechains B97-D3/def2-SVP//B97-D3/3-21G										Autodock4 top scored confformations, with 10 flexible sidechains B97-D3/def2-SVP//B97-D3/3-21G											H-Bonded: Ligand C=O...H-N Glu272 top scored conformations in Gold													deltaE - single point E						Approximated delta G based on greq cal on lower lev of theory
			compl	lig	cisti prot	Binding E	in kcal/mol		Gold	Adt4			compl	lig	cisti prot	Binding E	in kcal/mol	HAC	Gold	Adt4	HB272							score 1	score 2 deltaE/HAC			HAC			complex	protein	ligand	Binding E	in kcal	Binding score /Bind E/ligand E	Score 2		deltaG	Binding score /Bind E/ligand E
	Azoxystrobin p II Gold		-4559.75	-1386.88	-3172.82	-0.0475467	-29.8361		-29.8361	-14.7109	Azoxystrobin II (Adt) toc		-4559.79	-1386.88	-3172.89	-0.0234433	-14.7109	30	-29.8361	-14.7109	-24.3246	Azoxystrobin HB272	-4559.67	-1386.88	-3172.76	-0.0387637	-24.3246	17.5392	-0.810821			24	dimoxystrobin		-4243.79	-3172.88	-1070.82	-0.0895908	-56.2192	52.501	-2.34246	*	-34.0431	31.7916		-34.0431	31.7916		dimoxystrobin Gold HB272
	Coumoxystrobin		-4629.62	-1456.83	-3172.76	-0.0301943	-18.9472		-18.9472	-12.8678	Coumoxystrobin Adt		-4629.73	-1456.83	-3172.89	-0.0205062	-12.8678	32	-18.9472	-12.8678	-10.6303	Coumoxystrobin	-4629.61	-1456.81	-3172.78	-0.0169404	-10.6303	7.29692	-0.332195			28	famoxadone		-4430.65	-3172.81	-1257.75	-0.0862746	-54.1382	43.0437	-1.93351	*	-57.1351	45.4264		-57.1351	45.4264		famoxadone Gold HB272
	dimoxystrobin		-4243.74	-1070.81	-3172.86	-0.0791022	-49.6374		-49.6374	-19.4249	dimoxystrobin Adt		-4243.73	-1070.81	-3172.89	-0.0309555	-19.4249	24	-49.6374	-19.4249	-49.6374	dimoxystrobin	-4243.74	-1070.81	-3172.86	-0.0791022	-49.6374	46.3551	-2.06823			23	mandestrobin		-4189.7	-3172.87	-1016.79	-0.0362012	-22.7166	22.3414	-0.987679	*	-8.68371	8.54028		-8.68371	8.54028		mandestrobin Gold HB272
	enoxastrobin		-4838.3	-1665.45	-3172.81	-0.046052	-28.8981		-28.8981	-28.9626	enoxastrobin Adt		-4838.38	-1665.45	-3172.89	-0.0461548	-28.9626	28	-28.8981	-28.9626	-36.4605	enoxastrobin	-4838.28	-1665.44	-3172.77	-0.0581035	-36.4605	21.8924	-1.30216			29	trifloxystrobin		-4654.14	-3172.83	-1481.25	-0.0473623	-29.7203	20.0643	-1.02484		1.88971	-1.27575		-6.76529	4.56727		trifloxystrobin Gold HB272
	famoxadone		-4430.61	-1257.74	-3172.81	-0.0594742	-37.3206		-37.3206	-30.7903	famoxadone Adt		-4430.67	-1257.74	-3172.89	-0.0490675	-30.7903	28	-37.3206	-30.7903	-37.3206	famoxadone	-4430.61	-1257.74	-3172.81	-0.0594742	-37.3206	29.6728	-1.33288			28	DB08557		-4413.2	-3172.8	-1240.34	-0.0616185	-38.6662	31.1739	-1.38094	*	-25.1845	20.3045		-25.1845	20.3045		DB08557 Gold HB272
	Fenamidone Gold		-4467.1	-1294.27	-3172.81	-0.0245861	-15.428		-15.428	-17.0307	fenamidone II (Adt) toc		-4467.18	-1294.27	-3172.89	-0.0271401	-17.0307															31	DB07831		-4674.72	-3172.82	-1501.81	-0.0910224	-57.1175	38.0324	-1.8425		-48.1475	32.0596		-56.8025	37.8226		DB07831 Gold
	fenaminstrobin		-5293.92	-2121.07	-3172.83	-0.0222501	-13.9622		-13.9622	-18.6821	fenaminstrobin Adt		-5293.99	-2121.07	-3172.89	-0.0297718	-18.6821	29	-13.9622	-18.6821	-26.8003	fenaminstrobin HB272	-5293.95	-2121.07	-3172.84	-0.0427089	-26.8003	12.6353	-0.924147			28	DB07943		-4829.46	-3172.71	-1656.7	-0.0494647	-31.0396	18.7358	-1.10856		-8.01961	4.84071		-16.6746	10.0649		DB07943 flex HB272
	flufenoxystrobin		-4965.04	-1792.21	-3172.8	-0.0320828	-20.1323		-20.1323	10.2567	flufenoxystrobin Adt		-4965.08	-1792.21	-3172.89	0.0163451	10.2567	27	-20.1323	10.2567	-36.7632	Flufenoxystrobin 200 HB272	-4965.12	-1792.21	-3172.85	-0.0585858	-36.7632	20.5127	-1.3616			26	DB08439 CO		-4714.52	-3172.85	-1541.6	-0.0664066	-41.6708	27.0309	-1.60272		-13.6908	8.8809		-22.3458	14.4952		DB08439 Gold CO HB272
	Fluoxastrobin Gold		-5135.39	-1962.54	-3172.81	-0.0415278	-26.0591		-26.0591	-31.3276	fluoxastrobin II (Adt) toc		-5135.48	-1962.54	-3172.89	-0.0499236	-31.3276															28	enoxastrobin		-4838.32	-3172.8	-1665.47	-0.058798	-36.8963	22.1538	-1.31773		-10.4963	6.30233		-19.1513	11.4991		enoxastrobin HB272
	kresoxim-methyl Gold		-4224.19	-1051.38	-3172.79	-0.0125292	-7.8622		-7.8622	-1.91786	kresoxim-methyl Adt		-4224.27	-1051.38	-3172.89	-0.0030563	-1.91786	23	-7.8622	-1.91786	-23.0997	Kresoxim-methyl	-4224.25	-1051.38	-3172.83	-0.0368117	-23.0997	21.9709	-1.00433			29	fenaminstrobin		-5294	-3172.86	-2121.09	-0.046188	-28.9834	13.6644	-0.999429		-3.05345	1.43957		-11.7084	5.52001		fenaminstrobin HB272
	mandestrobin		-4189.61	-1016.78	-3172.85	0.0249786	15.6743		15.6743	-18.3788	mandestrobin Adt		-4189.7	-1016.78	-3172.89	-0.0292884	-18.3788	23	15.6743	-18.3788	15.6743	mandestrobin flex	-4189.61	-1016.78	-3172.85	0.0249786	15.6743	-15.4156	0.681491			27	Pyraclostrobin		-4831.08	-3172.76	-1658.25	-0.06452	-40.487	24.4154	-1.49952		-27.517	16.5939		-36.172	21.8133		Pyraclostrobin
	metominostrobin Gold		-4125.96	-953.051	-3172.89	-0.0232783	-14.6073		-14.6073	-27.0134	metominostrobin Adt		-4125.98	-953.051	-3172.89	-0.0430485	-27.0134	21	-14.6073	-27.0134	-19.0241	metominostrobin	-4125.9	-953.049	-3172.82	-0.0303168	-19.0241	19.9613	-0.90591			26	DB14668		-4323.67	-3172.78	-1150.8	-0.0874538	-54.8781	47.6868	-2.1107		-22.1181	19.2197		-30.7731	26.7405		DB14668 HB272
	orysastrobin Gold		-4521.41	-1348.61	-3172.78	-0.0195023	-12.2379		-12.2379	-3.77825	orysastrobin (Adt)		-4521.5	-1348.61	-3172.89	-0.00602101	-3.77825	28	-12.2379	-3.77825	-17.3694	orysastrobin	-4521.41	-1348.61	-3172.77	-0.0276798	-17.3694	12.8795	-0.620334			25	pyribencarb		-4719.3	-3172.88	-1546.34	-0.0701435	-44.0157	28.4644	-1.76063		-20.7657	13.4289		-29.4207	19.026		pyribencarb Gold
	picoxystrobin Gold		-4521.56	-1348.76	-3172.79	-0.0126668	-7.94857		-7.94857	-7.24527	picoxystrobin (Adt)		-4521.66	-1348.76	-3172.89	-0.0115461	-7.24527	26	-7.94857	-7.24527	-48.3105	picoxystrobin	-4521.6	-1348.75	-3172.77	-0.0769875	-48.3105	35.8186	-1.85809			30	DB12812		-4549.96	-3172.79	-1377.13	-0.0430716	-27.0279	19.6263	-0.900929		11.1221	-8.07632		2.46712	-1.7915		DB12812 flex (HB272)
	Pyraclostrobin Gold		-4831.06	-1658.24	-3172.79	-0.0375355	-23.5539		-23.5539	-19.9422	Pyraclostrobin Adt		-4831.15	-1658.24	-3172.89	-0.0317799	-19.9422	27	-23.5539	-19.9422	-41.9595	Pyraclostrobin	-4831.04	-1658.23	-3172.74	-0.0668666	-41.9595	25.3037	-1.55405			37	stigmatellin cryst		-4865.46	-3172.91	-1692.45	-0.106069	-66.5596	39.3274	-1.79891		-29.8496	17.6369		-38.5046	22.7508		Stigmatellin cryst
	pyrametostrobin Gold		-4450.13	-1277.25	-3172.82	-0.0531144	-33.3298		-33.3298	-27.2199	pyrametostrobin (Adt)		-4450.18	-1277.25	-3172.89	-0.0433776	-27.2199	28	-33.3298	-27.2199	-54.169	pyrametostrobin Gold	-4450.16	-1277.26	-3172.81	-0.0863237	-54.169	42.4102	-1.93461			37	stigmatellin Adt		-4865.44	-3172.91	-1692.44	-0.0947273	-59.4423	35.1223	-1.60655		-26.8923	15.8897		-35.5473	21.0036		Stgmatellin Adt
	pyraoxystrobin		-4892.37	-1719.57	-3172.75	-0.0477024	-29.9337		-29.9337	-9.38642	pyraoxystrobin Adt		-4892.47	-1719.57	-3172.89	-0.0149582	-9.38642	29	-29.9337	-9.38642	-12.9921	pyraoxystrobin	-4892.35	-1719.57	-3172.76	-0.0207043	-12.9921	7.55547	-0.448005				DB08242																DB08242 Gold
	pyribencarb		-4719.24	-1546.32	-3172.87	-0.0504233	-31.6411		-31.6411	-24.4473	pyribencarb Adt		-4719.25	-1546.32	-3172.89	-0.0389593	-24.4473	25	-31.6411	-24.4473	-41.0423	pyribencarb HB272	-4719.24	-1546.33	-3172.85	-0.065405	-41.0423	26.5417	-1.64169			26	DB07181 (ch)		-4366.64	-3172.35	-1194.25	-0.0368475	-23.1222	19.3613	-0.889315		-6.46219	5.41109		-15.1172	12.6583		DB07181 charged
	Stigmatellin_Gold		-4865.29	-1692.41	-3172.8	-0.0719785	-45.1672		-45.1672	-46.5113	Stigmatellin_Adt		-4865.38	-1692.42	-3172.89	-0.0741204	-46.5113	37	///									-1.25706				30	Azoxystrobin SHB		-4559.72	-3172.78	-1386.9	-0.0420068	-26.3597	19.0062	-0.878657		-3.15971	2.27826		-11.8147	8.51881		Azoxystrobin
	triclopyricarb Gold		-5541.38	-2368.54	-3172.81	-0.0331516	-20.803		-20.803	-15.2356	triclopyricarb (Adt)		-5541.46	-2368.54	-3172.89	-0.0242794	-15.2356	24	-20.803	-15.2356	-20.803	triclopyricarb Gold	-5541.38	-2368.54	-3172.81	-0.0331516	-20.803	8.78301	-0.86679			32	Coumoxystrobin		-4629.68	-3172.81	-1456.84	-0.0281741	-17.6795	12.1355	-0.552485
	trifloxystrobin Gold		-4654.07	-1481.23	-3172.81	-0.0361169	-22.6637		-22.6637	-3.349	trifloxystrobin Adt		-4654.12	-1481.23	-3172.89	-0.00533696	-3.349	29	-22.6637	-3.349	-22.6637	trifloxystrobin Gold	-4654.07	-1481.23	-3172.81	-0.0361169	-22.6637	15.3006	-0.781508			28	metyltetraprole		-4844.31	-3172.76	-1671.47	-0.076839	-48.2173	28.8472	-1.72205								pyraoxystrobin
	metyltetraprole HB272		-4844.25	-1671.45	-3172.74	-0.0642823	-40.3378		-40.3378	-35.5797	metyltetraprole Adt		-4844.39	-1671.45	-3172.89	-0.0566999	-35.5797	28	-40.3378	-35.5797	-40.3378	metyltetraprole HB272	-4844.25	-1671.45	-3172.74	-0.0642823	-40.3378	24.1334	-1.44064			27	flufenoxystrobin		-4965.17	-3172.87	-1792.23	-0.0698192	-43.8123	24.4457	-1.62268		-26.0773	15.6014		-34.7323	20.7794		metyltetraprole HB272
								Average:	-23.3924	-18.343																						24	triclopyricarb		-5541.44	-3172.83	-2368.56	-0.0459116	-28.81	12.1635	-1.20042		-29.4423	16.4277		-38.0973	21.2569		flufenoxystrobin
											Stigmatellin_cryst		-4865.39	-1692.43	-3172.89	-0.0779026	-48.8847	37	Gold HSC	Adt4 rigid	Gold SHB							-1.32121				30	azoxystrobin HSC		-4559.79	-3172.84	-1386.89	-0.0516872	-32.4343	23.3863	-1.08114
									0.101269									average	-22.5252	-16.2461	-28.8439											23	kresoxyl-methyl		-4224.31	-3172.87	-1051.4	-0.043117	-27.0563	25.7337	-1.17636
																																	* calculated at higher level of theory - so NOT approximetd in these (*) cases!
																																				def2-SVP basis set level of theory						3-21G basis set level of theory
																		Significant	TTEST	0.00691253	Ttest is two-tailed paired			SHB vs top rigid											G-El complex	G-El prot	G-El lig	G-El sum			G-El complex	G-El prot	G-El lig			difference between higher and lower level of theory G-El
																			TTEST	0.043484	Ttest is two-tailed paired			SHB vs HSC									famoxadone		869.12	684.55	187.59	-3.02		famoxadone	888.3	696.77	190.8	0.73		-3.75
																																	dimoxystrobin		885.09	665.4	197.53	22.16		dimoxystrobin	915.99	685.84	201.91	28.24		-6.08
	TOP Azoxystrobin conf binding energy				B97-D3/def2-SVP//B97-D3/3-21G																												mandestrobin		907.54	690.77	202.75	14.02		mandestrobin	939.23	692.76	207.64	38.83		-24.81
																																	trifloxystrobin		1281.55	659.04	187.89	434.62		trifloxystrobin	895.62	674.22	189.79	31.61		/
HAC			compl	lig	cisti prot	Binding E	in kcal/mol	score 1	score 2																								DB08557		885.4	649.35	222.48	13.57		DB08557	917.31	676.66	227.1	13.55		0.02
30	Azoxystrobin HB272		-4559.67	-1386.88	-3172.76	-0.0387637	-24.3246	17.5392	-0.810821
30	Azoxystrobin p II Gold		-4559.75	-1386.88	-3172.82	-0.0475467	-29.8361	21.513	-0.994535	Reference value for hit ligands																																				-8.655	Average difference (G-El) between higher and lower level of theory used as a compensation for calculations at higher level of theory
30	DB12812 (Adt)		-4550.05	-1377.11	-3172.89	-0.0454672	-28.5311	20.7181	-0.951037	fails due to lower score than azoxystrobin
30	DB12812 flex (HB272)		-4549.92	-1377.12	-3172.76	-0.0363495	-22.8097	16.5634	-0.760323
26	DB08439 Gold CO...HN		-4714.45	-1541.57	-3172.83	-0.0578531	-36.3034	23.5497	-1.39628	passes due to BOTH hogher (abosulte) energy and binding score than azoxystrobin
26	DB08439 Gold SO...HN		-4714.44	-1541.56	-3172.82	-0.0563221	-35.3427	22.9265	-1.35933
28	DB07943 top Gold		-4829.5	-1656.68	-3172.77	-0.0501172	-31.4491	18.9832	-1.12318	fails due to lower score than azoxystrobin
28	DB07943 CO...HN		-4829.41	-1656.69	-3172.68	-0.037904	-23.7851	14.357	-0.849469
26	DB14668 CO...HN		-4323.64	-1150.79	-3172.78	-0.0656053	-41.168	35.7736	-1.58338	passes due to BOTH hogher (abosulte) energy and binding score than azoxystrobin
26	DB14668 top Gold		-4323.63	-1150.79	-3172.78	-0.0598602	-37.5629	32.641	-1.44473
28	DB08557 topGold&CO...HN		-4413.16	-1240.33	-3172.78	-0.0586042	-36.7747	29.6492	-1.31338	passes due to BOTH hogher (abosulte) energy and binding score than azoxystrobin
31	DB07831 top Gold		-4674.68	-1501.79	-3172.79	-0.0948912	-59.5452	39.6495	-1.92081	*Top scored QMMM binding energy value among ALL displayed values (at this level of theory B97-D3/def2-SVP//B97-D3/3-21G) and one of the top scored E/HAC
26	DB07181 charged		-4366.59	-1194.24	-3172.33	-0.0285072	-17.8885	14.979	-0.688021	fails due to lower score than azoxystrobin
	delta G calculations
			G-El complex	G-El prot	G-El lig	G-El tot			compl	lig	cisti prot	Binding E	delta E	delta G
	famoxadone		888.3	696.77	190.8	0.73		famoxadone	-4430.61	-1257.74	-3172.81	-0.0594742	-37.3206	-36.5906
	dimoxystrobin		915.99	685.84	201.91	28.24		dimoxystrobin	-4243.74	-1070.81	-3172.86	-0.0791022	-49.6374	-21.3974
	Stigmatellin cryst		1098.11	686.66	374.74	36.71		Stigmatellin_Adt	-4865.38	-1692.42	-3172.89	-0.0741204	-46.5113	-9.80132
	Stgmatellin Adt		1104.02	687	374.47	42.55		Stigmatellin_cryst	-4865.39	-1692.43	-3172.89	-0.0779026	-48.8847	-6.33465
	DB07831	Gold	933.29	697.04	227.28	8.97		DB07831	-4674.68	-1501.79	-3172.79	-0.0948912	-59.5452	-50.5752
	DB14668	Gold	931.35	690.52	205.41	35.42		DB14668	-4323.63	-1150.79	-3172.78	-0.0598602	-37.5629	-2.14289
	DB08557	Gold	917.31	676.66	227.1	13.55		DB08557	-4413.16	-1240.33	-3172.78	-0.0586042	-36.7747	-23.2247
	pyribencarb	Gold	919.55	707.31	188.99	23.25		pyribencarb	-4719.24	-1546.32	-3172.87	-0.0504233	-31.6411	-8.39111
	trifloxystrobin	Gold	895.62	674.22	189.79	31.61		trifloxystrobin Gold	-4654.07	-1481.23	-3172.81	-0.0361169	-22.6637	8.94628
	fenaminstrobin	Gold	935.98	695.52	201.44	39.02		fenaminstrobin	-5293.92	-2121.07	-3172.83	-0.0222501	-13.9622	25.0578
	Mandestrobin	Adt	926.5	686.52	207.64	32.34		mandestrobin Adt	-4189.7	-1016.78	-3172.89	-0.0292884	-18.3788	13.9612
				OPT: 3-21G/FINAL CALC: def2-SVP
	HB272 flex	compl	lig	cisti prot	Binding E	in kcal/mol	Bind E in calmol-1/mol size in hartress			G-El complex	G-El prot	G-El lig	G-El tot	delta G
	Pyraclostrobin	-4831.04	-1658.23	-3172.74	-0.0668666	-41.9595	25.3037			890.68	697.9	179.81	12.97	-28.9895
	DB07943 flex HB272	-4829.41	-1656.69	-3172.68	-0.037904	-23.7851	14.357			914.07	688.24	202.81	23.02	-0.765127
	enoxastrobin	-4838.28	-1665.44	-3172.77	-0.0581035	-36.4605	21.8924			895.1	660.39	208.31	26.4	-10.0605
	fenaminstrobin HB272	-5293.95	-2121.07	-3172.84	-0.0427089	-26.8003	12.6353			915.72	687.8	201.99	25.93	-0.870275
	metyltetraprole HB272	-4844.25	-1671.45	-3172.74	-0.0642823	-40.3378	24.1334			894.35	693.07	179.14	22.14	-18.1978
	pyribencarb HB272	-4719.24	-1546.33	-3172.85	-0.065405	-41.0423	26.5417			905.09	694.97	188.56	21.56	-19.4823
	DB14668	-4323.64	-1150.79	-3172.78	-0.0656053	-41.168	35.7736			928.06	690	205.3	32.76	-8.40796
	DB07181 charged	-4366.59	-1194.24	-3172.33	-0.0285072	-17.8885	14.979			883	672.05	194.29	16.66	-1.22854
	DB12812 flex (HB272)	-4549.92	-1377.12	-3172.76	-0.0363495	-22.8097	16.5634			944.3	684.39	221.76	38.15	15.3403
	Azoxystrobin HB272	-4559.67	-1386.88	-3172.76	-0.0387637	-24.3246	17.5392			881.64	673.03	185.41	23.2	-1.12463
	Flufenoxystrobin 200 HB272	-4965.12	-1792.21	-3172.85	-0.0585858	-36.7632				871.15	693.72	163.06	14.37	-22.3932
	DB08439 Gold CO	-4714.45	-1541.57	-3172.83	-0.0578531	-36.3034	23.5497			891.58	687.58	176.02	27.98	-8.3234
											Gold (HB272)	Adt4
											-33.3298	-27.2199	pyrametostrobin (Adt)
											-41.9595	-19.9422	pyraclostrobin
											-41.0423	-24.4473	pyribencarb HB272
											-37.3206	-30.7903	famoxadone
											-36.4605	-28.9626	enoxastrobin
											-205	-177	pyrametostrobin
											-195	-165	pyraclostrobin
											-203	-180	pyribencarb HB272
											-202	-164	famoxadone
											-247	-149	enoxastrobin
[truncated: 2 more columns]

## Sheet: Other compounds
		Other compounds
		B97-D3/def2-SVP//B97-D3/3-21G
											Comment
				compl	lig	protein	Binding E	Bind E in calmol-1/mol size in hartress	HAC	Ebin/HAC
		Firategrast (Adt)	DB12732	-4921.3	-1748.35	-3172.89	-0.0701973	-44.0495	36	-1.2236
		AZD-5423 (Adt)	DB12280	-4924.94	-1752.04	-3172.89	-0.0113802	-7.1412	35	-0.204034
		BMS-582949 (Adt)	DB12696	-4503.92	-1331	-3172.89	-0.0383291	-24.0519	30	-0.80173
		Candesartan (Adt)	DB13919	-4651.51	-1478.6	-3172.89	-0.0224058	-14.0599	33	-0.426057
		Dimethylcurcumin (Adt)	DB06133	-4513.13	-1340.18	-3172.89	-0.0621646	-39.0089	29	-1.34514	Not considered only due to similarity and/or func. group criterion, but still the compound contains carbonyl group and is therefore worth marking
		Fenoxaprop-ethyl (Adt)	DB05252	-4757.76	-1584.84	-3172.89	-0.0400513	-25.1326	25	-1.0053
		Flurbiprofen methyl ester	DB03753	-4040.69	-867.764	-3172.89	-0.0407917	-25.5972	19	-1.34722	Not considered only due to similarity and/or func. group criterion, but still the compound contains carbonyl group and is therefore worth marking
		hit 1 (Adt)	DB02400	-4427.38	-1254.46	-3172.89	-0.0365656	-22.9453	26	-0.882512
		hit 2 (Adt)	DB03181	-4411.01	-1238.13	-3172.89	-0.0016533	-1.03746	27	-0.0384245
		hit 5 (Adt)	DB07215	-5167.78	-1994.84	-3172.89	-0.0535577	-33.608	33	-1.01842
		hit 6 (Adt)	DB07503	-4547.14	-1374.22	-3172.89	-0.0290679	-18.2404	19	-0.960022
		hiz 8 (Adt)	DB08498	-4923.9	-1750.98	-3172.89	-0.0295961	-18.5718	28	-0.66328
		hit 9 (Adt)	DB08590	-4693.82	-1520.87	-3172.89	-0.0613068	-38.4706	32	-1.20221
		hit 10 (Adt)	DB08772	-4989.71	-1816.79	-3172.89	-0.0303083	-19.0188	29	-0.655819
		J147 (Adt)	DB13957	-4426.69	-1253.78	-3172.89	-0.0250687	-15.7309	25	-0.629234
		MK-0686 (Adt)	DB12563	-5290.16	-2117.24	-3172.89	-0.0349897	-21.9564	33	-0.665346
		MK-0767 (Adt)	DB12055	-4728.26	-1555.35	-3172.89	-0.0298599	-18.7374	30	-0.62458
		OSI-930 (Adt)	DB05913	-5031.1	-1858.19	-3172.89	-0.0251638	-15.7906	31	-0.509373
		Vidupiprant (Adt)	DB12272	-6232.44	-3059.54	-3172.89	-0.0126552	-7.94126	40	-0.198532
		Rilpivirine (Adt)	DB08864	-4348.86	-1175.97	-3172.89	-0.00304055	-1.90798	28	-0.068142
		Senicapoc (Adt)	DB06280	-4272.13	-1099.24	-3172.89	-0.000956193	-0.600021	24	-0.0250009
		DB07244	Adt	-4380.11	-1207.19	-3172.89	-0.0320185	-20.0919	26	-0.772766
		DB07809	Adt	-4277.85	-1104.9	-3172.89	-0.0616912	-38.7118	26	-1.48892	Not considered only due to similarity and/or func. group criterion, but still the compound contains carbonyl group and is threfore worth marking
		DB07943	Adt	-4829.61	-1656.68	-3172.89	-0.0424308	-26.6257	28	-0.950919
		DB07227	Adt	-4830.59	-1657.66	-3172.89	-0.043782	-27.4736	29	-0.947367
		DB07274	Adt	-4547.2	-1374.26	-3172.89	-0.060122	-37.7271	31	-1.217
		DB07831	Adt	-4674.71	-1501.79	-3172.89	-0.0321882	-20.1984	31	-0.651561
		DB08242	Adt	-4347.95	-1175	-3172.89	-0.0599442	-37.6156	27	-1.39317	fell on MD runs (low interaction energy)
		DB08439	Adt	-4714.48	-1541.56	-3172.89	-0.0299839	-18.8152	26	-0.72366
		DB09199	Adt	-4759.44	-1586.52	-3172.89	-0.0252413	-15.8391	27	-0.586635
		DB14668	Adt	-4323.71	-1150.79	-3172.89	-0.0335515	-21.0539	26	-0.809766
		DB08121	Adt	-4208.16	-1035.24	-3172.89	-0.0389211	-24.4234	24	-1.01764
		DB08384	Adt	-4430.01	-1257.06	-3172.89	-0.0553062	-34.7052	30	-1.15684
		DB08639	Adt	-4218.74	-1045.82	-3172.89	-0.0386964	-24.2824	25	-0.971296
		DB08557	Adt	-4413.25	-1240.33	-3172.89	-0.0332498	-20.8646	28	-0.745165
		DB03788	Adt	-4401.04	-1228.09	-3172.89	-0.0582401	-36.5463	28	-1.30522	contains COOH which is not acceptable
		DB04930	Adt	-5129.44	-1956.53	-3172.89	-0.0209462	-13.144	26	-0.505537
		DB12812	Adt	-4550.05	-1377.11	-3172.89	-0.0454672	-28.5311	30	-0.951037
		DB07244	Gold	-4380.02	-1207.19	-3172.78	-0.0427964	-26.8552	26	-1.03289
		DB07809	Gold	-4277.74	-1104.9	-3172.81	-0.0319284	-20.0354	26	-0.770592
		DB07227	Gold	-4830.6	-1657.66	-3172.89	-0.0570379	-35.7918	29	-1.2342
		DB07274	Gold	-4547.14	-1374.26	-3172.82	-0.0694116	-43.5565	31	-1.40505	But fell on low interaction energy in MD runs
		DB07831	Gold	-4674.68	-1501.79	-3172.79	-0.0948912	-59.5452	31	-1.92081	Significantly outperforms all mentioned compounds even almost all QoI (SHB-s) at this level of theory, although it is not SHB conformation, it is HSC conformation but still containing (different) H-bond
		DB08242	Gold	-4347.86	-1175	-3172.79	-0.0716759	-44.9773	27	-1.66583
		DB09199	Gold	-4759.3	-1586.52	-3172.73	-0.0437597	-27.4596	27	-1.01702
		DB08121	Gold	-4208.08	-1035.24	-3172.81	-0.0380557	-23.8803	24	-0.995014
		DB08384	Gold	-4429.97	-1257.06	-3172.84	-0.0758326	-47.5857	30	-1.58619	Does not contain carbonyl group
		DB08639	Gold	-4218.66	-1045.82	-3172.83	-0.00795916	-4.99446	25	-0.199778
		DB03788	Gold	-4400.91	-1228.09	-3172.75	-0.0634205	-39.797	28	-1.42132	contains COOH which is not acceptable
		DB04930	Gold	-5129.35	-1956.53	-3172.75	-0.0692661	-43.4652	26	-1.67174	fell on MD runs (H bond count)
				G-El complex	G-El prot	G-El lig	G-El tot			compl	lig	protein	Binding E	delta E kcal/mol	delta G
		DB07809 Adt		913.63	689.59	198.37	25.67		DB07809	-4277.85	-1104.9	-3172.89	-0.0616912	-38.7118	-13.0418
		DB07274	Gold	955.02	698.67	228.16	28.19		DB07274	-4547.14	-1374.26	-3172.82	-0.0694116	-43.5565	-15.3665
		DB08242	Gold	904.78	699.03	188.44	17.31		DB08242	-4347.86	-1175	-3172.79	-0.0716759	-44.9773	-27.6673
		DB08384	Gold	932.81	693.61	218.15	21.05		DB08384	-4429.97	-1257.06	-3172.84	-0.0758326	-47.5857	-26.5357
		DB03788	Gold	939.89	696.95	234.06	8.88		DB03788	-4400.91	-1228.09	-3172.75	-0.0634205	-39.797	-30.917
				compl	lig	protein	Binding E	delta E	G-El complex	G-El prot	G-El lig	G-El tot	delta G
		DB07943 (Adt)		-4829.61	-1656.68	-3172.89	-0.0424308	-26.6257	907.33	687.56	204.26	15.51	-11.1157
		DB07227 (Adt)		-4830.59	-1657.66	-3172.89	-0.043782	-27.4736	915.28	687.02	208.23	20.03	-7.44365
		DB08639 (Adt)		-4218.74	-1045.82	-3172.89	-0.0376264	-23.6109	898.63	681.38	189.73	27.52	3.90905
		DB12812 (Adt)		-4550.05	-1377.11	-3172.89	-0.0454672	-28.5311	942.27	686.74	221.28	34.25	5.7189
		DB07244	Gold	-4380.02	-1207.19	-3172.78	-0.0427964	-26.8552	895.62	676.15	189.35	30.12	3.26482
		DB08439	Gold	-4714.44	-1541.56	-3172.82	-0.0563221	-35.3427	877.13	668.6	176.7	31.83	-3.51268
		DB09199	Gold	-4759.3	-1586.52	-3172.73	-0.0437597	-27.4596	869.16	677.12	171.88	20.16	-7.29965

## Sheet: Coconut compounds
							16 COCONUT COMPOUNDS THAT PASSED MD SIMULATION RUNS
	B97-D3/def2-SVP//B97-D3/3-21G						NumFreq	G -El									B97-D3/def2-SVP//B97-D3/def2-SVP
	Complex	Protein	Ligand	delta E	in kcal/mol	HAC	Complex	Protein	Ligand	delta G corr	deltaG	deltaE/HAC	deltaG/HAC		HAC		Complex	Protein	Ligand	delta E	in kcal/mol		G-El +n-vcor	delta G
CNP0048157	-4263.4	-3172.82	-1090.54	-0.0335495	-21.0527	25	889.81	683.81	188.72	17.28	-3.77266	-0.842107	-0.150907		25
CNP0049103	-4398.73	-3172.77	-1225.94	-0.0214298	-13.4474	27						-0.498052			27
CNP0061106	-4320.25	-3172.77	-1147.43	-0.0542914	-34.0684	25	869.47	683.71	178.94	6.82	-27.2484	-1.36274	-1.08994		25	CNP0061106	-4320.29	-3172.8	-1147.44	-0.0594587	-37.3109	-1.49244	-1.835	-39.1459	-1.56584
CNP0083976	-4321.26	-3172.75	-1148.41	-0.0894692	-56.1428	26	877.08	683.71	182.65	10.72	-45.4228	-2.15934	-1.74703		26	CNP0083976	-4321.29	-3172.78	-1148.43	-0.0880114	-55.228	-2.12415	2.065	-53.163	-2.04473
CNP0105092	-4398.59	-3172.84	-1225.7	-0.0548313	-34.4072	28	921.48	693.9	202.79	24.79	-9.61718	-1.22883	-0.343471		28	CNP0105092	-4398.63	-3172.86	-1225.71	-0.0589726	-37.0059	-1.32164	16.135	-20.8709	-0.745388
CNP0151817	-4638.81	-3172.76	-1466.01	-0.0436895	-27.4156	30	911.45	685.01	197.33	29.11	1.69443	-0.913852	0.0564809		30
CNP0153569	-4458.57	-3172.72	-1285.78	-0.0586575	-36.8082	27	891.15	678.76	190.86	21.53	-15.2782	-1.36327	-0.565859		27	CNP0153569	-4458.61	-3172.75	-1285.8	-0.0672756	-42.2161	-1.56356	12.875	-29.3411	-1.08671
CNP0167760	-6934.03	-3172.74	-3761.24	-0.0466926	-29.3	28	862.15	653.28	189.42	19.45	-9.85004	-1.04643	-0.351787		28
CNP0191444	-4473.63	-3172.75	-1300.84	-0.0417402	-26.1924	29	912.06	1087.82	206.57			-0.903187			29
CNP0295631	-4247.49	-3172.79	-1074.65	-0.048263	-30.2855	24	886.1	658.03	202.46	25.61	-4.67554	-1.2619	-0.194814		24
CNP0304461	-4683.78	-3172.78	-1510.95	-0.0493387	-30.9605	25	880.25	693.99	174.21	12.05	-18.9105	-1.23842	-0.756421		25
CNP0330896	-4320.29	-3172.8	-1147.43	-0.0605396	-37.9892	25	887.43	675.53	179.11	32.79	-5.19921	-1.51957	-0.207968		25	CNP0330896	-4320.33	-3172.83	-1147.44	-0.0635113	-39.854	-1.59416	24.135	-15.719	-0.62876
CNP0361420	-4526.76	-3172.74	-1353.95	-0.0721718	-45.2885	29	887.92	673.14	199.89	14.89	-30.3985	-1.56167	-1.04823		29	CNP0361420	-4526.8	-3172.76	-1353.97	-0.0684674	-42.964	-1.48152	6.235	-36.729	-1.26652
CNP0364174	-4284.69	-3172.86	-1111.78	-0.0494564	-31.0344	24	906.51	691.21	204.36	10.94	-20.0944	-1.2931	-0.837265		24
CNP0364473	-4359.5	-3172.76	-1186.68	-0.0685006	-42.9848	26	889.26	675.49	197.37	16.4	-26.5848	-1.65326	-1.02249		26	CNP0364473	-4359.57	-3172.8	-1186.69	-0.0850517	-53.3708	-2.05272	7.745	-45.6258	-1.75484
CNP0375239	-4476.09	-3172.83	-1303.22	-0.0456696	-28.6581	29	934.64		234.54			-0.988212			29
																							-8.655
