# Supplementary material for: Search for Novel Lead Inhibitors of Yeast Cytochrome bc1, from Drugbank and COCONUT
Source: Molecules. 2021 Jul 16;26(14):4323. doi: 10.3390/molecules26144323 (PMC8307329; doi:10.3390/molecules26144323)
Supplement: Supplementary file 1 [file molecules-26-04323-s001.zip › molecules-1275410 pdf files/Supplementary_files/Supplementary_Table_S9_rev.xlsx]

## Sheet: Sheet1
			MMPBSA binding energy over 200 trajectory points from 5 to 1000 ps														MMPBSA binding energy over 200 trajectory points from 25 to 5000 ps (25 ps increment from 0 to 5 ns)
			average	st dev +/-	HAC	En/HAC	st dev +/-											average	st dev +/-	HAC	En/HAC	st dev +/-
	Stigmatellin cryst		-36.56	3.43	37	-0.988108	0.0927027				Stigmatellin cryst		-36.56	-0.988108		Stigmatellin cryst		-34.41	3.32	37	-0.93	0.0897297
	Azoxystrobin		-36.19	3.12	30	-1.20633	0.104		TTEST		Azoxystrobin		-36.19	-1.20633		Azoxystrobin		-37.62	3.96	30	-1.254	0.132
	Coumoxystrobin		-25.59	2.97	32	-0.799687	0.0928125		0.222258	0.251523	Coumoxystrobin		-25.59	-0.799687		Coumoxystrobin		-27.23	3.18	32	-0.850938	0.099375
	Dimoxystrobin		-29.27	2.92	24	-1.21958	0.121667				Dimoxystrobin		-29.27	-1.21958		Dimoxystrobin		-32.39	3.03	24	-1.34958	0.12625
	Enoxastrobin		-34.38	2.94	28	-1.22786	0.105				Enoxastrobin		-34.38	-1.22786		Enoxastrobin		-33.2	3.01	28	-1.18571	0.1075
	Famoxadone		-29	2.89	28	-1.03571	0.103214				Famoxadone		-29	-1.03571		Famoxadone		-27.95	2.59	28	-0.998214	0.0925
	Flufenoxystrobin		-28.09	2.7	27	-1.04037	0.1				Flufenoxystrobin		-28.09	-1.04037		Flufenoxystrobin		-29.44	3.55	27	-1.09037	0.131481
	Fenaminstrobin		-31.21	3.46	29	-1.07621	0.11931									Fenaminstrobin
	Metominostrobin		-24.37	2.54	21	-1.16048	0.120952				Metominostrobin		-24.37	-1.16048		Metominostrobin		-23.83	3.29	21	-1.13476	0.156667
	Metyltetraprole		-29.78	3.11	28	-1.06357	0.111071				Metyltetraprole		-29.78	-1.06357		Metyltetraprole		-30.81	3.1
	kresoxim-methyl		-26.48	2.62	23	-1.1513	0.113913				kresoxim-methyl		-26.48	-1.1513		kresoxim-methyl		-28.45	3.04	23	-1.23696	0.132174
	mandestrobin		-28.74	3.12	23	-1.24957	0.135652				mandestrobin		-28.74	-1.24957		mandestrobin		-28.36	3.18	23	-1.23304	0.138261
	orysastrobin		-30.48	2.83	28	-1.08857	0.101071				orysastrobin		-30.48	-1.08857		orysastrobin		-32.09	3.93	28	-1.14607	0.140357
	picoxystrobin		-27.79	2.36	26	-1.06885	0.0907692				picoxystrobin		-27.79	-1.06885		picoxystrobin		-28.07	2.88	26	-1.07962	0.110769
	Pyrametostrobin		-30.6	3.3	28	-1.09286	0.117857									Pyrametostrobin
	pyraoxystrobin		-36.18	3.17	29	-1.24759	0.10931				pyraoxystrobin		-36.18	-1.24759		pyraoxystrobin		-35.74	3.13	29	-1.23241	0.107931
	Trifloxystrobin		-28.05	4.73	29	-0.967241	0.163103				Trifloxystrobin		-28.05	-0.967241		Trifloxystrobin		-32.74	5.1	29	-1.12897	0.175862
	Pyraclostrobin		-32.59	2.97	27	-1.20704	0.11									Pyraclostrobin
	pyribencarb		-27.6	2.75	25	-1.104	0.11				pyribencarb		-27.6	-1.104		pyribencarb		-25.68	3.15	25	-1.0272	0.126
	min		-36.56			-1.24957										min		-37.62
	max		-24.37			-0.799687										max		-23.83
	average st dev		-30.1553	3.04895		-1.105	0.111706									average st dev		-30.5006	3.34
	Comment if coumoxystrobin is outlier, then trifloxystrobin with its st dev still covers the range -0.8 - (-1.13) which correspodinds to lead compounds
	CNP0061106		-24.78	2.97	25	-0.9912	0.1188		TTEST		CNP0061106		-24.78	-0.9912		CNP0061106		-25.77	3.18	25	-1.0308	0.1272
	CNP0083976		-27.32	2.73	26	-1.05077	0.105		0.117712	0.128972						CNP0083976
	CNP0105092		-25.49	3.2	28	-0.910357	0.114286				CNP0105092		-25.49	-0.910357		CNP0105092		-26.9	3.62	28	-0.960714	0.129286
	CNP0153569		-23.03	2.55	27	-0.852963	0.0944444				CNP0153569		-23.03	-0.852963		CNP0153569		-22.06	2.55	27	-0.817037	0.0944444
	CNP0330896		-24.69	2.88	25	-0.9876	0.1152				CNP0330896		-24.69	-0.9876		CNP0330896		-26.49	2.84	25	-1.0596	0.1136
	CNP0361420		-28.44	3.86	29	-0.98069	0.133103				CNP0361420		-28.44	-0.98069		CNP0361420		-30.19	3.64	29	-1.04103	0.125517
	CNP0364473		-28.27	2.65	26	-1.08731	0.101923				CNP0364473		-28.27	-1.08731		CNP0364473		-27.03	2.51	26	-1.03962	0.0965385
	DB07831		-26.93	3.17	31	-0.86871	0.102258				DB07831		-26.93	-0.86871		DB07831		-29.11	3.53	31	-0.939032	0.113871
	DB08439		-21.56	2.71	26	-0.829231	0.104231									DB08439
	DB08557		-23.16	2.95	28	-0.827143	0.105357				DB08557		-23.16	-0.827143		DB08557		-25.65	3.07	28	-0.916071	0.109643
	DB14668		-25.37	3.12	26	-0.975769	0.12				DB14668		-25.37	-0.975769		DB14668		-24.59	4.08	26	-0.945769	0.156923
	min		-28.44			-1.08731										min		-30.19
	max		-21.56			-0.827143										max		-22.06
	averag st dev		-25.3673	2.98091		-0.941976	0.110418									averag st dev		-26.4211	3.22444
